# Supplementary material for: Comprehensive chromatin proteomics resolves functional phases of pluripotency and identifies changes in regulatory components
Source: Nucleic Acids Res. 2023 Feb 20;51(6):2671–90. doi: 10.1093/nar/gkad058 (PMC10085704; doi:10.1093/nar/gkad058)
Supplement: gkad058_Supplemental_Files [file gkad058_supplemental_files.zip]

Archive with 6 entries (6 files):
- Supplementary figures_combined_revisions_final.pdf
- Supplementary Table 1.xlsx
- Supplementary Table 2.xlsx
- Supplementary Table 3.xlsx
- Supplementary Table 4.xlsx
- Supplementary Table Infomation.pdf
