# Supplementary material for: Comprehensive chromatin proteomics resolves functional phases of pluripotency and identifies changes in regulatory components
Source: Nucleic Acids Res. 2023 Feb 20;51(6):2671–90. doi: 10.1093/nar/gkad058 (PMC10085704; doi:10.1093/nar/gkad058)
Supplement: gkad058_Supplemental_Files [file gkad058_supplemental_files.zip › Supplementary Table 1.xlsx]

## Sheet: Description of table
Sheet name	Description	Related figure
A	CVs below X on protein level - benchmarking of ChAC-DIA	Figure 1B
B	GO counts on protein level - benchmarking of ChAC-DIA	Figure 1C
C	% missing values - benchmarking of ChAC-DIA	Figure 1D
D	Identified proteins and Pearson r after downscaling cell numbers	Figure 1E
E	Rank of proteins in chromatome	Figure 1F
F	CVs below X on protein level - protocol optimizations	Figure S1A
G	CVs below X on precursor level - protocol optimizations	Figure S1B
H	CVs below X on precursor level - DIA optimizations	Figure S1C
I	CVs below X on protein level - benchmarking of ChAC-DIA	Figure S1D
J	CVs below X on precursor level - benchmarking of ChAC-DIA	Figure S1E
K	GO counts on protein level - benchmarking of ChAC-DIA	Figure S1F
L	GO counts on precursor level - benchmarking of ChAC-DIA	Figure S1G
M	CVs below X within GO terms - benchmarking of ChAC-DIA	Figure S1H
N	Overlap of proteome and chromatome	Figures S2A and S2B
O	GO counts in transcriptome (E-MTAB-6797) and proteome	Figure S2C
P	Rank of proteins in proteome	Figure S2D

## Sheet: A
	Identified proteins	Proteins CV ≤ 20%	Proteins CV ≤ 10%
PXD011782	1997	1162	673
direct ChAC-DIA (DIA-NN)	5085	4731	4012

## Sheet: B
	Nuclear	DNA binding	RNA binding	Chromatin binding
PXD011782	1586	510	489	231
direct ChAC-DIA (DIA-NN)	3142	978	858	403

## Sheet: C
	PXD011782			direct ChAC-DIA (DIA-NN)
Missing Values in % (proteins)	25.09	14.1		0.006	0.0004	0.004

## Sheet: D
Cell numbers (*1000)	Identified proteins	Pearson r
15,000	5433	1
5,000	5545	0.968689
2,000	5427	0.945736
1,000	5425	0.941106
500	5340	0.940838
250	5056	0.935793
100	4403	0.902216
10	2160	0.815133

## Sheet: E
Protein	Rank	Abundance (Log2)
		not-categorized proteins	Chromatin/DNA binding	Pluripotency (selection)
H2B.1	0		35.3067
H2A.X	1		34.6383
H4.C1	2		34.5576
H1.2	3		33.8704
H3.1	4		33.0944
H1.5	5		32.8825
H1.1	6		32.0747
H2A.1	7		31.723
H2A.Z	8		31.414
VIM	9	31.3234
NCL	10		31.2583
H1-4	11		31.1898
RPS27A	12	30.8061
LMNB1	13		30.6072
HNRNPC	14	30.4633
FBL	15	30.2251
HNRNPM	16	30.1117
SFPQ	17		29.8437
HNRNPA2B1	18		29.7883
HNRNPD	19		29.7698
HNRNPL	20		29.7433
HNRNPU	21		29.7384
HNRNPA3	22	29.7358
DDX5	23
HNRNPA1	24	29.6855
DDX21	25	29.5352
NONO	26		29.5006
MOCS3	27	29.461
RPL6	28	29.3974
NPM1	29		29.3688
MACROH2A1	30		29.3661
MYBBP1A	31		29.3375
FBLL1	32	29.3037
DHX9	33		29.2874
SRSF3	34	29.2584
RPL27	35	29.2057
NOP2	36	29.1755
KHDRBS1	37	29.1522
HNRNPAB	38		29.0989
NOP58	39	29.0903
RBMXL1	40		29.0875
RALY	41	28.9367
RPL27A	42	28.8242
EEF1A1	43	28.7537
RPS8	44	28.7136
NOP56	45	28.6594
PTBP1	46		28.6347
RPL4	47	28.6329
PARP1	48		28.5853
HMGA1	49		28.5306
RPS6	50	28.5142
RPL7A	51	28.4794
RPL18	52	28.4652
IGF2BP1	53	28.4447
RPL23A	54	28.4183
SYNCRIP	55	28.3953
HNRNPA0	56	28.3307
TUBB5	57	28.3202
PARP1	58		28.2636
MYEF2	59		28.2626
TARDBP	60		28.2616
RPL13	61	28.2475
L1TD1	62	28.2409
TMPO	63		28.2396
ELAVL1	64	28.2374
RPL15	65	28.2277
BCLAF1	66		28.215
RPL10A	67	28.1652
RSL1D1	68	28.1632
RPL35	69	28.1579
ACTB;ACTG1	70	28.1514
HNRNPK	71		28.151
RPL14	72	28.1446
FUS	73	28.1198
TUBB4B	74	28.0749
RPS23	75	28.0637
HNRNPDL	76		28.028
ALYREF	77		28.021
DHX9	78		27.9851
RBM39	79	27.951
LIN28A	80	27.9444
NOLC1	81	27.9433
KAP1	82		27.9295
NAT10	83	27.9179
DKC1	84	27.8844
HNRNPH1	85	27.8824
GAPDH	86	27.8625
RPL23	87	27.8464
RPL3	88	27.8449
TUBA1C	89	27.8437
RPL7	90		27.8425
LMNB2	91	27.825
RPS18	92	27.8123
LBR	93		27.8098
RPL12	94	27.8038
RPL22	95	27.799
ILF3	96		27.7933
TOP2A	97		27.7925
GTPBP4	98	27.7924
ACTBL2	99	27.7851
NUP93	100	27.7836
RPS3A	101	27.7619
SF3B1	102
RPS9	103	27.7473
RPL18A	104	27.7434
RPS11	105	27.7218
SRSF7	106	27.7015
WDR36	107	27.6831
DDX17	108	27.6197
EIF4A3	109	27.6145
RNPS1	110	27.6032
GLYR1	111		27.5855
HNRNPL	112		27.5248
GNL3	113	27.5173
HSPA8	114	27.4992
MATR3	115	27.4861
MAK16	116	27.4773
RPL32	117	27.4573
RPL13A	118	27.4351
SNU13	119	27.413
RPS4X	120	27.3986
TMPO	121		27.3871
FAU	122	27.3811
NOP2	123	27.3766
RPL35A	124	27.3761
RUVBL1	125	27.3672
SON	126		27.3644
HSP90AA1	127	27.3643
PTBP1	128		27.3493
BRIX1	129	27.319
SNRNP200	130	27.3023
PRPF8	131	27.2868
TRA2B	132	27.2866
DDX18	133	27.2842
UTP14A	134	27.2809
KRR1	135	27.2801
YBX1	136		27.2628
RPL9	137	27.2597
DNTTIP2	138	27.2456
CDC5L	139		27.2445
RPL34	140	27.2319
UTF1	141	27.22
HEATR1	142	27.2019
CHD4	143		27.197
TRRAP	144
TECR	145	27.1881
RPL28	146	27.1808
HIST2H2BB	147		27.179
TOP1	148		27.1524
WDR43	149	27.149
RPS14	150	27.1465
CLTC	151	27.1175
LRRC59	152	27.1136
CBLN4	153	27.1104
SRSF6	154	27.1104
PSIP1	155		27.1016
NIFK	156	27.0894
TPR	157
NSA2	158	27.0789
DDX27	159	27.0754
CELF1	160	27.0725
RANBP2	161	27.0664
RPL10	162	27.064
MLEC	163	27.0379
SF3B2	164	27.0374
RBM14	165	27.0302
HNRNPR	166	27.0188
RBMXL2	167	27.0164
RPL17	168	27.0042
H2BC12	169		26.9999
RPS2	170	26.9926
HNRNPUL2	171	26.9866
RPL11	172	26.9538
BOP1	173	26.95
RPS15A	174	26.9464
RPL21	175	26.9392
RIF1	176	26.9253
RPS13	177	26.9237
RPL24	178	26.9109
WDR46	179	26.8967
FXR1	180	26.878
RUVBL2	181		26.875
PDCD11	182	26.8707
EBNA1BP2	183	26.87
SNRPB	184	26.8626
EFTUD2	185	26.8619
RPS25	186	26.8606
ILF2	187		26.8492
U2AF1	188	26.8254
PRPF19	189	26.7931
PPAN	190	26.7858
TRAP1	191	26.7695
RPL38	192	26.7649
THRAP3	193		26.7647
NACC1	194		26.7592
IMP3	195	26.7586
RRS1	196	26.7435
FTSJ3	197	26.7412
NUP155	198	26.7347
SMARCA5	199		26.7244
SEH1L	200	26.7236
PABPC1	201	26.7114
SNW1	202	26.7014
NUP214	203	26.6923
SSB	204	26.6748
RPL26	205	26.662
RAN	206	26.6562
NVL	207	26.6429
UHRF1	208		26.6392
RBM25	209	26.6384
PWP2	210	26.635
RPS7	211	26.6296
RRP15	212	26.6287
GAR1	213	26.6257
UTP20	214	26.6213
SRSF1	215	26.6164
RBM8A	216	26.611
RPN1	217	26.6109
DHX15	218	26.6043
ARGLU1	219	26.6
RPL7L1	220	26.5995
UTP3	221	26.5858
SAP18	222	26.5809
MKI67	223		26.5604
NOP16	224	26.5418
NUP98	225
NOC2L	226
RPL8	227	26.5293
NUP205	228	26.5186
DDX3X	229		26.5151
EDC4	230	26.5051
BAZ1B	231	26.4998
PUM3	232		26.4951
ERH	233		26.4918
SMC1A	234		26.4845
RPS3	235		26.4695
RPL30	236	26.4682
DDX47	237	26.466
NOL11	238	26.4559
NOL6	239	26.4466
CEBPZ	240	26.4378
RRP12	241	26.4264
SMARCC1	242		26.4239
SALL4	243			26.4233
RPF1	244	26.4233
PES1	245	26.4202
BAZ2A	246		26.4094
CGN	247	26.3991
DDX39A	248	26.3834
UBTF	249		26.3755
RBBP7	250	26.3726
BMS1	251	26.3603
RPL31	252	26.3476
RPL19	253	26.3409
VRK1	254
NOP14	255	26.3235
PCBP2	256		26.3056
PTBP2	257	26.3048
SF3B3	258	26.3035
ACIN1	259	26.2915
BYSL	260	26.2749
H3-5	261
SRSF9	262	26.2723
LTN1	263	26.2693
NXF1	264	26.2686
WRNIP1	265		26.2649
SF3A1	266	26.2555
FUBP3	267		26.2528
VAPA	268	26.2521
H1-0	269		26.241
EIF6	270	26.2373
IGF2BP2	271	26.2353
COIL	272	26.229
RSL24D1	273	26.2224
SNRPD2	274	26.216
NUP62	275	26.2136
U2AF2	276	26.2086
HNRNPF	277	26.2058
DCAF13	278	26.203
DDX52	279	26.2004
SNRPD3	280	26.1937
UTP18	281	26.1863
NUP153	282		26.1678
MPHOSPH10	283	26.1614
CHERP	284	26.1545
PNN	285		26.1538
G3BP2	286	26.1499
NUMA1	287	26.1451
SRSF2	288	26.1407
ESRRB	289			26.1302
RPF2	290	26.1282
UTP15	291	26.1266
SMU1	292	26.1168
DDX56	293	26.1162
DNMT1	294		26.1044
RFC4	295		26.0981
EMG1	296	26.0957
MACROH2A2	297		26.0933
SAFB	298		26.0924
NUP133	299	26.085
LMNA	300	26.0651
RRP9	301	26.057
IGF2BP3	302	26.0509
IMP4	303	26.0396
PUF60	304		26.0384
MRTO4	305	26.0239
POLDIP3	306	26.0223
NOP10	307	26.0051
PRPF6	308	25.9975
RCC1	309		25.9834
NHP2	310	25.9782
WDR3	311	25.978
NUP85	312	25.9701
PLEC	313	25.9681
SLC25A5	314	25.9655
RRP1B	315	25.9645
ACTA2;ACTG2	316	25.959
SURF6	317		25.9502
EWSR1	318	25.9492
MTREX	319	25.9415
PNO1	320	25.9412
AHCTF1	321		25.9385
RPS24	322	25.937
NGDN	323	25.9337
NIP7	324	25.9239
PLRG1	325	25.9216
RPS10	326	25.921
HDAC1	327		25.9208
SSR1	328	25.9167
SF3B6	329	25.9053
RPS26	330	25.8955
WBP11	331	25.8943
RPS16	332	25.894
USP39	333	25.891
RCL1	334	25.8891
PUM1	335	25.8825
HMGN2	336
MOV10	337	25.8745
PCBP1	338		25.8744
UTP4	339	25.8714
RBM15	340	25.8673
FADS1	341	25.867
LYAR	342		25.8604
MAGOH;MAGOHB	343	25.8446
U2SURP	344	25.8295
EIF4A1	345	25.8259
RRP7A	346	25.8168
XRN2	347		25.8087
ITPR2	348	25.8065
SRRT	349		25.8033
SUMO1	350	25.7864
GNAI2	351	25.7813
NUP210	352	25.7783
DDX23	353	25.7719
NOL7	354	25.7643
RPL37A	355	25.7592
ABT1	356		25.7475
CBX3	357		25.7427
ZFR	358		25.7399
TBL3	359	25.7214
RPL29	360	25.7096
NCOR2	361		25.6976
RPS5	362	25.6958
PSPC1	363		25.6882
WDR12	364	25.6775
SUN1	365	25.6745
WDR5	366	25.6657
SRRM2	367	25.6646
DDX10	368	25.6645
KIFC1	369	25.6591
SART1	370	25.659
RRP1	371	25.6517
AATF	372	25.6461
NAP1L1	373
PRPF40A	374	25.6456
EXOSC2	375	25.6362
CHTOP	376	25.6287
ORC1	377		25.6194
RPS19	378	25.6186
MAD1L1	379	25.6174
GEMIN5	380	25.6119
DDX39B	381	25.6108
PLEKHA7	382	25.6086
HSP90AB1	383	25.6028
CDCA8	384	25.6027
RPL36	385	25.5992
PPIA	386	25.5978
	387	25.588
SMARCD1	388
CENPV	389
HMGB2	390		25.5786
FIP1L1	391	25.573
SMC3	392
POLR2B	393		25.5571
SSRP1	394		25.5514
NUP107	395	25.545
THOC3	396	25.5433
WDR82	397
SMARCA4	398		25.5379
RPS19BP1	399	25.5355
COPA	400	25.531
POLR1E	401		25.5223
CTNNA1	402	25.5119
DHX37	403	25.5117
RPL36	404	25.5039
URB1	405	25.5005
BPTF	406		25.4897
H1-6	407		25.4861
HSPD1	408	25.4819
NOC3L	409
NUP54	410	25.4664
H2AC21	411		25.4643
PRPF4	412	25.4584
POLR2A	413		25.458
SF3A3	414	25.4575
NUP160	415	25.4558
GNA13	416	25.4546
PPP1CA	417	25.4483
SPEN	418		25.4453
CDK5RAP2	419		25.4424
SNRNP40	420	25.4374
DDX54	421	25.4327
PCM1	422	25.4307
WDR75	423	25.427
SF3A2	424	25.4259
RPL5	425	25.4215
SRFBP1	426	25.4204
MTDH	427	25.42
UTP6	428	25.4156
IK	429	25.4125
POLR1B	430		25.4124
PRPF3	431	25.4074
ZSCAN10	432		25.4049
RPS20	433	25.4024
KIF20A	434	25.4023
CSTF3	435	25.3981
ATP2A2	436	25.3888
ADD3	437	25.3887
REXO4	438		25.388
TET1	439		25.3851
RBM3	440	25.3823
LSM4	441	25.3776
HELLS	442
TDH	443	25.3736
CBX1	444
CPSF7	445	25.3696
NCOA5	446
RBM17	447	25.3604
HMGN1	448		25.3537
RBBP4	449		25.3524
ORC2	450		25.3512
CPSF2	451	25.345
RBM27	452	25.3443
G3BP1	453		25.3421
ADGB	454	25.3408
H2BC21	455		25.3384
NUP35	456		25.3364
NSUN2	457	25.3264
ETFB	458	25.3224
TCOF1	459	25.3207
USP36	460	25.319
SRRM1	461		25.3188
DPPA4	462			25.3186
PABPN1	463	25.2937
RBM28	464	25.288
RRP8	465	25.2827
TRIM71	466	25.2781
PICALM	467	25.2766
RACK1	468	25.2742
NOL10	469	25.2688
UTP11	470	25.2615
TTC14	471	25.258
SFSWAP	472	25.2563
GATAD2A	473	25.2543
KPNB1	474	25.2501
MSH2	475		25.2465
ALB	476		25.2462
SMARCE1	477		25.2424
INCENP	478	25.2379
FCF1	479	25.233
ATP5F1A	480	25.2301
PDS5A	481	25.2258
NSD1	482		25.2252
TCF20	483		25.2251
SNRPA1	484	25.2211
DDX51	485	25.2196
RBM10	486	25.219
GATAD2B	487		25.2106
DDX24	488	25.2095
ZNF280C	489		25.2092
KPNA2	490	25.2087
TFRC	491	25.2053
ACTL6A	492
GNL2	493	25.202
SF3A2	494	25.2003
SRSF5	495	25.1999
MCM5	496		25.1993
PAK1IP1	497	25.1919
CBX5	498
MTA2	499		25.1732
FAM207A	500	25.173
UBN2	501	25.1686
POGZ	502		25.162
TRH	503	25.1615
THOC2	504	25.1612
CPSF6	505	25.1517
RBM34	506	25.1503
NOC4L	507	25.1482
H2AC20;HIST2H2AA1	508		25.1435
DDOST	509	25.1392
GCN1	510	25.1355
RPS27	511	25.1268
SOX2	512			25.1165
ARHGAP21	513	25.1133
NUP50	514	25.1124
PABPC4	515	25.1088
TPX2	516	25.1075
SMCHD1	517		25.1071
RBM19	518	25.1071
POLR1G	519	25.1054
HSPA9	520	25.0847
SYMPK	521	25.0827
KRI1	522	25.0808
SRCAP	523	25.079
CSTF2	524	25.0787
ZNF512	525		25.0778
TFIP11	526	25.0744
RFC2	527		25.0741
DNMT3B	528			25.0714
UPF1	529		25.0697
JADE1	530	25.0674
XAB2	531	25.0661
PDS5B	532		25.0653
SRSF11	533	25.0609
AFDN	534	25.0547
CRNKL1	535	25.0522
TRIP12	536	25.0507
MGA	537		25.0483
PPIE	538	25.0407
TPM3	539	25.039
CDCA5	540	25.0373
MECP2	541		25.0261
PPP1R10	542		25.0242
MCM7	543		25.0241
PSRC1	544	25.0194
PWWP3A	545
RTCB	546	25.0134
TJP2	547	25.0106
LIRE1	548	25.0096
SUPT6H	549		25.0089
DDX50	550	25.0052
POP1	551	25.0036
NUDT21	552
AP2A2	553	24.9964
PQBP1	554		24.993
WDR33	555	24.9818
KIF22	556		24.9807
PPP1CC	557	24.9798
SNRPD1	558	24.9789
ARID1A	559		24.9764
ZFP638	560	24.9752
KRT78	561	24.975
CHAMP1	562	24.968
INTS10	563	24.9669
SDAD1	564	24.9626
CDK12	565	24.9582
ASNS	566	24.9485
PHF2	567	24.9479
ZCCHC8	568	24.9453
RPA1	569		24.9441
CTCF	570		24.9362
ESF1	571	24.9354
EEF1B	572	24.9332
CDC40	573	24.9216
YBX3	574		24.9195
AHDC1	575		24.9195
CPSF1	576	24.917
LSG1	577	24.9077
NUP88	578	24.9063
RANGAP1	579	24.9006
KRT18	580	24.8996
MTF2	581		24.885
USP19	582	24.884
KNOP1	583	24.8786
RPS27L	584	24.8781
OGT	585	24.8696
AQR	586	24.8649
BCLAF3	587		24.864
LRWD1	588		24.8607
TUBGCP2	589	24.8565
SIN3A	590		24.8554
LEMD3	591		24.8473
MSH6	592		24.8467
MCM6	593		24.8459
HJURP	594		24.8424
ISY1	595	24.837
PHIP	596	24.8308
SPCS2	597	24.8252
TRA2A	598	24.8232
SRSF10	599	24.8132
CTNNB1	600			24.8089
DMAP1	601	24.8039
EXOSC10	602	24.8019
RACGAP1	603	24.7999
SNRPG	604	24.7997
SNRNP70	605	24.7961
ARID2	606		24.794
CPSF3	607	24.7884
CTNND1	608	24.7859
NUP58	609	24.7847
RPL36A	610	24.7846
XRCC1	611		24.7799
THOC1	612		24.7767
RBM8A	613	24.7737
HSP90B1	614	24.7715
ZC3H11A	615	24.7665
EZH2	616		24.7649
NUP188	617	24.7635
LUC7L3	618		24.7619
HSPB1	619	24.7607
TATDN2	620	24.7605
CCAR1	621		24.7471
DPPA2	622			24.7443
SND1	623	24.7439
SALL1	624			24.7399
ADK	625	24.7392
TASOR	626
PELP1	627
THOC5	628	24.7307
URB2	629	24.7307
TUBB2B	630	24.7241
ZNF48	631		24.7229
PHF14	632	24.7179
ZFP62	633		24.7154
MDC1	634	24.71
TCERG1	635	24.7039
YTHDC1	636	24.7031
SEC61A1	637	24.7012
KTN1	638	24.7007
SUPT5H	639
NOP53	640	24.6911
KIF2C	641	24.6871
NPM3	642
ATAD2B	643
PBRM1	644		24.6782
SENP3	645	24.678
APOE	646	24.6718
DEK	647		24.6714
SUZ12	648		24.6661
SHMT2	649
CKAP4	650	24.6605
EXOC7	651	24.6538
CDCA7	652	24.6533
RAD21	653
NOL8	654	24.6515
HUWE1	655		24.6512
CCDC77	656	24.6484
CKB	657	24.6456
KIF2A	658	24.6448
CCT8	659	24.6447
SPTAN1	660	24.6428
TUBA4A	661	24.6401
SNRPB2	662	24.6367
TMEM214	663	24.6354
CKAP2	664	24.6317
UBTF	665		24.631
RFC5	666		24.6306
PHF5A	667		24.6248
SUPT16	668	24.6244
ORC4	669		24.6238
WIZ	670		24.6194
PHF3	671	24.617
MTCL1	672	24.6096
SERBP1	673	24.6039
LLPH	674	24.6028
CCAR2	675	24.5984
AURKB	676	24.597
ATAD2	677
UACA	678	24.5929
RECQL5	679	24.5916
PSMD5	680	24.5903
DYNC1H1	681	24.5881
PHB2	682	24.5837
DDX1	683		24.5825
HSD17B12	684	24.578
TRRAP	685
CTR9	686	24.5759
GPKOW	687	24.5757
RPL10A	688	24.5748
SF1	689	24.5736
BTF3	690	24.5712
RPLP0	691	24.5708
TEX10	692	24.5662
ASPH	693	24.5656
WDR74	694	24.5654
ZC3H13	695	24.5604
PPIL1	696	24.5587
ORC3	697		24.5584
TRPV4	698	24.5563
FAM205A2;FAM205A3;FAM205A4	699	24.5461
SENP1	700	24.543
MCM3	701		24.5424
GLE1	702	24.5408
MORF4L1	703
ZC3H14	704	24.5348
ANP32B	705	24.5339
ZNF148	706		24.5335
SMC4	707		24.5301
SRSF4	708	24.5288
LUC7L2	709	24.5262
RCC2	710	24.5237
RAVER1	711	24.5217
EIF5A	712	24.5175
ARHGAP45	713	24.5159
CPSF4	714		24.5142
SPTBN1	715	24.5131
SMPD4	716	24.5104
SAP130	717	24.5101
2310022A10RIK	718	24.5093
RBM45	719	24.5011
HMMR	720	24.4933
ARL6IP6	721	24.4897
CSTF2T	722	24.4841
COPG1	723	24.4832
DIDO1	724	24.4804
RBM22	725	24.4799
RPS17	726	24.4752
STAU1	727	24.4669
RNF2	728
SART3	729	24.4646
MACF1	730	24.4644
RPS29	731	24.4619
TJP1	732	24.4597
DDX41	733		24.4596
SLTM	734		24.4565
CDC73	735	24.4529
DHX33	736		24.4516
LUC7L	737	24.4506
ZC3H18	738	24.4455
NOP9	739	24.4452
MYO18A	740	24.4448
PRPF4B	741	24.4418
DNAJA1	742	24.4414
SNW1	743	24.4336
PPIG	744	24.4322
JUP	745	24.4292
SPOUT1	746	24.4268
EP400	747		24.4263
SYNCRIP	748	24.4227
DDIAS	749	24.4211
MFAP1A;MFAP1B	750	24.4203
HP1BP3	751		24.4183
PARP2	752		24.4165
ENO1	753		24.4155
LARP4	754	24.4143
DIAPH3	755	24.4112
SGPL1	756	24.4042
SRBD1	757	24.4039
STAG1	758
DAZAP1	759	24.3908
FMR1	760
EIF2S1	761	24.3831
SMC2	762		24.3805
MCM3AP	763
BEND3	764		24.3769
BRD1	765	24.3764
CSNK1A1	766	24.376
KRT2	767	24.367
AP2M1	768	24.3666
KAT7	769		24.3666
CTNNBL1	770	24.3626
POLR2E	771		24.3563
QKI	772	24.355
PRRC2A	773	24.3542
STRBP	774	24.3533
DDX49	775	24.3529
NKRF	776		24.3529
KHSRP	777		24.3521
CCDC47	778	24.3497
TUBG1	779	24.3456
ZIC2	780		24.3434
TNPO1	781	24.3404
ING5	782
RBM42	783	24.337
CSTF1	784	24.3366
DDX46	785	24.3348
SMARCD3	786
RAE1	787	24.3272
CNTROB	788	24.3233
CEP164	789	24.3231
ZC3HC1	790	24.3213
TFAM	791		24.3207
MCM2	792		24.3195
FYTTD1	793	24.3166
ARID5B	794		24.3095
ZMYM4	795	24.308
KRT42	796	24.3067
DNM2	797	24.3045
KLF4	798			24.3036
NCAPH2	799
MARK2	800	24.2972
RBM26	801	24.2962
ADNP	802		24.2943
DCP2	803	24.2937
RSF1	804	24.2852
DHX38	805	24.2754
ATAD3	806	24.2748
API5	807	24.2704
KIF4	808		24.2693
ATAD5	809		24.2654
ISG20L2	810	24.2653
PRPF38A	811	24.2605
DDX6	812	24.2596
KLF5	813			24.2577
UTP23	814	24.2575
PRPF31	815	24.2505
MTHFD1	816	24.2443
BCL7B	817	24.2434
WDR18	818	24.2396
DDB1	819		24.2369
DNAJA2	820	24.2346
ATP5F1B	821	24.2308
CCDC137	822	24.2306
RRBP1	823	24.2302
CWC22	824	24.2255
PCNT	825	24.2208
CTDSPL2	826	24.2132
AP2B1	827	24.2119
EXOC3	828	24.2083
SEC16A	829	24.2059
SCAF11	830	24.2057
ZNF106	831	24.2025
DPF2	832	24.2021
DIMT1	833	24.1965
ENY2	834
TOX4	835		24.1914
YLPM1	836	24.1913
KIF23	837	24.1853
BCAS2	838	24.1839
NES	839	24.1834
POU5F1	840			24.171
POM121	841	24.1688
EEF2	842	24.1658
WTAP	843	24.1614
TOP2B	844		24.1518
ZFC3H1	845	24.1512
KTN1	846	24.15
HCFC1	847		24.1464
ACLY	848	24.1431
IWS1	849	24.1416
AEN	850	24.1384
MEAF6	851	24.1336
ZDBF2	852	24.1304
RFC1	853		24.1273
INTS3	854	24.119
NCAPD2	855
NUP43	856	24.1164
EIF2S2	857	24.1125
TMEM209	858	24.1071
KIF5B	859	24.1064
MYH9	860	24.1054
LARP1	861	24.1054
PTBP3	862	24.0948
NIPBL	863
LAS1L	864	24.0927
POLR2C	865		24.0921
LSM2	866	24.0903
APOBEC3	867	24.088
KRT8	868	24.0871
SKT	869	24.0841
RPSA	870	24.0832
H1F10	871		24.0814
CAPRIN1	872	24.0786
KPNA3	873	24.0644
ELP3	874	24.0633
PHC1	875		24.0601
PWP1	876	24.0564
MPHOSPH8	877
RFC3	878		24.0516
PAXBP1	879		24.0476
FLNA	880	24.0416
TNRC6B	881	24.032
PKP4	882	24.0291
BAP18	883		24.0286
EPC2	884	24.0269
RBPMS2	885	24.0255
ACLY	886	24.0228
ERCC3	887		24.0221
EMC1	888	24.0218
TP53BP1	889		24.0163
PLK1	890	24.0139
MYH10	891	24.0111
CANX	892	24.0111
ZNF462	893		24.0102
GRWD1	894		24.0099
ZNF518B	895		24.009
CENPC	896		24.0069
SNTB2	897	24.0065
MTA3	898		24.0055
EMC7	899	24.0046
RPS12	900	23.9984
GTF3C1	901		23.998
GPATCH1	902	23.9965
CENPT	903		23.9904
JARID2	904		23.9901
MCM4	905		23.9888
MTA1	906		23.9876
FKBP11	907	23.9841
FTL1	908	23.9819
EED	909		23.9817
CUL5	910	23.9802
ZCCHC10	911	23.9777
ACAD11	912	23.974
STT3B	913	23.9694
DHX35	914	23.9693
CHD2	915		23.9678
CAD	916	23.966
TLN1	917	23.9607
MORC1	918	23.9595
RBBP6	919	23.9559
ZNF219	920		23.9539
GLG1	921	23.9538
RPN2	922	23.9534
SNRNP27	923	23.9513
BUD13	924	23.9503
EXOSC8	925	23.9501
ZFP936	926	23.9491
HIRA	927
PARN	928	23.9466
TRIM24	929		23.943
EEF1D	930		23.9386
BRD4	931		23.9341
VPS72	932		23.9317
RFX2	933		23.9316
HNRNPH3	934	23.9313
SMNDC1	935	23.9286
CCT6A	936	23.9283
PRRC2C	937	23.9268
EP400	938		23.9261
PA2G4	939	23.9255
MDN1	940	23.9241
EIF3C	941	23.9203
EHMT2	942		23.92
LARP7	943	23.9195
SARNP	944		23.9176
KRI1	945	23.9163
KRT1	946	23.9162
CDK11B	947	23.9131
KDM2A	948		23.9122
CWC15	949	23.9094
THOC7	950	23.9087
KIF20B	951	23.9069
POLR1A	952		23.906
SNRPA	953	23.9058
ELP1	954	23.905
RTRAF	955	23.9042
ARHGAP32	956	23.9037
L1TD1	957	23.9006
KMT5C	958
MAD2L1	959	23.8915
CMSS1	960	23.8874
TDRD3	961
CEP131	962	23.8804
NUP42	963	23.8804
FRG1	964	23.8797
CCT3	965	23.8784
SETD2	966	23.8691
RRP36	967	23.8684
SAP30	968		23.868
EHMT1	969	23.8664
ATF1	970		23.8653
NOMO1	971	23.8647
NASP	972	23.8618
HMGB1	973		23.8584
SUDS3	974	23.8545
STT3A	975	23.8523
RPS28	976	23.8507
BRPF1	977		23.8482
SPICE1	978	23.8477
TERF1	979		23.8471
CFL1	980	23.8468
NCBP1	981	23.8463
CCT4	982	23.8446
GPATCH4	983	23.8419
POP4	984	23.8389
SEC11A	985	23.8377
PPP2R1A	986	23.8374
EPC1	987	23.8368
ALDOA	988	23.8353
GNL3L	989	23.8338
CCNK	990	23.8298
AP2S1	991	23.8261
RAB7A	992	23.825
ESCO2	993	23.8213
KMT2B	994		23.8211
FXR2	995	23.8195
DNAJC9	996	23.812
SF3B4	997	23.8048
YLPM1	998	23.8044
UBE2I	999	23.8022
BRD2	1000
IRF2BP1	1001	23.8004
SEC61B	1002	23.8004
NUP37	1003	23.7928
KDM2B	1004		23.7923
SAFB2	1005		23.7919
RBM7	1006	23.7875
CIRBP	1007	23.7871
ITPR1	1008	23.7862
PCF11	1009	23.7812
MIS18BP1	1010		23.7755
RAB8A	1011	23.7737
CENPU	1012	23.7725
HSPA5	1013	23.7717
PUM2	1014	23.7677
PPP1CB	1015	23.7672
DSP	1016	23.7633
RBM5	1017	23.7593
CENPA	1018		23.7584
LRPPRC	1019		23.7572
CALR	1020	23.7524
ARID3B	1021		23.752
MCM10	1022		23.745
RREB1	1023		23.7418
ENAH	1024	23.7396
SOX2	1025			23.7385
PPHLN1	1026	23.7384
PAXIP1	1027	23.7372
CDK1	1028
USP54	1029	23.7346
ALDH18A1	1030	23.7342
NSUN5	1031	23.734
FARSB	1032	23.7331
RPRD1B	1033	23.7261
PDIK1L	1034	23.7231
CSE1L	1035	23.7226
DDX42	1036	23.7187
EXOSC5	1037	23.7171
PURA	1038		23.7139
DIEXF	1039	23.7131
TIAL1	1040		23.7098
LARS1	1041	23.709
DCTN2	1042	23.7059
RPL37	1043	23.7054
WDR90	1044	23.7045
KIFC5B	1045	23.7027
SF3B5	1046	23.6986
ACTN4	1047		23.6955
ZNF296	1048		23.6955
PLIN3	1049	23.6925
TMEM201	1050	23.6908
INTS1	1051	23.6886
ATIC	1052	23.688
NANOG	1053			23.6875
PPIB	1054	23.6835
USP7	1055	23.6818
CECR2	1056	23.6812
BZW1	1057	23.6772
PHIP	1058	23.6704
VAPB	1059	23.6695
CCDC86	1060	23.668
PKM	1061	23.6579
CEP192	1062	23.6575
NR0B1	1063			23.6557
NOL9	1064	23.6554
TCP1	1065	23.6552
TMEM43	1066	23.6545
DNAJC13	1067	23.6528
MSI2	1068	23.6483
ETFA	1069	23.6469
POLR1H	1070	23.6457
EIF4G1	1071	23.6417
TPI1	1072	23.6403
SYF2	1073	23.639
CCT7	1074	23.6365
KTN1	1075	23.6364
HADH	1076	23.6345
MAGT1	1077	23.6341
ABCF2	1078	23.631
INTS12	1079	23.6297
DDX11	1080		23.626
EIF4ENIF1	1081	23.6256
NCBP3	1082	23.6248
GTF2I	1083		23.6242
EIF2S3X	1084	23.6191
FN1	1085	23.6182
SMARCD2	1086	23.6163
YTHDF1	1087	23.6146
SCAF8	1088	23.6101
NDC1	1089	23.6073
CEPT1	1090	23.6073
CNOT1	1091	23.5992
ODF2	1092	23.5985
KRT10	1093	23.5979
SPIRE1	1094	23.5953
RPS15	1095	23.5951
PINX1	1096	23.5928
ORC5	1097		23.592
MORF4L2	1098	23.591
AAAS	1099	23.5889
LIG1	1100		23.5883
SRP54	1101	23.5853
TRIM6	1102	23.5816
RSBN1L	1103	23.5804
EEF1G	1104	23.5783
YWHAZ	1105		23.5741
MIF	1106	23.5725
VIRMA	1107	23.5705
LSM8	1108	23.5663
RBPMS	1109	23.5642
HNRNPLL	1110	23.5638
PRDM2	1111		23.5621
CKAP5	1112	23.5538
AGO2	1113		23.5525
LIMA1	1114	23.5509
DLG1	1115	23.5494
GDF3	1116	23.5464
KDM5B	1117		23.5462
SPTBN1	1118	23.5447
VDAC2	1119	23.5446
RCOR2	1120		23.5422
AKAP1	1121	23.5396
ALMS1	1122	23.5389
EPHX2	1123	23.5378
CCDC61	1124	23.5363
CD2BP2	1125	23.535
PCID2	1126		23.5346
PI4KA	1127	23.5313
KDM1A	1128.5		23.531
ABCD3	1128.5		23.531
FUBP1	1130		23.53
NUFIP2	1131	23.5287
ATP13A1	1132	23.5283
AP2A1	1133	23.5243
PPIH	1134	23.5238
PRPF38B	1135	23.5222
SKIV2L	1136	23.5174
SCAF4	1137	23.516
CCT5	1138	23.5155
ACADS	1139	23.5144
ETF1	1140	23.5105
BZW2	1141	23.5101
NOM1	1142	23.5095
ELP2	1143	23.5074
SLC3A2	1144	23.5072
LRCH4	1145	23.5055
L3MBTL2	1146
SPIN4	1147	23.4962
	1148	23.4954
ABCF1	1149	23.4937
PGAM1	1150	23.4914
HNRNPH2	1151	23.4896
SLC25A3	1152	23.4894
YEATS2	1153	23.4882
INTS5	1154	23.4882
EMD	1155	23.4877
KHDRBS3	1156	23.4849
SEC63	1157	23.4849
KIRREL1	1158	23.4815
PREB	1159		23.4807
CCDC59	1160	23.4806
ALDH2	1161	23.4788
INS1	1162	23.4772
INA	1163	23.4717
PTGES3	1164	23.4657
TCEA3	1165		23.4643
PPP1R12A	1166	23.4635
VAT1	1167	23.4633
HSD17B4	1168	23.4622
CSNK2B	1169
USP10	1170	23.461
EIF3H	1171	23.4581
RIOX1	1172	23.4569
TUFM	1173	23.4541
PGK1	1174	23.454
INTS2	1175	23.4527
ZW10	1176	23.4508
CWC25	1177	23.4489
CROCC	1178	23.4486
ATAD2	1179
STAG2	1180
EIF3A	1181	23.4398
KRT73	1182	23.438
KRT76	1183	23.4379
RSRC1	1184	23.4353
POLR1F	1185	23.4335
CHD7	1186		23.4311
RPL22L1	1187	23.4306
GTF3C4	1188		23.4303
DNMT3L	1189	23.4297
LAP3	1190	23.4267
KAT6B	1191		23.4264
REST	1192		23.4247
TRIM27	1193		23.4201
SNRPE	1194	23.415
KRT15	1195	23.4121
CNOT10	1196	23.4105
TINF2	1197		23.41
YWHAE	1198	23.4049
POLR2G	1199		23.404
CENPQ	1200	23.3979
ABCE1	1201	23.3959
MAP2K1	1202	23.3955
MTHFD1L	1203	23.3947
TBL2	1204	23.394
RBBP5	1205		23.3904
CUL2	1206	23.3904
GPATCH8	1207	23.3896
NCAPD3	1208
KRAS	1209	23.3881
CNOT11	1210	23.3853
ACD	1211		23.3851
DND1	1212	23.3838
3110082I17RIK	1213	23.3827
APEX1	1214		23.3802
IQCB1	1215	23.3723
MYL6	1216	23.3687
GOLGB1	1217	23.3678
MARS1	1218	23.3631
CENPB	1219		23.3586
ALG13	1220	23.3579
LIG3	1221		23.356
SGO2	1222	23.3555
HNRNPUL1	1223	23.3521
RPP38	1224	23.3492
COPB1	1225	23.348
DHX8	1226	23.347
UBA1	1227	23.3461
IMMT	1228	23.3437
BLM	1229		23.3415
LMAN2	1230	23.3407
YY1	1231		23.3382
ACTR2	1232	23.3364
RPRD2	1233	23.3333
SUV39H2	1234		23.3326
SRPRA	1235	23.3319
GSTA4	1236	23.3306
PPP2CA	1237	23.3281
KANSL2	1238	23.3235
TENT4B	1239		23.3227
RAB15	1240	23.3214
KPNA1	1241	23.3208
CWF19L2	1242	23.3203
TBX3	1243			23.3159
IMPDH2	1244		23.3137
CGGBP1	1245		23.3116
FNBP4	1246	23.3102
SCRIB	1247	23.3095
NFXL1	1248		23.3087
C1D	1249		23.3065
TOPORS	1250		23.3064
KIF11	1251	23.3055
THOC6	1252	23.3053
COPB2	1253	23.3045
SMARCB1	1254		23.3045
SLC25A4	1255	23.303
SUGP1	1256	23.3029
CAND1	1257	23.3025
TOR1AIP1	1258	23.3023
ADAR	1259		23.3022
SNIP1	1260	23.3016
NDUFA4	1261	23.3013
EDC4	1262	23.301
INTS6	1263	23.2983
CHD3	1264		23.2981
REEP4	1265	23.2973
FKBP8	1266	23.2968
HIC2	1267		23.2962
HERC2	1268	23.2933
RAB18	1269	23.2913
	1270	23.2901
PPWD1	1271	23.2894
CS	1272	23.2886
MBD3	1273		23.286
CCDC12	1274	23.2857
INTS8	1275	23.2815
TAF9	1276		23.2789
CEP120	1277	23.2762
HMG20A	1278		23.2691
PCGF6	1279	23.2611
DDX31	1280	23.2592
BRD7	1281		23.257
THOC5	1282	23.2559
BAZ2B	1283	23.2543
GTF3C3	1284	23.2539
BANF1	1285		23.2515
NFRKB	1286		23.2501
ANKRD11	1287	23.2494
PYCR2	1288	23.2461
CMAS	1289	23.2458
MARF1	1290	23.2453
MOGS	1291	23.2446
PHB	1292	23.2421
LSM6	1293	23.2405
TKT	1294	23.2384
DCP1A	1295	23.2376
ASH2L	1296		23.2376
CNN3	1297	23.2336
EIF3B	1298	23.2326
ADD1	1299	23.2305
NEPRO	1300	23.2292
FBRSL1	1301	23.2283
SPEN	1302		23.226
SUN2	1303	23.2247
PPFIA1	1304	23.2236
ITPR3	1305	23.2194
CCT2	1306	23.2122
EIF3D	1307	23.2103
ATP5MD	1308	23.209
RALB	1309	23.2088
SIPA1L3	1310	23.2081
SUGP2	1311	23.208
BUD31	1312	23.2041
SMC6	1313		23.2036
KIF24	1314	23.2017
USP9X	1315	23.1993
GM49416	1316	23.1979
DDX19A	1317	23.1973
IRF2BPL	1318	23.1938
PIGS	1319	23.1891
RLF	1320		23.1883
TTF1	1321		23.182
PAF1	1322
EXOSC1	1323	23.1764
JMJD1C	1324		23.1684
KDM6B	1325		23.1664
PCNA	1326		23.1635
CEP70	1327	23.1622
VDAC3	1328	23.1596
PDIA3	1329	23.1594
ICE1	1330	23.1586
PRDX1	1331	23.1575
CEP135	1332	23.1559
TBP	1333		23.1543
DNAJA3	1334	23.1542
UFL1	1335	23.1532
DDX20	1336		23.1519
INTS13	1337	23.1507
LRRC40	1338	23.1503
MAP1S	1339		23.1495
CYFIP1	1340	23.1495
DCAKD	1341	23.1395
WAPL	1342	23.1359
S100PBP	1343	23.1338
CEP57	1344	23.1337
NCAPH	1345
ATRX	1346		23.1335
NYNRIN	1347	23.1329
SSR3	1348	23.1308
SIN3B	1349
DYNC1LI1	1350	23.1255
EIF5B	1351	23.1229
CCDC14	1352	23.1211
TMCO1	1353	23.1196
CHCHD3	1354	23.1152
SPCS1	1355	23.1137
RDX	1356	23.1133
SEC22B	1357	23.1087
GTF3C2	1358		23.1083
LEMD2	1359		23.1048
MBIP	1360	23.1041
ATP1B1	1361	23.1037
CTBP2	1362
ASS1	1363	23.1023
STK38	1364	23.1013
DNMT3B	1365			23.0996
NOB1	1366	23.0962
MMGT1	1367	23.094
USE1	1368	23.0931
DHCR7	1369	23.0902
DNAJB6	1370		23.0892
AARS1	1371	23.0889
MED15	1372	23.0879
RYBP	1373		23.0869
NUSAP1	1374		23.0825
PRC1	1375	23.0821
WDR76	1376		23.0816
NCBP2	1377	23.0782
BNC2	1378		23.0774
NRF1	1379		23.074
SNRPF	1380	23.0712
PFKP	1381	23.0689
ATP8A1	1382	23.0685
MAP4	1383	23.0664
RAI14	1384	23.0648
SRPK1	1385	23.0647
TARDBP	1386		23.0617
CYB5R3	1387	23.0617
ARPC4	1388	23.0602
NCAPG2	1389	23.0601
THYN1	1390	23.06
XPO1	1391	23.0586
TERF2	1392		23.0586
DNTTIP1	1393		23.0558
ATXN2L	1394	23.0535
CDCA2	1395	23.0533
IGF2R	1396	23.0515
NR5A2	1397		23.0498
TOMM70	1398	23.0484
PDHB	1399	23.0455
INTS7	1400	23.0431
RBMX2	1401	23.0415
ZBTB12	1402		23.0373
NCAPG	1403	23.0353
BUB3	1404	23.0338
TET1	1405		23.0336
TSR1	1406	23.0313
	1407	23.0284
PARD3	1408	23.0269
NRM	1409	23.0267
BRPF3	1410	23.0253
INO80	1411		23.0248
RPLP2	1412	23.0218
HDGFL2	1413		23.0213
MYO1B	1414	23.0208
YWHAG	1415	23.0189
FAR1	1416	23.0162
LSM14A	1417		23.0161
WTAP	1418	23.0073
ANP32A	1419	23.0072
SETX	1420		23.0053
CHTF18	1421		23.004
ZNF532	1422		23.0011
KIF18A	1423	22.9992
MAZ	1424		22.9974
RAB5C	1425	22.9968
SAMD1	1426
NMT1	1427	22.9924
OTUD4	1428	22.9885
ACADM	1429	22.985
CSDE1	1430	22.9791
ZNF710	1431		22.9785
IQGAP1	1432	22.9769
CAPZB	1433	22.9744
NOL12	1434		22.9741
RPP30	1435	22.9737
PCOLCE2	1436	22.9725
FAF2	1437	22.9717
UQCRFS1	1438	22.9693
RAP1B	1439	22.9686
PDZD11	1440	22.9662
KPNA4	1441	22.965
INTS4	1442	22.964
BAG3	1443	22.9635
HYOU1	1444	22.9627
SMC5	1445	22.9617
LONP1	1446		22.9503
HADHB	1447	22.9494
POLB	1448		22.9491
DYNLL2	1449	22.9487
AKAP9	1450	22.9465
CLK1	1451	22.9422
TFCP2L1	1452		22.9415
DST	1453	22.9324
TP53	1454		22.9302
ZSWIM1	1455	22.9296
PRKDC	1456		22.9247
ZNF593	1457		22.9194
FMR1	1458
AMT	1459	22.9175
SPATA5	1460	22.9171
ZMYM3	1461	22.9143
EXOSC9	1462	22.9135
SUMO2	1463	22.9118
NRDE2	1464	22.911
GET3	1465	22.9089
AKR1B1	1466	22.9057
BRD9	1467	22.9044
C330007P06RIK	1468	22.8995
FLNB	1469	22.8976
NEFL	1470	22.8962
SLK	1471	22.8941
EIF4E2	1472	22.8924
EMSY	1473	22.8923
ACTR10	1474	22.8915
ZFP646	1475		22.8896
PNPT1	1476	22.8884
EIF3E	1477	22.8875
YES1	1478	22.8864
SUB1	1479		22.884
MYOF	1480	22.8829
PSAT1	1481	22.8827
AKAP8	1482		22.8827
EIF2A	1483	22.8826
TOPBP1	1484		22.8778
IQGAP3	1485	22.8767
KDM4A	1486	22.8716
SKP1	1487	22.8712
ZMYM2	1488	22.8699
DCTN1	1489	22.8689
PCSK6	1490	22.8688
DYRK1A	1491	22.8685
ZNF687	1492		22.8684
NKAP	1493		22.8658
ZFP655	1494		22.8636
ANAPC7	1495	22.8599
NSD3	1496	22.8596
KMT2A	1497		22.8589
XRN1	1498		22.858
SGO1	1499	22.8555
KANK2	1500	22.8552
FASN	1501	22.8528
ACTR3	1502	22.8522
PHF11	1503	22.8512
4930522L14RIK	1504		22.8473
AIFM1	1505		22.8465
CENPP	1506	22.846
ZNF326	1507		22.8455
RBM12	1508	22.8452
ELL	1509	22.8442
TAF1C	1510		22.8366
GTF2H2	1511	22.8359
ACO2	1512	22.835
STOML2	1513	22.8343
GNB1	1514	22.8325
ZNF622	1515	22.8318
GTF2H3	1516	22.8305
DARS1	1517	22.8301
SRP72	1518	22.8283
TET2	1519		22.8277
RAB8B	1520	22.825
DCTN4	1521	22.8196
HK2	1522	22.8165
PFN1	1523	22.8159
GM10324	1524		22.8144
TFAP2C	1525			22.8119
TNPO2	1526	22.811
HAS1	1527	22.8099
CCDC124	1528	22.8091
SPCS3	1529	22.8087
MAX	1530		22.8034
ZNF281	1531		22.8029
LMAN1	1532	22.8028
SYNE2	1533	22.7998
PUM2	1534	22.7971
CYC1	1535	22.7951
ECHS1	1536	22.7949
SEC13	1537	22.7942
ZFX	1538		22.7913
SEPTIN7	1539	22.7912
SEC62	1540	22.7899
CBLL1	1541	22.7892
DYNLL1	1542	22.7891
MED14	1543	22.7872
XPO4	1544	22.7862
ATM	1545		22.7841
MEN1	1546		22.7831
BCL7C	1547	22.7807
FKBP4	1548	22.7777
WDR4	1549	22.7722
RFX1	1550		22.7677
FAM120A	1551	22.7669
CEP55	1552	22.7659
DHX36	1553		22.7657
GTF2F1	1554		22.7633
CCDC174	1555	22.7616
KMT2D	1556		22.7607
PAICS	1557	22.759
HDAC2	1558		22.757
ATR	1559		22.7542
EIF3L	1560	22.7528
MIDEAS	1561	22.7504
DHX9	1562		22.7483
EIF4G2	1563	22.7482
ARL8B	1564	22.7476
HADHA	1565	22.7456
RBM15B	1566	22.7432
CLTA	1567	22.7399
IFT172	1568	22.737
BAZ2A	1569		22.7354
SUPT4H1A;SUPT4H1B	1570	22.7349
HIP1	1571	22.7333
CLASP2	1572	22.7327
CSNK1D	1573	22.7321
INTS14	1574	22.7309
GTF2E2	1575		22.7307
UGDH	1576	22.7294
CENPN	1577	22.729
ASCC3	1578	22.7289
GALNT1	1579	22.7272
AHNAK	1580	22.7269
TMX2	1581	22.7247
ZMAT2	1582		22.7239
MED17	1583	22.7222
SLU7	1584	22.7214
ATP5F1C	1585	22.7167
KLF2	1586			22.7118
HMGXB4	1587	22.71
MLLT1	1588	22.706
TMTC3	1589	22.7058
GALNT2	1590	22.7035
ZNF865	1591		22.7018
FEN1	1592		22.7006
ZFP444	1593		22.6981
ORC3	1594		22.6979
IDH3B	1595	22.6978
DHRS4	1596	22.6976
RBMX	1597		22.6951
LCOR	1598		22.6943
ZFP36L1	1599		22.6933
CDKN2AIP	1600	22.6929
KDM5A	1601		22.6923
COBL	1602	22.6918
POLE	1603		22.6911
PSMC3	1604	22.6905
BRCA2	1605		22.6897
H2BU1;HIST3H2BA	1606		22.6872
SCAF1	1607	22.6867
ZC3H4	1608	22.6865
CDK16	1609	22.6863
RBM6	1610	22.6847
IRF2BP2	1611	22.6831
PRRC2B	1612	22.6826
DDRGK1	1613	22.6818
FARSA	1614	22.6802
INTS11	1615	22.6781
TLN2	1616	22.6779
CLIC1	1617	22.6779
GLDC	1618	22.6778
SPIN1	1619		22.6755
FIGNL1	1620	22.6742
NKAPD1	1621	22.6693
SNX12	1622	22.6676
EPRS1	1623	22.6656
MRPL1	1624	22.6628
IARS1	1625	22.659
USP48	1626	22.6579
PSMC6	1627	22.6573
PAK4	1628	22.6569
TERF2IP	1629		22.656
GRTP1	1630	22.6547
VDAC1	1631	22.6544
RBM12B1	1632	22.6541
DHX30	1633
ZFP263	1634		22.6511
ZFP292	1635		22.6507
HNRNPK	1636		22.649
ACSL3	1637	22.6486
MTARC2	1638	22.6485
ZFP57	1639		22.6479
FAF1	1640	22.6446
EP300	1641		22.6431
POLR1C	1642		22.6399
ACTR1A	1643	22.6393
IDH3G	1644	22.6391
ZFP638	1645	22.6381
ITGA6	1646	22.6366
ITGB1	1647	22.631
PROSER1	1648	22.6298
CASP8AP2	1649	22.6275
SNRPC	1650	22.6221
STRAP	1651	22.622
RBFOX2	1652	22.6209
MYL12B	1653	22.62
ZMYND8	1654	22.6185
MAPK1	1655		22.618
ZFP217	1656		22.6179
RESF1	1657	22.6162
FOXK2	1658		22.616
TBC1D31	1659	22.6156
SREK1	1660	22.6136
CHEK1	1661	22.6122
MORC2A	1662
CACTIN	1663	22.6102
CABIN1	1664
CENPI	1665	22.6094
TIMM50	1666	22.6046
SDHA	1667	22.6034
XPC	1668		22.603
QARS1	1669	22.603
LSM3	1670	22.6022
FKBP3	1671	22.6021
PLCB4	1672	22.6015
UBAP2	1673	22.6004
DNM3	1674	22.598
TAF1D	1675		22.596
PLEC	1676	22.5952
EXOC5	1677	22.5942
KIF15	1678	22.5932
EDC3	1679	22.5928
AHSA1	1680	22.5904
POLR2K	1681		22.5887
ANLN	1682	22.5881
ZRANB2	1683	22.5879
PATZ1	1684		22.5849
UBP1	1685		22.5794
TMA16	1686	22.5772
ATP1A1	1687	22.5765
DHRS7B	1688	22.5738
TTF2	1689		22.5734
NSD1	1690		22.5708
XRCC5	1691		22.5699
UBL5	1692	22.5696
CALM1;CALM2;CALM3	1693	22.5692
MEST	1694	22.5662
FAM98B	1695	22.5644
AKAP17B	1696	22.5637
MPHOSPH6	1697	22.5637
SMARCAD1	1698		22.5607
MAT2A	1699	22.5606
ATP6V1B2	1700	22.5592
YTHDF3	1701	22.5584
PHGDH	1702	22.5584
WWP2	1703	22.5582
BBX	1704		22.5566
MYO9B	1705	22.552
RBPJ	1706		22.5505
PFKL	1707	22.5475
SP1	1708		22.5464
GIGYF2	1709	22.5452
CSNK1E	1710	22.5444
SEPTIN9	1711	22.5443
PAM16	1712	22.5441
ANKRD17	1713
MSI1	1714	22.5415
PHF10	1715	22.5386
TAF1	1716		22.5347
LMF1	1717	22.5304
SMARCA1	1718		22.5292
AKAP8L	1719		22.5286
PISD	1720	22.5285
EXOSC4	1721	22.5282
CDK13	1722	22.5271
MTBP	1723	22.5266
TBL1XR1	1724		22.5252
ZCCHC9	1725	22.5232
ZNF740	1726		22.5223
EXOSC3	1727	22.5223
ANP32E	1728	22.5207
GTF3C5	1729		22.517
CUL4B	1730		22.5163
SRPRB	1731	22.5156
PML	1732		22.5147
G3BP2	1733	22.5132
AHCY	1734	22.5127
HSD17B10	1735	22.5108
C1QBP	1736	22.508
CXXC5	1737		22.5077
TXNL1	1738	22.5075
CEP250	1739	22.5073
CSNK2A1	1740	22.5037
HNRNPD	1741		22.5035
ZFP384	1742		22.5034
SORBS1	1743	22.4988
NSD2	1744		22.4957
NCOR1	1745		22.4924
ZMYND11	1746		22.4916
SRP68	1747	22.4913
CEP72	1748	22.4905
ZNF207	1749	22.4852
EMC2	1750	22.485
NSF	1751	22.4822
	1752	22.482
MTA3	1753		22.4809
EPHA2	1754	22.4793
SLFN9	1755	22.4729
GTPBP1	1756	22.4718
AFF4	1757	22.4713
ESYT2	1758	22.467
KNTC1	1759	22.4662
H2BC14	1760		22.4641
DNMT1	1761		22.4638
PHF8	1762
EMC8	1763	22.463
PGAM5	1764	22.4619
BAZ1A	1765	22.46
LCT	1766	22.4594
PSMC5	1767	22.4572
PTPRK	1768	22.4571
NELFE	1769	22.4495
NAA40	1770	22.4493
CCDC130	1771	22.449
PEX12	1772	22.4486
ERLIN2	1773	22.4463
YEATS4	1774	22.4456
PSMC2	1775	22.4456
MIA3	1776	22.4444
LSM7	1777	22.4441
TUSC3	1778	22.4441
ADNP2	1779		22.444
CDK9	1780		22.4427
MYEF2	1781		22.4419
XRCC6	1782		22.4401
HAUS6	1783	22.4378
DIS3	1784	22.4344
SUCLG1	1785	22.4339
NELFB	1786	22.4329
CHD1	1787		22.4316
HAT1	1788	22.431
PNPLA6	1789	22.4283
TAF2	1790		22.4277
POC5	1791	22.4262
GART	1792	22.4252
CENPE	1793	22.424
CMAS	1794	22.4234
ZNF706	1795	22.4225
VPS26A	1796	22.4223
MED1	1797		22.4223
ARCN1	1798	22.4222
2410141K09RIK	1799		22.4221
CDKAL1	1800	22.4196
BAZ1A	1801	22.4155
ENOX1	1802	22.4152
DOCK6	1803	22.414
TAF6	1804		22.4126
CLASP1	1805	22.4123
IPO5	1806	22.4081
PPM1D	1807	22.4075
EEF1D	1808		22.4048
POR	1809	22.4033
GEMIN4	1810	22.4026
IDH3A	1811	22.4017
VPS35	1812	22.4009
GTF2F2	1813		22.396
PKP2	1814	22.3955
TRMT2A	1815	22.394
CCDC160	1816	22.3921
SSR4	1817	22.3894
PHF20	1818		22.3889
WIZ	1819		22.3887
PPRC1	1820	22.388
ELAVL2	1821	22.3854
VRK3	1822	22.3848
CEP350	1823	22.3836
CIT	1824	22.3835
FANCI	1825	22.3827
SP2	1826		22.3825
ARID1B	1827		22.3825
ZBTB38	1828		22.3807
MSANTD3	1829	22.3805
GGA2	1830	22.3799
HPF1	1831	22.3771
BRWD1	1832	22.3747
SIPA1L1	1833	22.3705
DDX55	1834	22.37
PPFIBP1	1835	22.3696
DPY19L1	1836	22.3688
FNDC3A	1837	22.3684
MPRIP	1838	22.3679
PCNT	1839	22.3677
GMPS	1840	22.3662
CNOT3	1841	22.3659
ACTR1B	1842	22.3653
SENP2	1843	22.3651
ZNF318	1844	22.3647
ZC3HAV1	1845	22.3634
ATP11C	1846	22.362
HNRNPA2B1	1847		22.3616
EXOSC6	1848	22.3599
D8ERTD738E	1849	22.3581
SEPTIN11	1850	22.3581
SEPTIN2	1851	22.3572
SEPTIN1	1852	22.3537
METTL3	1853	22.3529
GTF2IRD1	1854		22.3528
HSPH1	1855	22.3507
CLSPN	1856		22.3464
KARS1	1857	22.3427
CNOT2	1858	22.3426
SGF29	1859	22.3416
TFE3	1860		22.3386
LEO1	1861	22.3369
ACTN1	1862	22.3363
ALG2	1863	22.3355
OLA1	1864	22.3347
MED23	1865	22.3341
RPA2	1866		22.3329
VRK2	1867	22.3328
BRPF1	1868		22.3263
ZNF385A	1869	22.3234
PTDSS2	1870	22.322
CDK2AP1	1871	22.3195
STAU1	1872	22.3195
PSMD7	1873	22.3191
LENG8	1874	22.3167
OFD1	1875	22.3127
BOD1L	1876		22.3093
YME1L1	1877	22.3049
MED16	1878	22.3032
COLGALT1	1879	22.3017
TPM1	1880	22.3009
CFAP20	1881	22.2989
MACF1	1882	22.2984
AHNAK2	1883	22.2975
KIF16B	1884	22.2969
PURB	1885		22.2953
TFEB	1886		22.2933
IFITM3	1887	22.2932
NARS1	1888	22.2928
MAFG	1889		22.2916
ERI1	1890	22.2876
CEP63	1891	22.2872
GPX1	1892	22.2868
RBMS2	1893	22.286
METAP1	1894	22.2859
KAT14	1895	22.2851
VASP	1896	22.2846
CEP152	1897	22.2846
DNAJC11	1898	22.2831
SSBP1	1899		22.2791
PGRMC1	1900	22.2777
LAMA1	1901	22.2771
CDK2	1902	22.2758
ACTR8	1903	22.2752
PSMD14	1904	22.2751
DNM1L	1905	22.2744
CDH1	1906	22.2739
WDR70	1907	22.2726
PPIL4	1908	22.2709
PMEL	1909	22.2703
ARMC6	1910	22.2679
BARD1	1911	22.2652
NMD3	1912	22.2651
EIF1A;EIF1AX	1913	22.2649
ARPC1B	1914	22.2634
KDM3A	1915		22.2617
SYN1	1916	22.2614
DNMT3A	1917		22.2585
HLTF	1918		22.2585
LDB1	1919		22.2583
PHF6	1920		22.2535
PHF12	1921	22.2528
UTP14B	1922	22.2505
TAF4	1923		22.2485
APRT	1924	22.2474
ARID3A	1925		22.2446
TTC14	1926	22.2439
RBMS1	1927		22.2416
NSMCE3	1928	22.2403
GANAB	1929	22.2394
DSTN	1930	22.2383
NAA25	1931	22.2303
KDM6A	1932		22.228
WDR55	1933	22.2277
PRICKLE2	1934	22.2266
NOS1	1935	22.2257
BCAP31	1936	22.2253
UBE2N	1937	22.2252
EZR	1938	22.2247
CETN3	1939	22.2218
SLC25A13	1940	22.2133
SMC1B	1941		22.2133
MDH1	1942	22.2115
EPB41L2	1943	22.2092
PPID	1944	22.2092
PHRF1	1945	22.2084
FBRSL1	1946	22.2077
POLR2I	1947	22.2064
KIF18B	1948	22.2059
WDR62	1949	22.2059
PTRH2	1950	22.2028
INO80D	1951	22.2024
TAMM41	1952	22.2012
DTYMK	1953	22.2
ARID4A	1954		22.1986
MAP2	1955	22.1973
RAB35	1956	22.1969
IMPACT	1957	22.1964
QRICH1	1958	22.1964
TAF1A	1959		22.1927
DPY30	1960	22.1926
PRR12	1961		22.1921
TRIM25	1962	22.1905
TRIM37	1963
TNS3	1964	22.1833
CEP43	1965	22.183
DHCR24	1966	22.1807
TXLNG	1967	22.1796
NEDD4	1968	22.1789
EXOC4	1969	22.1783
SDHB	1970	22.1778
DEGS1	1971	22.1776
AGPS	1972	22.1766
TMEM131	1973	22.1765
TAF15	1974	22.1762
EIF3G	1975	22.1727
DYNC1I2	1976	22.1713
BRD3	1977
ORC6	1978		22.1692
CDT1	1979		22.168
GLUD1	1980	22.1678
HSD17B10	1981	22.1631
TICRR	1982
YTHDC2	1983	22.1593
GNB2	1984	22.1592
MED16	1985	22.1592
INO80E	1986	22.1571
GLRX3	1987	22.1567
ZBTB2	1988		22.1536
YWHAQ	1989	22.1535
BRCA1	1990		22.1533
TUBB6	1991	22.153
TEAD1	1992		22.152
POC1A	1993	22.1498
CLTA	1994	22.1475
TAF12	1995		22.1466
AFG3L1	1996	22.1455
PWWP2A	1997
[truncated: 2,996 more rows]

## Sheet: F
	Identified proteins	Proteins CV ≤ 20%	Proteins CV ≤ 10%
DDA	3078	2853	2034
DIA	4244	3854	2863
+RNAse	3330	2435	1284
XL of whole cells	4217	2889	1318
FA+DSSO	3843	3623	3006

## Sheet: G
	Identified precursors	Precursors CV ≤ 20%	Precursors CV ≤ 10%
DDA	30904	19998	8333
DIA	64609	46693	24448
+RNAse	26162	11901	4606
XL of whole cells	55750	30241	12616
FA+DSSO	47853	39536	25489

## Sheet: H
	Identified precursors	Precursors CV ≤ 20%	Precursors CV ≤ 10%
18 windows	80015	44244	21782
30 windows	89450	53968	27864
40 windows	95494	59299	30994

## Sheet: I
	Identified proteins	Proteins CV ≤ 20%	Proteins CV ≤ 10%
ChAC-DIA (Spectronaut)	3478	3307	2920
ChAC-DIA (DIA-NN)	5085	4731	4012
ChAC-DIA witch matching (DIA-NN)	5627	4684	3572

[truncated: 7 more sheets: J, K, L, M, N, O, P]
