# Supplementary material for: Comprehensive chromatin proteomics resolves functional phases of pluripotency and identifies changes in regulatory components
Source: Nucleic Acids Res. 2023 Feb 20;51(6):2671–90. doi: 10.1093/nar/gkad058 (PMC10085704; doi:10.1093/nar/gkad058)
Supplement: gkad058_Supplemental_Files [file gkad058_supplemental_files.zip › Supplementary Table 2.xlsx]

## Sheet: Description of table
Sheet name	Description	Related figure
A	Z-scored ANOVA results for heatmap	Figure 2A
B	PCA projections	Figure 2C
C	R2 values	Figure S3A-S3D
D	GO analysis of ANOVA	Figure S3E
E	% of total cluster size for each GO category	Figure S3F

## Sheet: A
Proteins	Cytosol3	Cytosol1	Cytosol2	Proteome3	Proteome2	Proteome1	Nucleus3	Nucleus2	Nucleus1	1wChAC3	1wChAC2	1wChAC1	2wChAC2	2wChAC1	2wChAC3	3wChAC2	3wChAC3	3wChAC1
Rbm6	-2.104	-1.94634	-2.22473	0.288531	0.317516	0.24343	1.01967	0.840441	0.99137	0.045279	0.125882	0.216702	0.37942	0.341706	0.34224	0.386494	0.373884	0.362518
Mbd3	-1.91283	-1.45819	-1.51361	0.812587	0.882327	1.14154	1.27194	1.41177	1.41061	-0.0585483	-0.250837	-0.141259	-0.239046	-0.178428	-0.274327	-0.12184	-0.46181	-0.320043
Ube2a	-1.48504	-1.21203	-1.06367	1.10383	0.968469	0.855211	0.0557884	0.413088	0.364346
Net1	-1.71971		-3		0.803122	0.591464	0.405191	0.394887	0.827347	0.466376	0.297056	0.326796	0.260074	0.291555	0.154676	-0.150799	0.168475	-0.050509
Tcf7l1	-1.40937	-2.43443	-1.67126	0.201767	0.269778	0.264433	1.30219	1.35693	1.56898	0.282927	0.0444508	0.0342746	-0.00524572	0.0649038	-0.0788377	0.12021	0.0484664	0.0398335
Adnp	-1.80595	-2.58881	-1.78501	0.227917	0.257475	0.271238	0.949551	1.02608	1.01657	0.259313	0.226737	0.265059	0.24829	0.247185	0.262428	0.302806	0.251451	0.367669
Tjp2	-1.5195	-1.19317	-1.30888	0.546614	0.635096	0.649734	1.80623	1.82417	1.65421	-0.46174	-0.39187	-0.398657	-0.380139	-0.302946	-0.231904	-0.293146	-0.297335	-0.336772
Itsn2	-1.71707	-2.01997	-1.70993	1.31923	1.31301	1.26499	0.813038	0.780369	0.62407	0.0877777	-0.0153724	-0.0297372	0.0884845	-0.0563662	0.155775	-0.216249	-0.343276	-0.338782
Smarcb1	-2.08476	-1.98018	-2.0942	0.478484	0.247864	0.45341	1.2423	0.911701	1.04241	0.165497	0.164074	0.306497	0.115352	0.240958	0.290679	0.155422	0.206154	0.138325
Casp8ap2	-2.45017	-1.87755	-1.89242	0.25247	0.45137	0.0965673	0.912322	0.848462	1.09695	0.312405	0.0851178	0.278195	0.423298	0.148935	0.166589	0.335478	0.359275	0.452708
Tfeb	-2.15328	-2.14604	-2.09022	0.877332	0.643209	0.86769	0.444767	0.336895	0.325505	0.271471	0.334705	0.552438	0.276809	0.164085	0.286116	0.445418	0.313297	0.249804
Nxt1	-2.0509	-1.94101	-1.42764	0.109143	0.337615	0.316176	1.39555	1.3871	1.57039	0.251732	0.0769091	-0.0386027	-0.147793	-0.344638	-0.186055	0.274373	0.119342	0.298311
Polg2	-1.77249	-0.922971	-0.584963	0.938034	0.0830377	0.708427	1.41318	1.4457	1.60447	0.244254	0.131036	0.152426	-1.09859	0.567151	0.0240006	-0.881361	-0.79754	-1.2538
Dcun1d1	-1.24436	-1.05264	-1.16546	1.21097	1.1887	1.04862	0.0370115	-0.0589874	0.0361635
Shroom3	-1.65164	-1.44846	-2.00216	-0.406763	0.0843439	-0.326906	1.57337	1.25579	1.83617	0.321848	-0.112286	0.318131	-0.152411	-0.0675037	0.202017	0.393842	0.0456166	0.137005
Rad18	-1.43321	-1.09243	-2.24282	0.745733	1.17927	1.1028	1.12169	0.978511	1.52413	-0.119653	-0.189613	-0.282833	-0.561625	-0.274701	-0.656029	0.131509	0.191883	-0.122633
Sall2	-2.37536	-1.89001	-1.47546	1.4389	0.922836	0.267491	-0.06628	0.118952	-0.326701	0.527038	0.293109	0.620923	0.764892	0.731198	0.734484	-0.208575	-0.170508	0.0930724
Myo18a	-1.72208	-1.28397	-1.3083	0.731286	0.840304	0.756365	1.58037	1.66621	1.54777	-0.480197	-0.535186	-0.479102	-0.102684	-0.029591	-0.0594073	-0.338411	-0.458587	-0.32479
Pias4	-1.38185	-1.22898	-2.26691	0.857769	0.90042	0.743605	1.42098	1.31888	1.47904	-0.1463	-0.165832	-0.304542	-0.23978	-0.203965	-0.196732	-0.218973	-0.204533	-0.1623
Rfx5	-2.73454	-2.46397		0.318881	-0.0822945	0.211538	0.719147	0.658425	0.541071	0.375223	0.466449	0.555356	0.198725	0.334618	0.372834	0.164047	0.226176	0.138321
Cbll1	-2.4052	-1.46164	-2.23707	0.595166	0.438339	0.151654	0.987448	0.901061	1.11327	0.158007	0.168468	0.268924	0.22729	0.0178578	0.205028	0.275603	0.349504	0.246288
Brd4	-1.90214	-1.73956	-1.75273	0.677226	0.681253	0.581783	1.39443	1.37893	1.4423	-0.11314	-0.192595	-0.107213	-0.0986757	0.0118276	-0.0879487	0.0120538	-0.0935722	-0.092226
Dgcr8	-2.35074	-1.97433	-1.98445	0.401728	0.699604	0.849166	0.908867	0.653255	0.642512	0.314294	0.317882	0.236277	0.342863	0.344097	0.147226	0.158792	0.244143	0.0488134
Trpv4	-2.8302			0.457148	0.64617	0.74275	1.27289	1.16492	1.28383	-0.120665	-0.164351	-0.174701	-0.210595	-0.175409	-0.176885	-0.662359	-0.613312	-0.439232
Emc7	-1.90341	-1.67396	-2.37802	-0.18375	-0.215905	-0.0869979	1.07347	0.912226	0.933695	0.744059	0.663529	0.638713	0.477715	0.494004	0.152465	0.228928	-0.0340757	0.157315
Bap18	-0.757149	-1.51046	-1.06192	0.704198	0.576025	0.803162	1.61013	1.62328	1.56741	-0.308785	-0.19532	0.101836	-1.76301	-0.629537	-0.394781	-0.103122	-0.0559559	-0.205996
Mrpl32	-1.44869	-1.20993	-1.06614	1.00757	1.04887	0.979918	0.414786	0.048238	0.225373
Tm9sf1	-1.16296	-1.4252	-1.3922	0.576887	0.775621	0.755392	0.593073	0.678307	0.601073
Prpf4	-2.03393	-2.05715	-1.92136	-0.258832	-0.178695	-0.455427	0.884837	0.968158	0.861424	0.539491	0.583464	0.417342	0.683076	0.4894	0.598263	0.214349	0.462895	0.202693
Ing5	-2.34642	-1.90305	-2.02316	-0.0928395	0.102841	-0.136693	0.741057	0.79962	0.837061	0.510167	0.544122	0.553505	0.428018	0.437035	0.488776	0.368126	0.31613	0.375706
Alkbh7	-1.00981	-0.739357	-1.20081	1.40172	1.28535	1.04657	-0.330214	-0.0428715	-0.410572
Cdyl2		-2.18815		-0.670148	-0.998201	-0.352199	1.63366	1.58049	1.81071	-0.142571	-0.231576	-0.24888	-0.17843	-0.150183	0.0413752	0.0635165	0.0311521	-0.00057257
Phf6	-1.44245	-2.00269	-1.87314	0.919894	0.781688	0.897363	1.19315	1.37353	1.19684	-0.110462	0.193348	-0.0412519	0.133703	-0.162105	-0.34262	-0.305685	-0.253741	-0.155363
Pacrgl	-1.40786	-1.23662	-1.23637	1.03748	1.08992	1.22598	1.45075	1.40425	1.44886	-0.276453	-0.290448	-0.0366649	-0.326546	-0.418964	-0.340833	-0.708967	-0.739444	-0.638071
Mau2	-2.28893	-2.50224		-0.461401	-0.678924	-0.0333697	0.767729	0.937167	0.992604	0.373199	0.353856	0.00922019	0.403483	0.354907	0.296053	0.476454	0.541944	0.458252
Bcas2	-2.08198	-2.17438	-1.77616	0.431451	0.468315	0.393871	1.11821	1.07257	1.25191	0.209186	0.242217	0.265508	0.10993	0.0925031	0.0259792	0.130559	0.20622	0.0140961
Polr1d	-1.24184	-1.35515	-1.57974	0.404379	0.149782	0.877294	1.84917	1.52109	1.7979	-0.0839408	-0.288557	-0.100259	-0.10174	-0.262532	-0.255611	-0.870962	-0.448296	-0.0109859
Arv1	-2.37775	-1.67759	-1.21024	-0.115985	-0.890908	-0.0378918	1.57157	1.34555	0.749824	0.513572	0.0509821	0.712112	-0.0771051	-0.09411	0.387652	0.538307	0.323033	0.28897
Snu13	-2.11524	-2.12284	-2.1166	0.223033	0.202591	0.262917	0.795612	0.806463	0.884702	0.506715	0.564878	0.563291	0.308717	0.318411	0.326205	0.180584	0.196288	0.214278
Wdr89	-1.93677	-2.27428	-2.00244	0.59102	0.504675	0.378558	0.819299	1.07351	0.959141	0.365799	0.326425	0.370618	0.332735	0.173871	0.182251	0.147033	-0.0399123	0.0284637
Mrto4	-2.00703	-2.11822	-1.97749	0.0951259	0.403206	0.404095	0.496565	0.920076	1.00916	0.764142	0.871908	0.761724	0.228433	0.240737	0.225584	-0.0574689	-0.182313	-0.0782239
Srsf9	-2.11136	-2.24308	-1.99524	0.0235427	0.0555464	0.0173539	0.701006	0.712382	0.794956	0.522283	0.490941	0.525208	0.460609	0.551031	0.525058	0.334362	0.328013	0.307382
Emc4	-0.308544	-2.16289	-2.66934	0.450585	0.290448	0.547054	0.635577	1.06712	0.971392	0.475898	0.495098	0.803863	0.165939	0.468741	-0.110941	-0.594843	-0.544813	0.0196431
Zfp655	-2.10671	-1.98579	-2.2617	0.158439	0.157677	0.360312	0.823792	0.829286	0.71833	0.392079	0.609713	0.556341	0.256417	0.0967886	0.499863	0.385415	0.290712	0.219031
Pdzd11	-1.58842	-2.18003	-1.93224	0.00519733	-0.0282354	-0.0601729	1.18744	1.41838	1.37134	0.154122	0.105507	0.195641	0.419557	0.467923	0.447284	0.0835359	0.023879	-0.0907044
Spcs2	-1.34543	-1.34644	-2.01447	-0.0502363	0.179989	0.628806	1.30092	1.5488	1.90166	0.366414	0.262995	0.474253	-0.140583	-0.220919	-0.16939	-0.500843	-0.540969	-0.334557
Ssr1	-1.77233	-1.73859	-1.89568	-0.723221	-0.478628	-0.539932	1.25172	1.05907	0.986906	0.754136	0.707979	0.902973	0.477528	0.43398	0.397351	-0.0286478	-0.0630831	0.268475
Chd1l	-1.53647	-2.07231	-1.78168	0.555778	0.610796	0.591114	1.43542	1.35181	1.38629	-0.299884	-0.178481	-0.164981	0.141607	0.183399	0.201558	-0.11632	-0.266238	-0.0414082
Mcm8		-1.93245	-1.81606	1.27351	1.28778	0.993609	1.05149	0.0459458	0.791418	-0.651176	-1.0936	0.1223	0.583848	-0.383558	0.438074	0.136132	-0.793568	-0.053696
Dnmt3l	-2.12282	-2.47209	-1.77779	0.521667	0.362067	0.68272	0.776327	0.374186	0.593559	0.425391	0.492337	0.304837	0.448646	0.497152	0.47847	0.130105	0.0865202	0.198708
Ctnnbl1	-2.17669	-2.00149	-2.13257	0.221365	0.627852	0.569075	0.722538	1.10096	0.662148	0.0787381	0.274747	0.184187	0.363815	0.158469	0.266486	0.37096	0.487363	0.222054
Gtsf1l	-1.54369	-1.41601	-0.804952	0.956078	0.884291	0.95554	0.452966	0.166496	0.349275
Zmym2	-1.83085	-1.94217	-1.94173	0.206676	0.121466	0.290642	1.42069	1.4689	1.2943	0.19707	0.104612	0.0599212	0.0770101	0.092718	0.0333107	0.158336	0.0791515	0.109951
Emc2	-1.67913	-1.70668	-1.54645	0.67161	0.545675	0.429973	1.40855	1.4658	1.59509	0.337467	0.226269	0.174476	0.0327052	-0.0713109	-0.110768	-0.637537	-0.555465	-0.580271
Msantd3	-2.62608	-2.59267		0.135798	0.0958034	0.146243	0.650891	0.634298	0.735474	0.452067	0.450307	0.422443	0.259815	0.292031	0.288206	0.208783	0.200038	0.246553
Pop4	-1.63887	-2.08284	-1.56642	0.681977	0.555637	0.199896	0.833208	0.874174	0.737748	1.0613	0.90057	0.63133	0.244826	0.249047	0.645671	-0.664886	-0.890898	-0.771465
Rnf2	-2.0745	-1.86305	-1.89982	0.577829	0.515879	0.222746	1.20778	1.23108	1.23283	0.233335	0.374138	0.327978	0.0380565	0.105252	0.121026	-0.364607	0.0784777	-0.0644265
Nudt21	-1.76115	-1.74823	-1.8307	0.404131	0.585057	0.228548	1.64805	1.49809	1.35114	0.0821346	0.141492	0.114683	-0.00753558	-0.100675	-0.09521	-0.147032	-0.191619	-0.171175
Nsmce3	-1.62804	-1.80482	-2.08549	0.73624	0.609916	0.605023	1.40363	1.27699	1.34023	0.0364694	-0.0246406	-0.0273043	0.00502737	-0.0494955	-0.0645622	-0.115959	-0.206929	-0.00629835
Trim26	-1.84565	-1.6826	-1.81657	1.33891	1.67957	1.51752	0.0322514	-0.219114	-0.166096	0.237055	-0.0533112	0.259352	0.360579	0.245479	0.214804	0.0606314	-0.293217	0.130403
Srrt	-1.43685	-1.30477	-1.559	0.511476	0.546121	0.719568	1.73138	1.7597	1.6742	-0.441992	-0.295486	-0.293805	-0.165535	-0.313498	-0.237246	-0.347812	-0.330181	-0.216273
Mcrs1	-1.96328	-2.49873	-1.7513	0.0357993	0.074192	0.194332	0.96148	0.87439	0.771042	0.559928	0.415287	0.638069	0.392283	0.495678	0.370329	0.0838085	0.103284	0.243408
Cmas	-2.00965	-1.97072	-2.12766	-0.118987	-0.245702	-0.193971	0.881647	1.09501	0.923451	0.479829	0.469256	0.470121	0.406078	0.322702	0.324313	0.384034	0.423675	0.486566
Krcc1	-1.22314	-1.61528			1.00864	1.07286	1.60999	1.44732	1.54014	-0.455098	-0.485602	-0.429406	-0.400336	-0.504475	-0.426166	-0.396241	-0.298371	-0.444832
Atad3	-1.97996	-2.10432	-1.96608	0.189841	0.198172	0.49643	0.981571	1.12988	0.885624	0.541002	0.614685	0.641036	0.240218	0.307798	0.323933	-0.229128	-0.0579115	-0.212801
Dennd2b	-2.16938	-1.89623	-2.27894	0.256303	-0.0904962	0.14815	0.891793	0.692161	0.4913	0.406425	0.573345	0.654121	0.566938	0.360713	0.447203	0.263591	0.433628	0.249362
Smc6	-1.80945	-2.7651	-1.71077	0.100607	0.0678552	0.193738	0.712586	0.705273	0.65534	0.447136	0.415188	0.436952	0.457959	0.51086	0.416231	0.33232	0.445506	0.387769
Med15	-2.16355	-1.75241	-1.33893	1.42615	0.981138	1.05265	0.87878	0.871923	1.13933	0.121274	-0.349454	-0.192211	-0.399542	-0.073429	0.278525	-0.118942	-0.0702262	-0.291074
Tmco1	-2.48686	-1.10593	-2.53085	0.443098	0.181152	0.384082	0.477607	0.481644	0.17992	0.370619	0.780539	0.750069	0.782706	0.388015	0.239906	0.279848	0.0581033	0.326329
Bcl7b	-1.52044	-1.47957	-1.46858	0.890029	1.08917	1.0315	1.53947	1.37353	1.43166	-0.411067	-0.235013	-0.320752	-0.305923	-0.199244	-0.210402	-0.340381	-0.435828	-0.428163
Eed	-2.06536	-1.87544	-1.87073	0.784587	0.700283	0.505142	1.22526	1.19691	1.16811	0.116845	0.124955	0.0465203	-0.00305393	-0.0374848	-0.133867	0.00611095	0.0343825	0.0768396
Dst	-1.71479	-1.22769	-2.09674	-0.536024	-0.506075	-0.0769488	1.54482	1.51523	1.55952	0.133954	0.193675	0.138191	-0.0497646	0.433368	0.454336	0.11754	0.0498462	0.0675545
Zkscan3	-2.38717	-2.62844		-0.285587	0.334388	0.156526	0.90885	0.805836	0.544887	0.486882	0.272072	0.472661	-0.0255037	0.163102	-0.25938	0.665808	0.509728	0.265343
Pqbp1	-2.12707	-2.00764	-2.27421	0.367643	0.292452	0.274488	0.691783	0.624117	0.843634	0.206353	0.187155	0.223862	0.576699	0.539172	0.347259	0.420481	0.500634	0.31318
Gatad2b	-1.84006	-1.90468	-1.99363	0.10689	0.396293	0.249229	1.45299	1.34206	1.32227	0.00397095	0.0632017	0.121261	0.0157787	0.0857746	0.0590195	0.154965	0.172566	0.192104
Exd2	-1.31839	-1.06783	-2.3361	1.41963	0.861587	1.09511	0.768881	1.21454	1.21029	0.286184	0.0634832	-0.135807	-0.175345	0.0329798	-0.373519	-0.70297	-0.581371	-0.261341
Thoc3	-2.31717	-2.29761	-1.60971	0.0169318	0.0605552	0.109411	0.450415	0.946868	1.0438	0.564202	0.456051	0.567656	0.258249	0.301904	0.493239	0.349063	0.31743	0.288724
Naa40	-1.48515	-1.46538	-1.28909	1.26783	1.23656	1.09764	1.30311	1.02515	1.53276	-0.547763	-0.626778	-0.575155	-0.251396	-0.0365452	-0.0471009	-0.43165	-0.45057	-0.256477
Caap1	-1.38549	-1.94905	-1.62278	1.65791	1.007	1.64273	0.607894	1.14022	0.390691	-0.310375	-0.182697	-0.16495	-0.365153	-0.0839819	-0.175845	0.0397321	-0.170963	-0.0748957
Steep1	-2.39728	-1.22405	-2.57528	0.0275302	0.121482	0.246546	0.56646	0.701167	0.830477	0.379185	0.480739	0.424448	0.373449	0.393267	0.452991	0.369676	0.346087	0.483103
Nrm		-3		0.299957	0.29235	0.107624	1.45845	1.28157	0.865735	-0.0850422	-0.0349467	-0.0795984	0.050967	-0.192919	-0.26664	-0.172976	-0.200308	-0.149983
Rnf8	-0.985393	-1.7904	-0.951074	0.567565	0.402042	0.0740499	0.9486	0.979942	0.754672
Bbx	-2.02402	-1.89115	-2.16933	0.576353	0.802639	0.837613	0.913944	0.904016	0.940419	0.0809631	0.169786	0.326024	-0.154534	0.461134	0.114825	-0.0443642	0.0623766	0.0933089
Ints14	-2.93508	-1.54594	-1.30086	-0.232313	-0.0771887	-0.181854	0.840869	1.17188	0.804286	0.324037	0.419919	0.676187	0.286065	0.186124	0.350168	0.31679	0.411963	0.484946
Brd8	-2.42582	-1.3824	-2.42366	0.428926	0.42673	0.428371	0.856494	0.857021	0.784073	0.271912	0.316571	0.25421	0.302115	0.241496	0.140783	0.24705	0.333091	0.343031
Seh1l	-1.61898	-1.72442	-1.72937	0.444182	0.224621	-0.110652	1.53335	1.77135	1.61	-0.00915951	-0.0296405	-0.167344	0.0469933	-0.0358321	-0.170407	-0.0617806	0.0766175	-0.0495119
Gtf3c5	-1.87071	-1.79742	-2.65299	0.29529	0.705345	0.148943	0.0425502	0.214622	0.805532	0.529941	0.555354	0.513264	0.526949	0.416786	0.466373	0.372314	0.399916	0.327949
Actr8	-1.98836	-2.10454	-2.12949	0.158781	0.0335649	-0.378194	0.811424	0.937047	0.806676	0.471586	0.547564	0.55488	0.327987	0.37437	0.435208	0.258866	0.47526	0.407364
Enox2	-1.60595		-1.21228	1.47916	1.58954				-1.80651	0.213768	0.43413	-0.410761	0.315489	-0.204535	0.439058	0.0959709	0.31855	0.354375
Tada3	-2.06116	-2.40153	-1.84131	0.293671	0.470974	0.512757	0.918509	0.824968	0.765393	0.300623	0.454862	0.428511	0.341209	0.150937	0.419766	0.0350758	0.0511	0.335647
Rbmx2	-2.73254	-2.31656		0.247122	0.240663	0.285951	1.17758	0.651778	0.937787	0.205142	0.143474	0.073174	0.205317	0.163623	0.0968639	0.2119	0.216738	0.191992
Zbtb44	-1.76408	-2.91275	-0.933856	0.274696	0.150336	-0.0157415	1.17521	1.11785	1.13164	0.299999	0.214854	-0.0656186	0.399031	0.0487341	0.357092	0.203637	0.147463	0.171512
Sf3b4	-1.93094	-2.02978	-1.85309	0.521087	0.489734	0.507557	0.972784	1.1219	1.14613	0.425439	0.383773	0.555691	0.338759	0.377848	0.189865	-0.413701	-0.347987	-0.45506
Neil1	-1.43862	-0.775125	-1.63498	2.00985	0.475998	1.68925	0.924214	1.42655	0.370394	-0.173396	-0.271905	0.080887	-0.763331	-0.369746	-0.483952	-0.164458	-0.530393	-0.371235
Lin28a	-2.20894	-2.13229	-2.13708	0.560101	0.540429	0.585501	0.265508	0.291197	0.290056	0.497303	0.551756	0.521287	0.533485	0.507885	0.409366	0.295131	0.310213	0.319097
Paf1	-1.84337	-1.84328	-1.70706	0.519895	0.56197	0.584603	1.51525	1.49932	1.32215	-0.156935	-0.139601	-0.072459	0.00178943	-0.0287327	-0.033714	-0.0984393	-0.0957346	0.0143458
Acap1	-1.29058	-1.3862	-1.47974	1.21519	1.61878	1.32111	0.499209	1.11801	1.0073	-0.731903	-0.461273	-1.05645	-0.196884	0.227666	0.585279	-0.037809	-0.236079	-0.71563
Ints10	-2.03459	-1.76302	-1.89914	0.337656	0.235758	0.356114	1.46607	1.52873	1.08212	-0.0712829	0.325776	0.12693	0.0942476	0.208694	0.0549736	0.0572392	-0.0563007	-0.0499754
Snrnp27	-2.02865	-1.80794	-2.15805	0.234107	0.304094	0.237822	1.20565	1.22717	1.20672	0.196883	0.262395	0.191627	0.0532022	0.0316198	0.281743	0.243953	0.129948	0.187714
Rbm17	-2.11854	-2.14152	-1.98066	0.230348	0.232196	0.26729	1.01445	1.02754	1.02945	0.253953	0.26942	0.283429	0.183208	0.241995	0.259323	0.273067	0.325332	0.349725
Cdc73	-1.87739	-2.30553	-1.99048	0.167496	0.224701	0.405306	1.12153	0.83962	1.16297	0.117332	0.320268	0.175393	0.404371	0.356305	0.174118	0.240462	0.289504	0.174029
Kat5		-3	-1.30966	0.0739395	0.199264	0.268675	0.42518	0.482036	0.571527	0.407689	0.354423	0.361992	0.278968	0.379185	0.319586	0.219163	0.222382	0.28177
Bicral	-2.07817	-2.17772	-1.51878	1.21257	1.35747	1.24189	0.077666	0.37658	0.441445	0.311399	0.388436	0.131243	0.302256	0.15569	-0.0267358	-0.0355939	0.0590536	-0.218707
Ccar1	-1.84984	-2.009	-1.83968	0.318992	0.366337	0.293817	1.40916	1.35625	1.39308	-0.0614226	0.0236791	0.0493316	0.100735	0.171993	0.0398499	0.116922	0.0436829	0.0761088
Sugp1	-2.15929	-2.01039	-1.34502	0.934517	0.791462	0.906843	1.17691	1.12629	1.2037	0.0116423	-0.0537639	-0.0888887	-0.151569	-0.0682606	-0.126644	-0.0375798	-0.0606245	-0.0493353
Uaca	-2.02653	-2.54715	-0.678766	0.483306	0.443949	0.845382	1.17506	1.24349	1.29522	0.0804363	0.0651887	0.171778	0.0110372	0.012116	0.0833382	-0.196283	-0.198732	-0.262838
Rcor1	-0.953714	-0.862369	-1.6012	0.544767	0.483603	0.237524	1.97526	1.86847	1.83081	-0.315397	-0.457898	-0.375429	-0.319433	-0.370905	-0.466495	-0.572875	-0.38486	-0.259866
Clasrp	-1.71975	-2.23093	-1.23733	0.409321	0.230606	0.462606	1.51762	1.42552	1.63571	-0.117713	-0.0644374	0.0147024	0.00657127	-0.168618	0.116981	-0.0747302	-0.0741216	-0.132004
Rybp	-1.06705	-1.14835	-1.40014	-0.237146	-0.0697669	-0.160998	2.08894	1.882	2.01062	-0.249204	-0.208164	-0.203775	-0.14285	-0.0625214	-0.0778288	-0.126696	-0.489795	-0.337288
Sinhcaf		-2.07377	-1.77917	0.996732	0.951658	0.728269	1.30142	1.38749	1.17836	-0.0801835	-0.0526226	-0.504343	-0.427655	-0.426745	-0.395897	-0.364687	-0.422593	-0.0162692
Emc1	-1.97484	-1.97706	-2.12486	-0.059459	0.421204	-0.052255	1.04265	1.18727	0.94951	0.47629	0.522758	0.561866	0.427343	0.174535	0.181818	0.0186923	0.170255	0.0542816
Rcor2	-2.09008	-1.95399	-1.59818	-0.333583	-0.357652	-0.383689	1.35234	1.29434	1.18478	0.188486	0.250949	0.262508	0.349967	0.392675	0.393688	0.342899	0.341183	0.363359
Clmn	-2.33242	-1.94814		-0.981206	0.619774	0.751029	1.49523	0.943954	1.07239	0.0343534	0.104082	0.242658	-0.073579	0.505017	0.271381	-0.179079	-0.233316	-0.292142
Rae1	-1.57438	-1.59217	-1.69989	0.359863	0.450745	0.490282	1.6773	1.63776	1.66585	-0.183974	-0.0868744	-0.0501227	-0.116604	-0.165275	-0.235568	-0.224129	-0.166432	-0.18637
Iws1	-2.37762	-2.04309	-1.9673	0.162982	0.276747	0.496638	0.610235	0.955179	0.668921	0.381602	0.283874	0.196071	0.331092	0.315735	0.358678	0.40802	0.532112	0.410122
Ing4	-1.79138	-2.40381	-1.5432	1.0405	1.10655	0.449295	1.25741	0.738818	0.904363	0.0291701	0.252789	0.0943739	0.068542	-0.0822256	0.17424	0.014933	-0.0728631	-0.237499
Taf5	-1.97431	-2.16429	-2.04435	0.402468	0.478904	0.706102	0.819421	1.29494	0.728745	0.349868	0.0444996	0.271329	0.364974	0.105706	0.125494	0.0993438	0.0843294	0.30683
Srek1	-2.07007	-1.72803	-1.83565	0.226877	0.147307	0.268136	1.28891	1.49881	1.4622	0.0322413	-0.12357	-0.019318	0.0329794	0.158398	0.253445	0.0729902	0.166274	0.168054
Ncbp3	-1.84316	-2.57769	-1.95841	0.288974	0.520988	0.275592	0.830062	0.512251	0.634087	0.375996	0.208045	0.327764	0.3071	0.212353	0.368273	0.468235	0.551239	0.498305
Csnk1g1	-1.99631	-2.49766	-1.69975	0.682961	1.0446	0.947087	0.26732	0.340803	0.628678	0.599702	0.281435	0.262625	0.145958	0.348836	0.0610856	0.133495	0.420302	0.0288353
Tmtc3	-2.09445	-1.68733	-1.52062	-0.118619	-0.418588	-0.368381	1.4649	1.39482	1.47575	0.344915	0.486019	0.546365	0.0060657	-0.0527784	-0.134784	0.371933	0.14368	0.161097
Suds3	-1.52874	-2.5914	-1.89156	0.524028	0.400335	0.697708	1.13088	1.20164	0.698232	0.22287	0.239639	0.0804235	0.127426	0.0594318	0.151836	0.114833	0.147108	0.21531
Kansl2	-1.44437	-2.22175	-2.25252	0.674227	0.694476	0.461433	1.13748	1.1784	0.968575	0.208705	0.233229	0.0200793	-0.0322077	0.030275	0.0985326	0.0543615	0.0628751	0.128194
Taf15	-1.78879	-1.68693	-1.79747	0.767649	0.626027	0.597513	1.37933	1.45681	1.41703	-0.0849058	0.133836	0.0369029	-0.0586106	0.0205809	-0.0799268	-0.294561	-0.218896	-0.425595
Klf8	-1.15071	-2.43553	-1.0718	-0.49607	-0.0723004	-0.106451	1.6085	1.60491	1.58884	0.435975	0.38823	0.266915	0.0428096	0.0723847	-0.0715778	-0.142328	-0.0139455	-0.447858
Srsf7	-2.0967	-2.00931	-2.18844	0.0966038	0.0627698	0.0686721	0.9372	0.894882	0.918557	0.395619	0.309036	0.34825	0.404735	0.427932	0.393523	0.368158	0.368068	0.300441
Snip1	-2.41016	-2.07155	-1.84195	0.419212	0.434653	0.570907	0.930213	0.822215	0.731477	0.0316918	0.169358	0.319321	0.317955	0.372571	0.292344	0.360087	0.299969	0.251691
Sap130	-2.12863	-2.26093	-1.63419	-0.231061	-0.323184	-0.249965	0.910997	0.926936	0.9955	0.470402	0.483545	0.387996	0.406561	0.388991	0.47997	0.489045	0.447415	0.440604
Znf592	-2.94677			-0.176636	0.0305374	0.0256267	1.41595	1.46713	1.39392	-0.170565	-0.0751383	-0.077236	-0.0760482	-0.117835	-0.209255	-0.132793	-0.17485	-0.176036
Slu7	-2.10317	-2.26199	-2.04105	0.585208	0.590107	0.35389	0.447851	0.940851	0.625494	0.407448	0.0933355	0.215104	0.38566	0.341439	0.267895	0.375053	0.369611	0.407268
Rab39b	-1.85684	-1.65496	-1.47972	0.644663	0.847887	0.773675	1.48314	1.34548	1.4888	-0.333989	0.0210148	-0.0263621	0.069102	0.0504545	-0.151616	-0.452033	-0.48751	-0.281192
Cwf19l2	-1.93396	-2.0768	-2.31801	0.705035	0.873125	0.587542	0.498677	0.710072	0.779071	0.193928	0.370008	0.309732	0.0785149	0.11321	0.239777	0.226207	0.365197	0.278665
Wdr82	-1.72964	-1.68835	-1.66075	1.37385	1.08906	0.61542	1.17735	1.20015	1.26599	-0.23463	-0.150271	-0.373976	-0.0495006	-0.362093	-0.396145	-0.092544	0.0357703	-0.0196946
Ubp1	-1.44894	-2.52847	-1.67089	0.787824	0.801351	0.963634	0.953915	1.12114	1.018	0.1011	0.0252297	-0.0914136	-0.155466	-0.246965	-0.0489674	-0.146461	0.154525	0.410854
Vrk1	-2.16516	-2.1172	-2.0988	0.152356	0.134147	0.111461	0.737064	0.802417	0.840705	0.380472	0.388126	0.388687	0.358438	0.312783	0.337729	0.472727	0.450183	0.513862
Prpf40b		-1.35917	-3	-0.398685	0.0551212	-0.28202	1.27392	0.922664	1.04632	0.196942	-0.00620185	0.495919	0.136663	0.182884	0.425921	0.0422097	0.227272	0.161822
Zfp729b	-2.57947		-1.67616	0.0399479	-1.28124	-0.59475	0.805035	0.87294	1.33124	0.495783	0.565589	0.342097	0.308218	0.576809	0.322663	0.345613	-0.025751	0.151437
Actr5	-1.37953	-1.68963	-1.55121	0.917207	0.944943	0.75511	1.40419	1.59038	1.51152	-0.296502	-0.252652	-0.244316	-0.314091	-0.205229	-0.20876	-0.188569	-0.397284	-0.395588
Prpf38b	-1.67707	-1.8527	-2.22156	0.0849479	0.295149	0.0848096	1.31391	1.29951	1.45064	0.110512	0.15943	0.0629877	0.210206	0.121946	0.203811	0.195541	0.13259	0.0253291
Znf516	-1.75633	-2.46089	-2.19049	0.538166	0.528726	0.534681	0.617972	0.64958	0.566334	0.455814	0.373022	0.483578	0.369207	0.360206	0.211859	0.275228	0.133149	0.310196
Ints3	-2.26427	-2.13929	-2.01402	0.256333	0.214426	0.347609	0.772304	0.804463	0.715518	0.372369	0.365497	0.20098	0.453006	0.395609	0.39745	0.382392	0.374126	0.365506
Dek	-1.89616	-1.92427	-1.99326	0.645697	0.641781	0.636211	1.21049	1.22903	1.22062	-0.0187109	-0.024507	-0.0511285	0.106974	0.0825771	0.0676688	0.0518132	-0.00195592	0.0171326
Thoc7	-2.04917	-1.66814	-1.96806	0.58461	0.68988	0.632024	1.30638	1.31068	1.21313	0.0870403	0.0572664	0.0580102	-0.0620883	-0.105033	-0.0369407	-0.0263167	-0.0210865	-0.00219258
Polr1g	-2.26935	-2.21061	-1.97207	0.201208	0.30785	0.319056	0.567382	0.646633	0.596655	0.507545	0.515353	0.615361	0.506759	0.415	0.418577	0.257211	0.321476	0.255958
Ncapd3	-2.28193	-1.99128	-2.17884	0.561086	0.435531	0.396113	0.483323	0.0693864	0.643958	0.467538	0.534708	0.458316	0.360919	0.572546	0.204114	0.330772	0.522185	0.411552
Dot1l	-1.69396	-1.6128	-2.48586	-0.196076	-0.242177	0.117709	1.50186	0.983812	0.981221	0.227698	0.525554	0.511008	0.35375	0.443098	0.175017	0.147114	-0.0345363	0.297566
Ntrk3				-0.167495	-0.516782	-0.152718	1.44144	1.51238	1.54267		-0.774716	-0.86262	-0.913057		-1.28805	-0.114993		0.293942
Bud31	-0.888321	-1.47027	-0.956668	-0.0886179	-0.103264	-0.0638317	1.53514	2.00211	1.26292	0.789367	0.863218	0.695548	-0.254621	0.0508082	-0.324588	-1.06421	-0.881921	-1.10281
Cramp1	-2.40883	-1.75653	-1.46775	0.390233	0.589371	0.356273	1.33139	1.28932	0.9346	0.130283	0.386422	0.570468	-0.291525	-0.585844	0.253751	0.115899	0.00407723	0.158403
Tra2a	-2.20012	-2.05097	-2.06178	-0.162828	0.0799805	-0.0452996	0.706581	0.697956	0.833124	0.426258	0.444033	0.464188	0.539342	0.540969	0.474649	0.510744	0.406691	0.396479
Snrnp40	-2.02086	-1.98393	-1.98935	0.513965	0.364085	0.305942	1.00118	1.3096	1.16572	0.392436	0.404189	0.346024	0.116014	0.032845	0.0571472	-0.0197414	0.0212359	-0.0165102
Srsf1	-1.78857	-1.50699	-1.67678	0.452208	0.420723	0.449443	1.71527	1.60564	1.55569	-0.102909	-0.239067	-0.217798	-0.168172	-0.0722163	-0.104753	-0.0958211	-0.105048	-0.120841
Hltf	-1.39023	-1.69301	-1.75348	1.40333	1.35439	1.34665	0.951685	1.16409	0.719779	-0.329731	-0.171078	-0.0913317	-0.3926	0.0744786	-0.21232	-0.198659	-0.260776	-0.521186
Papolg	-1.34831	-1.54225	-1.705	1.19681	1.4904	1.77437	0.685316	0.0589702	1.13123	0.068366	-0.295598	-0.434165	0.41522	0.184275	-0.1192	-0.403977	-0.643973	-0.512475
Paxip1	-2.54372	-2.32482	-1.32686	0.140637	0.466574	-0.0581845	0.789404	0.886893	0.52595	0.304108	0.321036	0.417257	0.55102	0.52211	0.168428	0.378764	0.474134	0.307272
Rbm26	-2.16001	-2.23817	-1.81605	-0.0655405	-0.0126884	-0.0442846	0.89726	0.990547	0.907419	0.310379	0.361759	0.398385	0.384755	0.409126	0.470767	0.409721	0.361427	0.435193
Fndc3b	-1.3761	-2.03747	-0.623152	-0.867703	-0.738319	-0.676646	1.70108	1.66298	1.52522	0.369887	0.270914	0.408844	0.0992651	0.292005	0.455333	0.0172641	-0.360964	-0.122442
Cpsf6	-1.96958	-1.8536	-2.02548	0.470869	0.448418	0.492376	1.29907	1.3183	1.20023	0.0969371	0.0626588	0.066429	0.059434	0.0505159	0.115815	0.0481379	0.0128141	0.106646
Pds5a	-1.89683	-2.02174	-2.16913	0.45824	0.424342	0.219664	1.1206	1.22626	1.03559	0.0597381	0.202229	0.0816519	0.290558	0.117011	0.201006	0.142092	0.256656	0.252061
Morc2a	-2.21478	-1.98629	-1.50105	0.64808	0.945034	0.83603	1.27539	0.643089	0.7272	0.178422	0.0999222	0.08993	0.464649	0.710077	0.270027	-0.374351	-0.444397	-0.366981
Jmjd1c	-2.25452	-2.61918	-1.44459	0.591298	0.59932	0.736949	0.163703	0.366375	0.324464	0.482394	0.483887	0.456513	0.431258	0.432245	0.379373	0.296309	0.226676	0.34753
Peak1	-1.36824	-2.61824	-1.80245	-0.300875	0.137159	0.442936	1.47687	1.08413	0.78903	0.367057	0.519318	0.225854	-0.00013651	-0.00125977	0.336343	0.212847	0.232207	0.26745
Sptbn2	-0.582321	-0.627131	-0.384801	-0.715917	-0.605417	-0.817238	2.02696	1.98831	2.21734	-0.415947	-0.430815	-0.025772	-0.0718263	-0.0536284	0.133535	-0.481125	-0.182536	-0.971665
Ino80d				0.175039	0.321291	-0.641882	0.876316	1.54547	1.741	0.147126	-0.131037	0.141012	-2.16271	-0.96059		-0.106145	-0.198405	-0.746487
Rbm12b2	-2.89385			0.421673	0.460092	0.422389	1.38767	1.21808	1.37492	-0.140007	-0.0976572	-0.229443	-0.419319	-0.434167	-0.287182	-0.259023	-0.373645	-0.150532
Trim24	-1.88719	-1.81736	-1.8093	0.400951	0.162046	0.251739	1.53771	1.46059	1.44326	0.046715	0.0495679	0.0498824	-0.0194492	-0.083437	0.0574523	0.0746777	0.0865467	-0.00439
Tfe3	-2.23728	-2.48945	-1.54929	-0.145751	-0.0128833	0.391133	0.694498	0.6872	0.625297	0.386931	0.468317	0.534456	0.50009	0.504879	0.57521	0.355529	0.295588	0.415521
Phc1	-2.26899	-2.0736	-2.04035	0.253413	0.105672	0.442132	0.741172	0.7458	0.82195	0.462408	0.419876	0.540362	0.187245	0.245884	0.196155	0.518545	0.402101	0.300224
Nup62	-2.20776	-1.81967	-1.65432	0.69479	0.776587	0.64548	1.34081	1.39353	0.801191	-0.101056	0.0503401	0.252602	0.0533069	-0.0792864	-0.312134	0.0255048	0.0611312	0.0789568
Sorbs1	-1.47294	-1.06495	-1.02745	-0.554897	-0.333658	-0.306299	2.01132	1.96281	1.95981	-0.0888968	-0.00387531	-0.170247	0.0840836	0.0114405	-0.140307	-0.478934	-0.295281	-0.0917294
Zrsr2	-1.33635	-3		-0.163981	-0.187507	-0.553735	1.07013	0.830792	0.908289	0.330651	0.44469	0.346931	0.150097	0.282613	0.265676	0.158438	0.304279	0.363744
Ss18	-2.22093	-1.07917	-2.43032	0.851178	0.812701	0.979331	0.720076	0.718887	1.20175	-0.021867	-0.072849	0.265645	0.111183	0.244916	-0.128454	-0.0404179	0.0765744	0.0117627
Sptbn1	-1.97345	-1.7949	-1.85444	0.605172	0.595869	0.571269	1.33148	1.3459	1.30441	-0.0927821	-0.0879596	-0.0920342	0.139075	0.138805	0.141469	-0.0734207	-0.0726288	-0.131828
Sf3a2	-1.38466	-2.6605	-1.91351	-0.245732	0.0132368	0.0256844	0.828026	1.04297	0.96527	0.585945	0.656283	0.592917	0.391908	0.375949	0.272691	0.0631193	0.222249	0.168157
Ctr9	-2.05586	-1.74008	-1.87754	0.711315	0.660032	0.506715	1.39265	1.13984	1.31692	-0.0282265	-0.00777264	-0.0939288	-0.017648	-0.13042	-0.0233563	0.0844032	0.0578986	0.105054
Atrx	-1.87366	-2.33162	-1.97691	0.410065	0.502135	0.456433	1.03164	1.06261	0.988212	0.144848	0.217143	0.155549	0.236204	0.162277	0.224065	0.15456	0.183776	0.252668
Cbx5	-1.70723	-1.6898	-1.61747	0.732335	0.790683	0.625175	1.51347	1.51077	1.4718	-0.139167	-0.131822	-0.129715	-0.203247	-0.174382	-0.113022	-0.215495	-0.283583	-0.239286
Tfap2c	-1.59668	-1.64003	-1.66372	-0.900844	-0.872088	-0.840062	1.28075	1.36892	1.33921	0.437866	0.447379	0.4588	0.424586	0.38366	0.393681	0.281648	0.363717	0.333213
Tcf12	-1.70768	-1.79421	-1.43676	0.437006	0.245497	0.37205	1.3672	2.00297	1.4107	-0.225855	-0.316852	-0.484603	-0.0271028	-0.111898	-0.234126	0.16177	0.187484	0.154407
Spin1	-1.63994	-1.5531	-1.91305	0.750016	0.821496	0.775102	1.47179	1.4136	1.35801	-0.0622998	0.0133044	-0.0446316	-0.419449	-0.306871	-0.22874	-0.131699	-0.152567	-0.150976
Dpf2	-2.12076	-2.21664	-2.03073	-0.0429877	0.174267	-0.045692	0.646136	0.812475	0.498878	0.514516	0.540301	0.453163	0.460781	0.558007	0.378641	0.439831	0.461212	0.518611
Lamc2	-1.4321	-1.36003	-1.48238	0.816256	0.759999	0.889772	0.458897	0.561048	0.516998							0.271542
Usf1	-2.01041	-2.03835	-2.1745	0.638923	0.416414	0.398716	0.92215	0.926565	1.02521	0.188178	0.107748	-0.0993111	0.295771	0.236052	0.154471	0.297134	0.301205	0.414038
Tmpo	-2.27461	-1.98029	-2.00596	0.134723	0.162587	0.202165	0.992877	0.965675	0.994813	0.262921	0.246032	0.302719	0.362023	0.332311	0.337997	0.337347	0.320392	0.306277
Klf3	-2.17864	-2.10924	-1.72934	0.973338	1.18105	1.16412	0.116871	0.15524	-0.34744	0.327857	0.328077	0.53301	0.173333	0.178326	0.415511	0.298711	0.246397	0.272817
Hells	-1.96894	-2.12083	-2.20416	-0.0494918	0.00092935	-0.0745588	0.858361	0.863979	0.704182	0.37811	0.433432	0.437351	0.457925	0.497872	0.476725	0.435892	0.46571	0.407513
Sin3a	-2.08117	-2.21279	-1.96746	0.193309	0.0914503	0.125338	1.0264	1.03924	0.86779	0.299626	0.300242	0.319104	0.306416	0.28622	0.365382	0.322472	0.37024	0.348196
	-2.55474	-1.28318	-2.27591	0.448405	0.855625	1.06606	0.0774174	0.519363	0.433725	0.219326	0.479001	0.391814	0.507266	0.372958	0.486963	0.0540528	0.21407	-0.0122269
Uimc1	-1.69341	-1.59456	-0.932924	0.687915	0.878194	0.702146	1.57837	1.67421	1.61407	-0.367805	-0.540161	-0.138818	-0.326927	-0.267462	-0.146846	-0.281099	-0.411758	-0.433141
Kat7	-1.58292	-2.60195	-2.03051	0.211776	0.0615248	0.012632	0.844025	0.981785	0.788755	0.354212	0.297703	0.307297	0.294761	0.340891	0.385963	0.45678	0.439963	0.437308
Proser1	-1.80505	-2.33222	-1.67528	0.59504	0.809594	0.417457	1.20123	1.16976	1.16839	0.105064	0.152345	0.212439	0.114608	-0.0995594	0.0430042	0.00321773	0.0789091	-0.158957
Ddx46	-1.28571	-1.27742	-1.29033	0.651483	0.758017	0.681501	1.77243	1.76698	1.68561	-0.442465	-0.456287	-0.455784	-0.271938	-0.143033	-0.231952	-0.506008	-0.407929	-0.547157
Srrm1	-2.07152	-2.01917	-1.99043	-0.154029	-0.30738	-0.0530495	1.06355	1.09801	0.830622	0.318911	0.253597	0.322141	0.351752	0.417782	0.390002	0.54175	0.526982	0.480476
Gzf1	-1.93972	-1.76576	-2.57172	-0.103413	0.351014	0.476556	0.677926	0.808605	0.705375	0.517826	0.438929	0.283473	0.071859	0.178297	0.675963	0.305873	0.515613	0.373311
Prpf38a	-2.04538	-1.95478	-2.32359	0.0993459	0.0828524	0.00623149	0.803028	0.933279	0.768848	0.43503	0.380173	0.385012	0.429386	0.369665	0.366266	0.454946	0.419954	0.389732
Foxn3	-2.08564	-1.66251	-1.5041	0.894207	0.631298	0.875497	1.23389	1.48653	1.27104	-0.00810827	-0.0385019	0.0934335	-0.088205	-0.318224	-0.34953	-0.138292	-0.083181	-0.209608
Ncbp1	-1.48138	-1.62297	-1.75867	0.833713	0.918257	0.407249	1.5499	1.45928	1.54692	-0.0099613	-0.143853	-0.272653	-0.180554	-0.256937	-0.295614	-0.300936	-0.169761	-0.222032
Prdm10	-0.99934	-2.0778	-1.73488	0.0731654	0.0291841	0.432807	1.61109	1.42714	1.76286	-0.215414	0.125879	-0.264151	0.0948647	-0.109368	-0.665671	0.192063	-0.0104833	0.328038
Brd9	-1.76714	-1.94859	-2.56778	0.490581	0.492229	0.430027	0.855129	0.7651	0.899378	0.387316	0.437331	0.249293	0.23485	0.176276	0.130788	0.208372	0.216826	0.310023
Tfcp2l1	-1.41851	-1.88292	-1.23915	0.379985	0.774465	0.764154	1.39662	1.92453	1.49357	-0.166611	-0.220283	-0.19421	-0.27311	-0.406424	-0.0342478	-0.490829	-0.116814	-0.290216
Rmdn3	-1.53029	-1.4432	-1.10806	0.35073	0.229146	0.807488	1.89181	1.62764	1.43291	0.162922	0.28894	0.195448	-0.19279	-0.0107785	-0.268338	-0.836174	-0.853638	-0.74377
Puf60	-1.32857	-1.29003	-1.32324	0.76022	0.868016	0.872229	1.69115	1.73857	1.55771	-0.399159	-0.449108	-0.409439	-0.338259	-0.346247	-0.309343	-0.459223	-0.410616	-0.42466
Mier2	-1.30939	-0.967529	-1.17051	0.0890655	0.695266	-0.136419	1.47881	1.51437	1.61856	-0.236708	-1.07808	-1.11421	-0.653933	-0.797362	-0.0449449	0.698501	0.285413	1.12911
Znf710	-1.62423	-1.68173	-2.4729	-0.0903852	-0.381715	0.121023	1.18902	1.45449	0.924084	0.369467	0.401348	0.308457	0.132006	0.0985273	0.221014	0.460848	0.391942	0.17873
Brms1l	-2.03693	-2.21444	-1.87524	-0.106358	0.195961	-0.0709183	1.03949	1.01985	1.05674	0.414205	0.272519	0.317881	0.448445	0.198237	0.54236	0.314364	0.385557	0.098276
Zmynd8	-1.85339	-2.34027	-1.99261	0.459557	0.530722	0.412539	1.07324	0.935586	1.04253	0.165506	0.232625	0.173598	0.183092	0.143659	0.186381	0.22808	0.201605	0.217543
Srsf6	-1.51271	-1.8083	-1.77329	0.45088	0.404383	0.406293	1.58328	1.65943	1.46814	-0.425616	-0.250106	-0.250621	0.127916	-0.0519367	-0.0673549	0.0359548	0.096701	-0.0930511
Mpnd	-2.12197	-1.54357	-2.11243	-0.0109238	0.812614	0.936674	1.1374	1.12055	0.998263	0.257632	0.0263607	-0.318532	0.141953	0.163276	-0.213189	-0.0317466	0.279356	0.478287
Zfp444	-2.08803	-1.93895	-2.05228	0.203955	0.189695	-0.465499	0.43534	0.826352	0.928535	1.02665	0.459762	0.451451	-0.0529953	0.302692	0.495068	0.239866	0.176765	0.861623
Zfhx2	-1.37178	-1.01623	-2.31991	-0.766989	-0.488063	-0.463064	1.62745	1.02244	1.85084	0.249206	0.259666	0.378297	0.378319	0.27951	0.169737	0.010238	0.109071	0.0912694
Parp14	-2.94876		-2.0944	0.122064	0.239627	0.082453	0.440924	0.516746	0.717132	0.511407	0.0922299	0.182663	-0.0563908	-0.158834	0.478345	0.88334	0.62032	0.371135
Ssrp1	-1.2839	-1.2913	-1.3793	0.875708	0.749682	0.768519	1.75426	1.71902	1.56606	-0.411296	-0.373361	-0.391494	-0.29268	-0.355743	-0.356682	-0.419414	-0.353951	-0.524131
Zbtb14	-1.692	-1.85622	-1.12495	1.13657	1.32283	1.08513	1.11587	1.28656	1.17322	-0.0654543	-0.204084	-0.0763758	-0.419412	-0.261421	-0.208481	-0.147759	-0.495413	-0.568618
Lig3	-2.0154	-2.22774	-2.01992	-0.201418	-0.0465765	-0.05482	0.795517	0.771442	0.747943	0.473661	0.559829	0.564145	0.468046	0.571357	0.482555	0.350685	0.393995	0.386696
Erh	-2.02127	-2.10059	-1.98446	0.229569	0.287856	0.0789787	1.18517	1.25357	0.968253	0.263934	0.233854	0.213851	0.19407	0.240862	0.199067	0.254645	0.328642	0.174009
H2bc1				-1.62582	-1.35697	-1.40732	1.62192	1.79231	1.23111	0.14835	0.0757764	-0.0158105	0.0575374	0.018515	0.087184	-0.236019	-0.14599	-0.244776
Tp53bp1	-2.06526	-2.14835	-1.80572	-0.223136	0.148972	-0.201346	1.20652	1.03536	0.940204	0.0684609	0.079496	0.29288	0.264648	0.414916	0.459934	0.490274	0.538069	0.504079
Ezh1		-1.79537	-1.37339	-1.01136	-0.452383	-0.213433	1.61608	1.84684	1.77872	-0.0031549	0.128317	0.303346	-0.371197	-0.0850826	-0.0473508	-0.278492	-0.241048	0.198945
Snrpd3	-1.69668	-1.54547	-1.83208	0.829717	0.877806	0.707512	1.3297	1.40005	1.36112	0.176077	0.16739	0.145282	-0.145064	-0.206519	-0.232254	-0.476828	-0.286451	-0.573318
Snrpd1	-1.98826	-1.69811	-2.23395	0.339021	0.162444	0.279384	1.2103	1.0441	1.31103	0.455829	0.396737	0.358922	0.175164	0.33553	0.122802	-0.10765	-0.0479655	-0.11531
Snrpg	-1.8482	-1.4378	-1.91131	0.464347	0.56844	0.220667	1.11898	1.18134	1.35731	0.657477	0.616558	0.658378	0.251989	0.160623	-0.00552465	-0.730896	-0.80718	-0.515216
Snrpf	-1.36726	-1.53715	-1.64808	0.874463	0.866974	0.810652	1.53213	1.45939	1.49931	0.0345834	-0.123457	-0.0369453	-0.18572	-0.210954	-0.236976	-0.592324	-0.590733	-0.547904
Snrpe	-1.73024	-2.17651	-1.34787	0.344433	0.379748	0.0610634	1.54064	1.37817	1.12391	0.639119	0.623674	0.507435	-0.209895	-0.253429	0.203574	-0.29171	-0.547984	-0.24413
Wdr5	-2.06126	-1.63975	-2.01052	0.567656	0.4538	0.281184	1.40351	1.2855	1.32174	0.0511278	0.0951281	0.143207	0.0618723	0.0176062	0.0631605	-0.0555492	0.00714597	0.0144431
Cirbp	-1.30082	-1.99267	-2.10529	1.2476	1.2548	0.709237	0.476278	-0.115202	0.427408	0.775737	1.02864	0.854712	-0.25691	-0.00594793	0.0342559	-0.493506	-0.237619	-0.3007
Sirt6	-1.94885	-1.42341	-1.51759	1.24109	1.06188	0.980989	1.14671	1.135	1.38441	-0.152958	-0.0230052	-0.116359	-0.0767527	-0.129418	-0.236193	-0.324959	-0.482044	-0.518555
Snrpa1	-1.38969	-1.1756	-2.12281	-0.246654	-0.459486	-0.234786	1.66633	1.50779	1.57176	0.430514	0.493306	0.485906	0.280416	0.170152	0.212065	-0.41725	-0.533248	-0.238726
Fus	-2.22946	-1.95203	-2.15561	0.214917	0.0615314	0.0409969	0.929046	0.909616	0.57459	0.355774	0.450063	0.381117	0.531674	0.514845	0.404778	0.289403	0.335928	0.342819
Cox7a1	-0.868159	-0.538947	-0.701653	-0.648632	-0.619431	-0.606374	1.29418	1.36799	1.32103
Epb41l4a	-1.22904	-2.84994	-1.29719	0.771686	0.697346	0.570348				0.458576	0.399807	0.445037	0.414236	0.410206	0.314397	0.267125	0.278693	0.34871
Xpc	-2.74899	-2.08386		-0.359209	-0.40254	-0.392984	0.781139	1.09171	0.72221	0.392664	0.366667	0.296553	0.509253	0.435294	0.416282	0.399963	0.347108	0.228736
Cit	-1.94009	-1.58487	-1.83587	1.35162	1.51894	1.52295	-0.0990461	-0.444293	-0.345385	0.119046	0.0984693	-0.128377	0.280735	0.254273	0.36596	0.249724	0.263764	0.352437
Mybl2	-1.451	-2.44943	-1.43421	0.110494	0.360804	0.395808	1.48169	1.5063	1.41528	0.0817593	0.0744808	0.0521422	-0.0652635	-0.149328	-0.11028	0.0207707	0.0317785	0.128218
Rfx2	-1.42366	-1.70329	-0.780522	-1.32193	-1.05431	-1.10154	1.53321	1.29828	1.46746	0.414852	0.433661	0.341793	0.540609	0.353037	0.242794	0.407859	0.076907	0.274798
Gbx2	-2.01777	-1.22144	-1.52331	1.53194	1.59081	1.34822	0.59517	0.635832	0.482283	-0.603704	0.400622	0.547437	-0.0894839	-0.215848	-0.262058	-0.401422	-0.437588	-0.359677
Rangap1	-2.12608	-2.03653	-1.9831	0.443969	0.528858	0.772209	1.13478	0.986463	0.892149	0.162399	0.213249	0.149424	0.251566	0.225083	0.19184	0.0794302	-0.0203664	0.13466
Chd1	-2.10161	-1.43378	-2.32304	0.314965	0.358789	0.358919	1.23803	1.24502	1.22074	0.104131	0.209771	0.181437	0.128482	0.208023	0.218662	0.045109	-0.0287633	0.0551049
Tjp1	-2.18894	-1.94174	-2.18897	-0.0363811	-0.0454904	-0.0445057	0.769277	0.685058	0.748947	0.47915	0.473918	0.518074	0.490966	0.508051	0.536497	0.426338	0.408247	0.401503
Hes1	-2.90501		-2.20852	0.0656172	0.334145	0.234937	0.783662	0.517435	0.807249	0.182194	0.403603	0.215771	0.724062	0.151224	0.167612	0.111821	0.383892	0.030308
Kif4	-1.91385	-2.46264	-1.79731	0.517914	0.608892	0.654637	0.98499	0.95811	0.894422	0.12613	0.146501	0.220836	0.236759	0.215778	0.189533	0.182507	0.102605	0.134192
Cbx2	-2.47355			-1.09996	-1.11839	-0.924529	1.14109	1.34579	1.36362	0.146227	0.0940853	0.218358	0.605401	0.262129	0.102734	0.0009322	0.249291	0.0867778
Max	-1.16921	-1.1103	-1.49767	0.950773	1.01584	1.01801	1.57889	1.54143	1.5984	-0.477659	-0.390459	-0.35739	-0.463843	-0.415384	-0.327748	-0.592873	-0.465338	-0.435474
Snrpb	-1.94128	-1.79877	-2.48588	0.109014	0.250238	0.101339	0.92429	0.829935	0.888082	0.611414	0.585803	0.440744	0.387568	0.440934	0.298564	0.0670299	0.208041	0.0829386
U2af2	-1.73238	-1.8101	-1.78874	0.701434	0.877351	0.786161	1.27381	1.42797	1.33155	-0.0745509	-0.157779	-0.159026	0.0900704	-0.148233	-0.21444	-0.255755	-0.0628683	-0.0844717
Ubtf	-2.17306	-2.13941	-2.15328	0.230399	0.194973	0.193545	0.592404	0.689527	0.585411	0.439424	0.457153	0.493602	0.407479	0.424034	0.411149	0.461493	0.418364	0.466785
Cdk11b	-1.59077	-1.58279	-1.43968	0.998107	0.90084	0.870745	1.48255	1.43681	1.4979	-0.235693	-0.209622	-0.266397	-0.181469	-0.176324	-0.256378	-0.403632	-0.429863	-0.414331
Tcea3	-1.44959	-1.93017	-1.89175	1.37112	1.4409	1.48278	-0.622499	-0.333521	-0.376316	0.352633	0.347053	0.323133	-0.0395536	-0.0124223	0.34542	0.313521	0.342902	0.336357
Pcgf2	-1.41758	-1.30701	-1.6058	0.0213987	0.37869	0.403796	1.54005	1.70929	1.98349	-0.286104	-0.272087	-0.26889	-0.036399	0.365834	0.249717	-0.63443	-0.38615	-0.437814
Cox7c	-1.32583	-1.22257	-1.10979	0.063974	0.1408	0.266009	1.20895	1.02466	0.953785
Sptan1	-1.87402	-1.74802	-1.73791	0.605365	0.655703	0.5937	1.38894	1.42652	1.43447	-0.173135	-0.150822	-0.145819	0.0865061	0.144734	0.109326	-0.183362	-0.22029	-0.211893
Fn1	-0.885822	-0.897792	-0.95296	-1.44711	-1.49118	-1.41596	1.62008	1.60682	1.52961	0.257929	0.191596	0.202405	0.213705	0.218457	0.278979	0.35138	0.334578	0.285278
Ndufb1	-1.28549	-1.33009	-1.27906	0.532411	0.497186	0.222084	0.894617	0.744388	1.00396
Derpc		-2.34203	-0.987492	1.57263	1.73771	1.65502	0.76365	-0.14079	-0.146075	-0.289789	-0.341795	-0.32815	-0.20703	-0.0942807	0.0804359	-0.338651	-0.410988	-0.182368
Mtnd5	-1.42694	-1.6732	-1.47834	0.252622	0.390738	0.148305	0.92041	1.05485	0.948507	0.781968				-0.324137			0.40521
Zbtb7a	-1.81774	-2.80094		-0.0109291	-0.367987	-0.0523167	1.17105	1.08572	1.2733	0.266256	0.382168	0.481977	0.0344956	-0.137832	0.117083	0.0580256	0.203056	0.114602
Rpp30	-1.08878	-0.81483	-1.78775	1.07405	0.832992	0.740987	1.47137	1.7167	1.53545	-0.0172782	-0.030883	-0.122271	-0.531187	-0.536306	-0.575257	-0.64421	-0.67817	-0.54463
Sap30	-1.92195	-1.87412	-1.24845	0.415574	0.472279	0.713389	1.54179	1.59537	1.47433	0.0987638	-0.138487	-0.114117	-0.128663	-0.174658	-0.0816349	-0.207248	-0.152818	-0.269345
Aurkc	-0.872786	-0.952059	-0.468831	-0.451015	-1.44016	-0.777175	2.02988	1.94836	1.96083	0.0607028	-0.102427	-0.112264	-0.639548	-0.139861	0.0817826	-0.0683496	-0.00837403	-0.0487022
Smarce1	-2.05151	-2.26902	-1.96333	0.079033	0.106282	0.0666302	0.873002	0.961968	0.934121	0.331548	0.304481	0.260713	0.38278	0.397794	0.388306	0.43379	0.367393	0.396015
Mllt10	-1.99271	-1.97992	-2.26425	0.384269	0.566824	0.664388	0.952683	1.01039	0.772333	0.270891	0.236901	0.273983	0.33052	0.382022	0.287377	0.0502063	0.0429682	0.011131
Maff					-1.45634		1.59909	1.74943	1.64242	-0.695195	-0.330056	-0.515702	-0.324512	-0.171137	-0.4103	-0.319862	-0.437249	-0.330588
Stag2	-2.28282	-2.15229	-2.0184	0.197665	0.164118	0.278186	0.529554	0.53147	0.606941	0.482495	0.522541	0.39427	0.441487	0.289618	0.338667	0.603029	0.618082	0.455379
Clk3	-1.10022	-0.250083	-1.76996	-0.239099	0.15126	0.0497196	1.88682	2.0094	1.87407	-0.763798	-0.692235	-0.385265	0.0100114	-0.00339697	-0.150308	-0.0547287	-0.259869	-0.312316
Srsf5	-1.94314	-2.08997	-1.90476	0.378882	0.370608	0.409006	1.24453	1.27509	1.18897	0.0902517	0.1236	0.202896	0.168512	0.214108	0.199848	0.00173654	-0.0371443	0.106984
Ntn1		-2.20243	-2.50401	1.34161	0.040109	1.46985	-0.432344	-0.0226319	0.469785	0.114332	0.204601	0.216351	0.213193	0.063896	0.515194	0.222911	0.124852	0.164733
Hdac1	-1.3614	-0.982959	-1.6331	0.983406	0.852532	0.799104	1.65737	1.50384	1.64387	-0.484865	-0.323069	-0.416501	-0.488929	-0.487211	-0.517647	-0.340909	-0.114525	-0.289003
Wrn	-1.38177	-1.92412	-0.543916	2.02972	1.40423	2.052	0.0640276	-0.264346	-0.150387	-0.703224	0.101812	-0.143729	0.0843695	-0.19623	0.00712137	-0.336136	-0.00207508	-0.097355
Ell	-1.85625	-1.74419	-1.48239	1.20351	1.22361	1.29705	1.07449	1.01101	1.05361	-0.224035	-0.128252	-0.274675	-0.199659	-0.320995	-0.152382	-0.259186	-0.114923	-0.106337
Alyref	-2.15309	-2.07083	-2.07988	-0.0312453	0.0406149	0.0471721	0.805938	0.901616	0.832596	0.529186	0.492474	0.475513	0.403733	0.322447	0.492425	0.282175	0.365458	0.343698
Emd	-1.98764	-2.11257	-2.13957	0.468322	0.552865	0.690898	0.801703	0.890106	0.888645	0.306086	0.330363	0.561853	-0.101948	0.141096	0.457854	0.118077	0.0570211	0.0768416
Zfp997	-1.34077	-2.1795	-1.67721	1.60071	1.46685	1.42505	0.429485	0.450702	0.332122	-0.0620335	-0.0171357	-0.363547	-0.0196276	-0.0425043	0.377395	0.0694332	-0.154756	-0.294658
Dnmt1	-2.10145	-2.09309	-2.16578	0.256159	0.361281	0.475085	0.861218	0.961376	0.705966	0.353494	0.412104	0.28225	0.358304	0.418723	0.371051	0.254731	0.101164	0.187417
Nsmce4a	-2.09126	-2.09394	-1.85725	0.394847	0.157549	-0.191808	0.30094	1.19903	1.23746	0.0929797	0.170616	0.751338	0.383383	0.714944	0.273765	0.228707	0.35663	-0.027926
Supt16	-1.37966	-1.42084	-1.53453	0.850301	0.850501	0.764958	1.61486	1.5966	1.60139	-0.305092	-0.29756	-0.283552	-0.318747	-0.314167	-0.353859	-0.367459	-0.338889	-0.364255
Sf3a2	-2.02685	-2.05854	-2.0617	0.328083	0.515419	0.561583	1.10269	0.853026	1.01473	0.145484	-0.114007	-0.092608	0.535694	0.309973	0.368576	0.383662	0.0656174	0.169172
Mta1	-1.34347	-1.44523	-1.28727	0.518897	0.512151	0.402998	1.78734	1.79517	1.75488	-0.106895	4.9642e-05	-0.00058121	-0.646446	-0.521252	-0.455846	-0.431282	-0.370411	-0.162802
Taf5	-1.354	-1.4019	-1.56674	0.886661	0.758487	0.957432	1.51192	1.45172	1.74101	-0.323779	-0.290067	-0.346568	-0.332353	-0.338011	-0.367526	-0.198465	-0.281177	-0.506643
Arid4a	-1.76111	-2.94638	-1.40953	0.237032	0.244184	0.294469	0.877989	0.799251	0.859683	0.296863	0.321965	0.285132	0.290559	0.322389	0.346313	0.346358	0.274362	0.320474
Morc3	-1.41581	-1.4922	-1.52232	0.920939	0.915834	0.929846	1.52507	1.52081	1.5198	-0.311565	-0.340853	-0.334044	-0.328499	-0.366961	-0.235744	-0.321115	-0.383294	-0.279887
Hnrnpd		-2.10747	-1.55404							0.649009	0.823445	0.835465	0.686479	0.660256	0.541522	-0.0254112	-0.16663	-0.342622
Zfp988	-2.36397	-1.06627	-1.00608	1.69407	1.59952	1.44796	-0.672391	-0.699074	-0.260125	0.357411	0.380598	0.103968	-0.26111	0.417499	0.0824331	0.302307	-0.255795	0.199058
Srsf11	-1.66844	-1.70384	-1.71401	0.503342	0.556541	0.565149	1.57991	1.55559	1.54205	-0.234558	-0.167543	-0.209486	-0.137761	-0.154505	-0.0656364	-0.134994	-0.0712728	-0.0405394
Nsd1	-2.20344	-2.25775	-1.99403	0.313345	0.4367	0.0939514	0.294246	0.628023	0.738466	0.447067	0.414154	0.402945	0.490964	0.37455	0.419975	0.454775	0.446414	0.499645
Zbtb10	-0.850226	-1.7311	-0.973569	-0.296295	-0.798159	-0.26015	1.96368	1.8063	1.87163	-0.0528778	-0.458413	-0.481237	0.48114	-0.372291	0.123185	0.223254	-0.196569	0.00170721
Prdm15	-1.80069	-2.81776		-1.03453	0.378427	0.502312	0.921363	0.940694	0.912113	0.258436	0.411668	0.0361093	-0.066615	0.0196185	0.190382	0.393699	0.193352	0.561417
Mta3	-1.54595	-1.90367	-1.69281	-0.416151	0.164732	0.0140752	1.39612	1.30092	1.43244	0.207219	0.618692	0.830125	-0.721173	-0.0644056	-0.541223	0.329844	0.369581	0.221634
Sf1	-0.789878	-1.50969	-1.64911	0.590487	0.151225	0.902731	1.42071	1.13	1.29904	0.202247	0.320705	0.392313	0.548689	0.507244	0.0411811	-1.37499	-0.894912	-1.28799
Arid1b	-1.74554	-2.21857	-2.23963	0.220402	-0.0152025	-0.244321	0.967575	0.853868	0.834696	0.332351	0.216518	0.377811	0.323958	0.632826	0.514946	0.377494	0.442277	0.368539
Chd2	-1.88411	-2.21641	-2.23872	-0.0255328	0.0615699	0.104218	0.771995	0.79436	0.792736	0.41799	0.421378	0.401963	0.388752	0.383714	0.38047	0.450382	0.496056	0.499189
Rbm26	-1.37609	-1.76856	-2.93139	0.937168	0.716132	0.870627	0.567177	0.452658	0.420875	0.185876	0.253097	0.134921	0.319474	0.219066	0.229234	0.20469	0.205753	0.359281
Mta1	-1.45075	-1.16514	-1.27488	1.17739	1.17088	1.33019	0.91097	1.64593	1.43633	-0.353111	-0.553474	-0.538515	-0.621583	-0.519777	-0.265903	-0.397787	-0.130324	-0.400456
Rsf1	-2.23854	-2.08982	-2.04766	0.0619231	-0.0425042	0.0466676	0.730782	0.673298	0.625602	0.445218	0.458607	0.481537	0.457105	0.463805	0.442532	0.507133	0.508737	0.515572
BC024978	-1.32311	-1.34756	-1.22064	0.256007	0.501605	0.456038	0.899029	0.770247	1.00839
Pigg	-2.00902	-1.89398	-2.34252	0.22287	0.889362	0.768795	0.545545	-0.367954	0.546292	0.420376	0.283707	0.718871	0.232668	0.423112	0.607965	0.423729	0.144135	0.386056
Ncor2	-2.79843	-1.59321		0.232005	-0.163655	-0.880082	0.835985	1.14401	0.907826	0.0839946	-0.18307	-0.232147	-0.137413	0.198733	0.364262	0.645732	0.783761	0.791702
Mbd3		-3		0.487547	0.727704	0.411086	1.09591	0.953506	1.32892	-0.252979	0.107144	-0.00715565	-0.0561185	-0.165761	-0.210663	-0.659706	-0.42279	-0.279709
Arxes1;Arxes2	-2.14299	-2.0625	-1.76008	0.914842	1.04583	0.879318	0.670597	0.55946	0.620127	0.562215	0.571276	0.526691	0.207345	0.0740751	-0.0969606	-0.338106	-0.322807	0.0916728
Ep300	-1.72825	-1.78071	-1.50365	0.854598	0.88507	1.20262	1.30851	1.23455	1.39677	-0.0947638	-0.199926	-0.309557	-0.136959	-0.181301	-0.166052	-0.216645	-0.32617	-0.238134
Zcchc7	-2.26443	-2.86544		0.0777888	-0.050722	0.163512	0.766912	0.771065	0.831289	0.305676	0.267449	0.261112	0.360192	0.30576	0.327719	0.232981	0.205247	0.303889
Slfn9	-1.09669	-1.31273	-1.11712	2.1125	2.02112	1.60363	0.0897844	-0.117316	0.18357	0.0829929	-0.076427	-0.142315	0.264574	-0.307204	-0.258151	-0.630215	-0.380605	-0.919394
Chd3	-1.28841	-1.08529	-2.21632	0.208904	0.0520538	-0.844595	1.72703	1.67779	1.5817	0.123773	-0.00127596	-0.199966	-0.200036	0.161118	0.258487	0.050231	0.0116225	-0.0168015
Wdr76	-2.06379	-1.86585	-2.02458	-0.0221282	-0.243409	-0.278428	1.08994	1.1478	1.12659	0.450051	0.51171	0.527306	0.390465	0.405803	0.289523	0.189782	0.206411	0.162806
Phrf1	-2.16958	-2.14251	-1.96484	-0.147688	-0.00613039	-0.0969322	0.807445	0.799037	0.710882	0.459433	0.436564	0.509221	0.473607	0.638195	0.434309	0.473694	0.370091	0.415204
Phf11	-1.93378	-1.91594	-1.62543	0.517101	0.798618	0.582386	1.34057	1.37439	1.34353	0.202796	0.0923158	0.0304431	-0.138142	-0.0869941	0.00098654	-0.310913	-0.11046	-0.161486
Rsrc2	-1.19408	-1.52148	-1.15415	0.590677	0.686844	0.62446	1.79388	1.67758	1.82958	-0.235408	-0.23334	-0.420954	-0.324636	-0.339825	-0.491615	-0.342715	-0.580841	-0.363978
Kansl3	-2.2526	-1.57905	-2.36255	0.363134	0.339783	0.236199	1.13776	0.831015	0.843726	0.328663	-0.00711978	0.0896921	0.366868	0.3394	0.466193	0.345955	0.166432	0.346498
Arid4b	-1.23845	-1.50863	-1.46989	0.574999	0.552872	0.647156	1.80438	1.7425	1.64758	-0.250823	-0.331935	-0.26342	-0.389604	-0.0788487	-0.330436	-0.321617	-0.241105	-0.544723
Pnisr	-1.72051	-2.33045	-2.24653	0.512723	0.675736	0.813507	0.473094	0.939431	0.529872	0.350614	0.311831	0.380677	0.0966809	0.0790802	0.54156	0.232094	0.161959	0.198634
Tprn	-1.65613	-2.05457	-2.30667	0.0630362	0.134587	-0.253511	1.10271	0.942037	1.00082	-0.0489352	0.469745	0.203002	0.531099	0.254572	0.73034	0.144207	0.574355	0.169301
Acbd4	-1.18078	-1.89656		-1.1642	-1.47536	0.0710205	1.18191	1.15177	1.2866	0.778073	0.868881	0.757192	0.510084	-0.0998692	0.32416	-0.24777	-0.84989	-0.0152566
Zfp980	-1.26956	-1.66071	-1.90576	1.5272	1.65977	1.62636	0.464491	0.3499	0.228965	0.330637	-0.28581	-0.150239	0.173633	0.0936295	0.115219	-0.306453	-0.60624	-0.385036
Zfp978	-1.92764	-2.0915	-2.04803	0.639791	0.350033	0.595604	0.39716	0.309539	-0.281389	0.677953	0.566008	1.01277	0.429487	0.77135	0.168688	-0.580919	0.635691	0.375408
2700062C07Rik	-0.67859	-1.97762	-2.67332	0.420953	0.245614	0.522851	1.20634	1.09837	1.20218	0.62123	0.449312	0.156031	-0.117663	0.0787027	0.121726	-0.0618758	-0.196211	-0.418026
Spcs1	-1.46325	-1.58018	-1.63222	0.775105	0.68519	0.382072	1.43727	1.62871	1.70971	0.128621	0.00688245	0.0153865	-0.399315	-0.427756	-0.551834	-0.178343	-0.248333	-0.287721
Taf4	-2.45443	-1.88777	-1.95071	0.0856805	0.120438	0.115665	0.87021	0.877855	0.893335	0.422253	0.397853	0.413863	0.328147	0.331345	0.382619	0.400136	0.315278	0.338237
Atr	-2.4792	-1.67424	-1.81684	1.08152	0.865588	0.79446	0.758757	0.862769	0.886709	0.110778	0.154405	0.101401	0.0242548	0.146236	0.0749912	0.135297	-0.0291519	0.00226854
Trp53	-0.451508		-0.952096	-1.56673	-1.23331	-1.18438	1.72627	1.11054	2.06618	0.101131	0.159471	0.62425	-0.041016	-0.47545	-0.299723	-0.141275	0.0438819	0.513756
Dst	-0.985351	-1.91302	-1.41618	-0.142757	0.150905	0.0778285	1.85046	1.69858	1.74288	0.29067	-0.519996	-0.0697326	0.223742	0.276339	-0.142905	-0.486434	-0.424332	-0.210701
Ktn1	-2.09829	-1.82759	-1.94278	-0.505301	-0.324388	-0.382336	0.876276	1.05366	1.04865	0.568008	0.574364	0.608634	0.473037	0.418988	0.389918	0.235769	0.31407	0.519319
Bclaf1	-1.95168	-2.43238	-1.88533	0.22938	0.252239	0.155026	0.712887	0.631279	0.689275	0.604836	0.66695	0.704964	0.587663	0.418129	0.596583	0.094803	-0.00268736	-0.0719291
Gm14214			-1.81973	-0.430206	-1.76882	-0.33677	-1.02373	-0.969985	-0.603878	0.72448	0.742334	0.544422	0.439539	0.61165	0.613005	1.15373	1.00867	1.1153
Sart1	-2.11585	-2.02414	-1.89955	-0.362649	-0.322166	-0.252925	0.299254	0.169712	0.305472	0.667477	0.603674	0.630173	0.649563	0.669018	0.694353	0.779613	0.784306	0.724669
Knop1	-2.21696	-2.15564	-1.9265	-0.057654	-0.0921929	-0.166827	0.589113	0.615333	0.658809	0.557726	0.489676	0.564957	0.5007	0.437158	0.51744	0.570558	0.529318	0.584993
Mecp2	-2.17081	-2.00763	-1.8831	-0.250588	-0.383899	-0.335709	0.346516	0.268427	0.391924	0.692989	0.703164	0.612401	0.664945	0.72228	0.666047	0.662609	0.6666	0.633837
Baz1b	-2.05452	-2.60274	-1.52135	-0.0529941	-0.0554406	-0.07301	0.258586	0.245735	0.263113	0.609633	0.605505	0.616133	0.60275	0.608229	0.57937	0.653514	0.639954	0.67753
Hnrnpc	-1.98744	-2.01077	-1.99112	-0.34605	-0.386813	-0.326713	0.208895	0.258909	0.214929	0.716738	0.725926	0.71386	0.711868	0.696464	0.712094	0.637383	0.720881	0.730947
Ilf3	-1.81715	-1.65064	-1.80868	-0.696628	-0.721393	-0.686505	-0.0010494	0.00190359	-0.0848817	0.874828	0.894592	0.91384	0.77558	0.74628	0.788608	0.830092	0.841914	0.799291
Arid3b	-2.03359	-1.79854	-2.09947	-0.49673	-0.374967	-0.492795	0.550546	0.579045	0.467554	0.774073	0.70765	0.725933	0.690245	0.75243	0.593067	0.439358	0.462314	0.553878
Orc1	-1.6607		-3	-0.373584	-0.418879	-0.442401	0.188146	0.152208	0.141608	0.591518	0.594067	0.586163	0.598201	0.621922	0.581118	0.632443	0.638077	0.624154
Ik	-2.0638	-2.16624	-2.08113	-0.110096	-0.152516	-0.0278604	0.633729	0.699699	0.613699	0.492955	0.55676	0.537423	0.509233	0.468985	0.500219	0.536321	0.517292	0.535318
Ehmt2	-1.82133	-1.92404	-2.13553	-0.394464	-0.498319	-0.437465	0.186848	0.204525	0.391105	0.736624	0.690516	0.709142	0.721428	0.675063	0.715323	0.717314	0.725742	0.737516
Ehmt2				-1.62441	-2.22247	-1.86138	0.5596	0.424925	0.619166	0.359941	0.314202	0.562379	0.283711	0.694255	0.689126	0.310919	0.392878	0.497156
Hnrnpdl	-2.00216	-2.1543	-2.069	-0.238147	-0.105464	-0.154326	0.356144	0.41508	0.360016	0.612676	0.708298	0.792752	0.682299	0.615323	0.625573	0.53568	0.482481	0.537073
Klf5	-1.50603	-2.11757	-1.90753	-0.195722	-0.392411	-0.10236	-0.307166	-0.413523	-0.38781	0.844795	0.766961	0.842051	0.828219	0.803091	0.89395	0.848639	0.731841	0.770576
Nup160	-1.7053	-1.57261	-1.37499	-0.581759	-1.05576	-0.971948	-0.15395	-0.204448	-0.360324	0.923374	0.764183	0.836121	0.861393	0.815454	0.857615	0.980568	1.03852	0.903866
Itgb6	-1.38877	-1.42834	-1.44609								0.743199	0.795739		0.907743	0.687452	0.272659	0.336563	0.519843
Racgap1	-1.62971	-2.12412	-1.95289	-0.210657	-0.176114	-0.328726	-0.281546	-0.154561	-0.269002	0.818999	0.787433	0.81149	0.788241	0.860254	0.808777	0.699654	0.773796	0.778679
Msl3				-2.00142	-1.84813	-1.7649	0.312459	0.225634	0.344989	0.551811	0.653904	-0.240243	0.742561	0.575292	0.723672	0.53105	0.65318	0.540147
Noc2l	-1.72803	-1.66126	-1.66968	-0.619786	-0.71683	-0.718611	-0.252887	-0.227816	-0.263863	0.842658	0.854529	0.85297	0.875572	0.890345	0.857198	0.884811	0.887859	0.912828
Orc5		-1.99389	-2.5435	-0.594363	-0.67633	-0.550141	0.0472243	-0.0190608	0.0182556	0.76897	0.757906	0.670111	0.667052	0.679691	0.688732	0.699276	0.663618	0.716448
Mcm3ap	-1.74152	-1.73242	-1.85798	-0.630586	-0.75203	-0.78295	0.0865927	0.0327997	0.0844614	0.777875	0.777924	0.786598	0.80321	0.798554	0.775798	0.851148	0.870134	0.852389
Incenp	-1.29776	-2.01248	-2.31212	-0.439022	-0.584331	-0.331068	0.0279654	0.0166862	0.0572132	0.785442	0.678979	0.801854	0.687724	0.742449	0.791142	0.812804	0.803348	0.771172
Lemd3	-1.92316	-1.99843	-2.12497	-0.247978	-0.407269	-0.327491	0.28032	0.335801	0.282688	0.685858	0.627369	0.638418	0.707025	0.708638	0.663951	0.655109	0.719206	0.724913
Mbtps1	-3		-0.782778	-0.0992762	0.46404	0.10032	-0.662847	-1.00138	-0.287031	0.703265	0.684092	0.691179	0.570007	0.678789	0.727874	0.458175	0.397232	0.55198
Pdcd7	-1.0396	-0.821888	-2.81663	-0.780785	-0.725736	-0.787516	0.0210701	-0.124566	0.0303285	0.834474	0.81468	0.802393	0.782863	0.835954	0.82034	0.71505	0.741638	0.697929
Mad1l1	-1.87226	-1.88596	-1.81938	-0.537618	-0.501333	-0.487474	-0.065869	-0.0320907	-0.0399278	0.770837	0.775541	0.765442	0.79022	0.789501	0.767254	0.872225	0.841637	0.869247
Phf2	-2.20451	-1.79791	-1.52054	-0.458573	-0.689969	-0.575754	-0.0413814	0.192147	0.123588	0.786415	0.980024	0.621849	0.916177	0.796621	0.846062	0.6753	0.693093	0.657349
Fut8	-0.866552	-1.31304	-1.06496	-1.11083	-1.83985	-1.37472	0.865149	0.862133	1.53862	0.25923	0.595086	0.803828	0.80479	0.908647	0.624463	0.213323	0.192542	-0.0978605
Cdyl	-1.96947	-1.464	-2.22057	-0.476828	-0.979739	-0.0436277	0.976751	1.01167	0.533321	0.740473	0.40653	0.421292	0.590682	0.502575	0.4473	0.659745	0.214166	0.649722
Khdrbs3		-2.90104		-0.860678	-0.71025	-0.96311	-0.342276	-0.156262	-0.215007	0.599671	0.724278	0.678359	0.724989	0.725894	0.737877	0.602578	0.699491	0.655482
Prpf40a	-2.09511	-2.08818	-2.14027	-0.0647372	-0.132846	-0.0697018	0.613008	0.611604	0.574469	0.541097	0.549803	0.562759	0.519066	0.493271	0.45602	0.532138	0.566959	0.57065
Cop1	-0.637753	-1.80897	-1.68022	-1.15692	-0.671498	-1.64192	0.162618	0.285345	-0.101335	0.894825	0.864454	0.929444	0.770295	0.810568	0.800532	0.789497	0.680787	0.710258
Mta2	-2.1118	-1.89631	-2.08826	-0.271071	-0.313362	-0.246348	0.190787	0.460203	0.511383	0.515588	0.526063	0.517889	0.801975	0.780665	0.857232	0.593622	0.632315	0.539427
Srsf10	-1.21516	-1.65669	-1.69071	-0.853157	-0.736158	-1.01614	-0.363544	-0.310006	-0.224673	0.884451	0.857341	0.862956	1.00462	1.02254	1.08128	0.841145	0.792812	0.719098
Morf4l2	-1.31712	-1.59552	-0.873679	1.33028	1.1428	1.1921	-1.30317	-1.07085	-1.56899	0.213671	0.352921	0.367609	0.751418	0.666308	0.156903	0.519892	0.580298	0.455134
Akap8l	-1.8133	-2.13958	-2.21363	-0.0167294	-0.0498237	0.217507	-0.0552359	0.0694688	0.125578	0.800237	0.885173	0.770013	0.417012	0.281184	0.823094	0.566858	0.619632	0.712541
Pcm1	-1.54274	-1.52608	-1.49816	-0.201962	-0.163948	-0.169233	-0.898599	-1.0882	-0.909698	0.909887	0.899486	0.945504	0.823079	0.795912	0.856789	0.910099	0.906933	0.95093
Ylpm1	-2.18137	-1.98336	-2.1248	-0.0904821	-0.0773097	-0.0563736	0.306187	0.355528	0.288781	0.550625	0.59581	0.53763	0.578295	0.615028	0.602996	0.670528	0.736361	0.675932
Tbl2	-1.73883	-1.923	-1.76869	-0.620911	-0.807411	-0.677179	0.967178	0.807527	1.08519	0.76384	0.678448	0.865184	0.640455	0.541236	0.468413	0.25011	0.202353	0.266082
Macroh2a1	-2.07848	-2.10265	-2.01891	-0.238825	-0.220571	-0.267001	0.615587	0.612469	0.577019	0.532935	0.552577	0.558655	0.573502	0.561649	0.58255	0.566091	0.573591	0.619809
Abt1	-1.76148	-1.72049	-1.95558	-0.723767	-0.540066	-0.678865	0.0375063	0.207704	0.0015696	0.885074	0.86787	0.908741	0.878168	0.903483	0.824688	0.657458	0.597616	0.610371
Nup210	-1.88205	-1.96572	-1.92999	-0.467741	-0.665936	-0.517977	0.373223	0.315462	0.306401	0.693944	0.689685	0.687501	0.727483	0.725903	0.692894	0.766394	0.735482	0.715041
Plec	-1.97148	-1.94821	-1.82697	-0.321422	-0.288478	-0.302971	-0.159888	-0.152355	-0.146473	0.786017	0.774531	0.776671	0.780706	0.785138	0.792879	0.811709	0.805634	0.804953
Plec		-3		-0.760772	-0.580636	-0.625814	-0.216176	-0.267587	-0.0274318	0.61764	0.657761	0.73096	0.619219	0.61325	0.59361	0.611149	0.589177	0.610955
Cpsf3	-1.36355	-1.51899	-1.17748	-1.21862	-1.10304	-1.00253	-0.352482	-0.362855	-0.0663167	0.937703	0.959223	0.959567	0.919188	0.854799	0.67604	0.9692	0.971702	0.918435
Tinf2	-1.75362	-1.44147	-1.7087	-0.873467	-0.73422	-0.840185	-0.215907	-0.171701	-0.0981157	0.896915	0.85113	0.838851	0.885129	0.816207	0.849341	0.915175	0.884779	0.899853
Son	-1.94885	-1.91823	-1.84889	-0.500193	-0.518708	-0.480426	0.116314	0.115292	0.0783041	0.740586	0.757586	0.775286	0.712794	0.70339	0.720325	0.8261	0.831328	0.837995
Kifc1	-1.63238	-1.46985	-1.73612	-0.701325	-0.722946	-0.842096	-0.306885	-0.32895	-0.281452	0.886517	0.873402	0.862283	0.898027	0.914319	0.945781	0.890084	0.876085	0.875514
Krt17	-1.61629		-1.31765	-1.95403	-0.32087	-1.29324	-0.278426	-0.272935	-0.152003	0.695344	0.886436	0.999565	0.673043	0.882043	0.865642	0.649857	0.826035	0.727486
Patz1	-1.63321	-2.2557	-1.98251	-0.171254	-0.871096	-0.245727	0.805102	0.769212	0.785405	0.597141	0.511832	0.501222	0.64244	0.576256	0.588632	0.427595	0.409293	0.545367
Arl6ip4	-1.68264	-1.50546	-1.28193	-0.638739	-1.03704	-1.72015	0.352117	0.196691	0.359483	0.656909	0.806404	0.885537	0.729031	0.988726	0.877115	0.599368	0.605826	0.808746
Hic2	-2.92695	-2.06594		0.0664256	-0.521702	-0.0512277	0.217765	0.265063	0.0893325	0.677694	0.528737	0.63364	0.503431	0.598383	0.520972	0.369354	0.567061	0.527961
Ermap		-1.356	-1.53194							0.34107			0.476097		0.535827	0.82352	0.711428
Fanca	-1.50504	-1.23646	-1.65723	0.570901	0.143262	-0.254302	-0.623542	-0.29309	-2.051	0.924509	0.814122	0.815214	0.643894	0.674946	0.800493	0.826099	0.73188	0.675337
Ncoa6	-1.84934		-0.956596	-0.643989	-0.594324	-0.620476	-1.37349	-1.07215	-0.735298	0.961241	0.961508	0.921853	0.787848	0.634627	0.968346	0.87068	0.918409	0.821151
Aatf	-1.92825	-1.99132	-2.15439	-0.190606	-0.322515	-0.233474	0.18098	0.203829	0.162976	0.679631	0.734807	0.700211	0.640324	0.688265	0.676227	0.703795	0.71153	0.737984
Atr	-0.946763	-1.15773	-0.851625	-0.83288	-0.844661	-0.916848	-1.07358	-0.874532	-1.20294	0.975213	0.953614	0.911646	0.950259	0.99511	0.9133	0.977705	1.03799	0.986725
Orc3	-2.14905	-2.05231	-2.16994	-0.0168801	-0.00650203	-0.0113055	0.443206	0.442965	0.420775	0.577804	0.544185	0.579376	0.539649	0.578465	0.571901	0.569028	0.560047	0.578593
Rcl1	-1.91912	-2.01695	-1.83128	-0.510805	-0.434814	-0.445879	0.129632	0.0823089	0.108051	0.740258	0.83813	0.797308	0.796487	0.770413	0.726001	0.713872	0.72906	0.72732
Riox1	-1.80549	-1.36595	-1.78847	-0.683506	-0.871213	-0.681158	-0.182411	-0.199137	-0.263562	0.913267	0.90569	0.910978	0.849495	0.862151	0.896845	0.828065	0.870215	0.804194
Wdr12	-2.1229	-1.76073	-1.86577	-0.150581	-0.442577	-0.235283	0.0642655	-0.323755	0.0455749	1.07424	1.01119	1.04463	0.656258	0.706519	0.595974	0.639005	0.537262	0.526666
Ccdc86	-2.20432	-1.79464	-2.17069	-0.277414	-0.0691271	0.00186465	0.111609	0.101443	0.28792	0.669275	0.67127	0.635564	0.669782	0.643888	0.699439	0.679829	0.659166	0.685137
Rpf2	-1.96913	-2.04084	-2.03879	-0.358675	-0.323413	-0.296379	0.253697	0.30442	0.31423	0.666732	0.744255	0.762063	0.677956	0.70115	0.648831	0.65112	0.651749	0.651024
Zc3h8	-1.46323	-0.568124	-2.20635	-0.683026	-0.834772	-0.600725	-0.438114	-0.401224	-0.805339	0.905311	0.897753	0.744091	0.914006	0.87586	0.927214	0.875883	0.894433	0.966349
Acin1	-1.92243	-1.97806	-1.91207	-0.433054	-0.34998	-0.367645	-0.00579002	0.0169593	0.0593673	0.739749	0.721538	0.729987	0.773218	0.769984	0.763726	0.811216	0.803857	0.779424
Ddx21	-1.89117	-1.88343	-1.93081	-0.480776	-0.500723	-0.520214	0.119647	0.0833966	0.0542118	0.73896	0.78286	0.789583	0.745611	0.767743	0.743968	0.780477	0.802186	0.79848
Gtf2ird1	-2.62106	-1.75735		-0.586107	-1.28197	-0.0579714	0.77673	1.10571	0.780346	0.522606	0.508396	0.391456	0.436141	0.32404	0.0890419	0.430189	0.501108	0.438696
Dmap1	-2.06616	-2.07811	-2.16738	-0.117194	-0.0508344	0.0198432	0.264538	0.324824	0.330756	0.606071	0.614847	0.604856	0.612635	0.623551	0.571447	0.641803	0.632434	0.632074
Utp3	-2.01958	-1.84616	-2.04941	-0.354138	-0.41491	-0.300753	0.190247	0.10354	0.0786338	0.720903	0.660741	0.678556	0.752346	0.756325	0.741895	0.763816	0.785705	0.752244
Dkc1	-1.40734	-1.37884	-1.61022	-0.743051	-0.926331	-0.920834	-0.493926	-0.377179	-0.417768	1.04367	1.01937	1.07495	0.901699	0.919776	0.926528	0.796929	0.765556	0.827011
Ddx24	-2.09193	-2.16641	-1.50239	-0.43529	-0.39134	-0.468364	0.0944872	0.137753	0.0641564	0.742231	0.759072	0.774489	0.758322	0.743543	0.764482	0.71128	0.741809	0.764098
Aff4	-1.97173	-2.66413	-1.30258	-0.59252	-0.118095	-0.0734686	0.294385	0.579679	0.436982	0.568274	0.682415	0.694226	0.436684	0.691168	0.621728	0.631682	0.441608	0.643695
Ranbp2	-1.89993	-1.86123	-1.82526	-0.586538	-0.587831	-0.585319	0.0910324	0.129521	0.0712422	0.777466	0.783526	0.77237	0.78684	0.780116	0.747448	0.7902	0.799187	0.817166
Mllt1		-2.38542	-2.56506	-0.313187	-0.27506	-0.509209	0.608617	0.734545	0.735066	0.23565	0.352043	0.498441	0.409245	0.483547	0.407629	0.451282	0.505305	0.62656
Tfip11	-1.83985	-2.02244	-1.88113	-0.492286	-0.471899	-0.609606	0.313946	0.173884	0.144648	0.691208	0.689253	0.68878	0.753137	0.713781	0.678678	0.8461	0.790907	0.832886
Sall1	-1.44835	-2.02494	-2.41303	-0.397713	-0.285311	-0.393465	0.221259	0.210393	0.202968	0.684212	0.703444	0.709289	0.689282	0.71666	0.70522	0.706291	0.704605	0.709184
Wtap	-1.67435	-2.23769	-2.17114	-0.510938	-0.239836	-0.156606	0.453778	0.535223	0.546351	0.515167	0.499818	0.580626	0.634748	0.630704	0.691907	0.612103	0.607722	0.682416
Suv39h2	-1.42912			-1.50285	-1.59914	-1.97285	0.0867418	0.175269	0.106721	0.587157	0.702742	0.684572	0.654425	0.686599	0.697154	0.687547	0.669088	0.765949
Pes1	-1.64873	-1.72285	-1.64152	-0.624085	-0.658059	-0.680161	-0.281173	-0.226677	-0.445347	0.899415	0.866938	0.845169	0.842488	0.808132	0.847384	0.944846	0.93126	0.942977
Cpsf1	-1.63694	-1.71019	-1.53795	-0.596806	-0.983027	-0.821296	-0.18208	-0.11831	-0.287642	0.864257	0.851851	0.784062	0.896709	0.877748	0.932618	0.907701	0.89182	0.86748
Glce	-0.7327	-0.892581	-0.944759	-1.49771	-0.394774	-2.60189	0.0403743	0.027521	0.111751	0.756454	0.933092	0.706699	0.948275	0.958691	0.851529	0.311911	0.680385	0.737734
Tcf20	-2.41257	-2.12477	-1.09329	-0.64851	-0.422034	-0.604257	0.51044	0.545166	0.48368	0.638006	0.5953	0.661419	0.675036	0.702466	0.675938	0.671427	0.550315	0.596231
Atp13a1	-1.29804	-1.25615	-1.47865	-0.932948	-0.903007	-0.826484	-0.580337	-0.500988	-0.616116	1.16667	1.14442	1.0941	0.933601	1.07252	1.00341	0.615006	0.608092	0.754899
Senp3	-1.94577	-1.68528	-1.74022	-0.707363	-0.877486	-0.832413	1.04799	0.842846	0.761843	0.692792	0.627677	0.676058	0.537087	0.469678	0.48651	0.588358	0.602397	0.455296
Ssr3	-0.594965	-1.08288	-1.02633	-1.24893	-1.53697	-2.01617	0.105611	-0.0244919	-0.00341058	1.23644	0.854829	0.687419	0.754059	0.864431	0.899481	0.554141	0.709578	0.868158
Pak1ip1	-1.68338	-1.46102	-1.76951	-0.261576	-0.758026	-1.12816	-0.108977	0.21034	-0.341002	1.24222	1.24475	1.22051	0.733216	0.745513	0.565647	0.537164	0.595287	0.417009
Xab2	-1.37917	-1.64394	-1.43112	-0.633909	-0.946662	-1.01025	-0.367049	-0.342562	-0.478825	0.932652	0.874904	0.855787	0.886441	0.916222	0.896026	0.93379	1.00299	0.934665
Brix1	-1.93257	-2.16654	-2.19231	-0.0184175	-0.102267	-0.0938214	0.303011	0.340032	0.293019	0.649079	0.603649	0.608754	0.617495	0.628327	0.572716	0.610458	0.658192	0.621197
Cdc40	-1.93808	-2.30817	-2.03275	-0.00675171	0.00603559	-0.110978	0.237584	0.353392	0.20369	0.71261	0.71259	0.775393	0.542781	0.571279	0.511337	0.570855	0.550856	0.648326
Nvl	-1.82477	-1.82235	-1.79489	-0.682106	-0.582349	-0.574379	0.0498696	-0.00929334	-0.0899333	0.777965	0.80454	0.832309	0.762566	0.783393	0.799666	0.88183	0.82733	0.860601
Rsrc1	-1.79197	-1.90841	-2.16749	-0.517029	-0.511226	-0.511034	0.526032	0.46703	0.480194	0.640366	0.693594	0.661216	0.610778	0.613357	0.600879	0.694063	0.657449	0.762199
Poc5			-2.76126	-1.10637	-0.982309	-0.978569	-0.108728	0.0198171	-0.197411	0.676772	0.613854	0.72391	0.679306	0.690023	0.724347	0.709864	0.571322	0.725423
Tmem43	-1.64459	-1.62851	-1.41165	-0.692791	0.00775446	-0.427842	-0.775528	-0.644697	-0.619484	1.07802	1.18283	1.12971	0.847629	1.0584	1.07999	0.584894	0.533954	0.341915
Gpatch1	-1.94169	-1.767	-2.127	-0.452932	-0.316428	-0.282555	0.0443632	-0.015817	0.0264966	0.749154	0.765697	0.814148	0.75912	0.79252	0.77757	0.725276	0.717322	0.73176
Cwc25	-1.53344	-1.41366	-2.64865	-0.557917	-0.660866	-0.526993	0.675636	0.432017	0.82714	0.643715	0.694371	0.576948	0.565008	0.549155	0.705205	0.534605	0.544042	0.593686
Ftsj3	-1.8928	-1.93691	-1.95321	-0.447658	-0.283204	-0.415166	-0.0542246	0.0220787	0.0052842	0.726136	0.717777	0.699686	0.791908	0.824417	0.762987	0.80104	0.80656	0.82529
Leng1	-0.785631	-1.13434	-0.945565	-0.779301	-0.973912	-1.72761	-0.323401	-0.967098	-0.769763	0.948857	0.918461	1.0048	1.16871	0.933674	1.10492	0.861784	0.713734	0.751678
Ngdn	-1.88706	-1.93398	-1.96359	-0.538531	-0.408325	-0.289401	-0.0759313	0.10531	0.106382	0.809004	0.787027	0.763198	0.726069	0.725199	0.770003	0.748702	0.799786	0.756146
Rrp8	-1.82623	-1.75574	-1.81991	-0.623532	-0.52603	-0.432929	-0.178779	-0.197951	-0.169242	0.836165	0.834922	0.842347	0.868204	0.885261	0.908654	0.790725	0.788167	0.775909
Mrgbp	-1.12217	-0.925225	-1.14891	-1.36519	-1.40865	-1.19877	-0.554636	-0.330183	-0.179113	1.21403	0.982441	0.798208	1.06552	0.752436	0.944952	1.01451	0.909437	0.551317
Rbmxl2	-1.45623	-1.50855	-1.59743	-0.85399	-0.89408	-0.985627	-0.28606	-0.299064	-0.23212	0.893339	0.903182	0.907958	0.943673	0.925393	0.965784	0.873145	0.838799	0.861881
Llph	-1.17964	-1.59119	-1.98268							0.79437	0.64697	0.903514	0.189414	0.0536768	0.317889	0.600006	0.596766	0.650903
Llph	-1.899	-1.89308	-1.98198	-0.398244	-0.243852	-0.506695	-0.0248658	0.0484884	-0.02099	0.772941	0.784521	0.858184	0.831172	0.602376	0.595108	0.782201	0.839107	0.854618
Ebna1bp2	-1.98399	-1.9869	-2.10007	-0.193629	-0.176042	-0.195275	0.0928737	0.032292	0.095101	0.706256	0.730613	0.741885	0.659129	0.721371	0.68314	0.69631	0.724532	0.752402
Phf10	-2.49499	-0.323778	-2.67499	0.0558963	-0.357827	-0.291785	0.183608	0.552334	0.503514	0.392809	0.512435	0.485657	0.59698	0.657576	0.611346	0.44309	0.441146	0.706973
Rpl7l1	-1.98987	-1.93646	-1.99001	-0.305682	-0.362242	-0.360175	0.0942971	0.0836756	0.0992883	0.755694	0.794406	0.748989	0.774573	0.756134	0.750965	0.710081	0.693477	0.682868
U2af1	-1.86135	-1.59207	-1.7661	-0.593498	-0.751339	-0.931347	-0.210759	0.144826	0.266989	0.853675	0.753233	0.771194	0.683012	0.868221	0.746037	0.886669	0.920429	0.812177
Tex9	-0.897389	-1.68833	-1.12205	-0.891496	-1.00962	-1.26011	-0.448736	-0.585736	-0.478606	0.96092	0.920519	0.985207	0.830945	0.814121	0.766727	0.932565	1.0655	1.10557
Fip1l1	-1.99138	-1.82282	-1.8455	-0.562863	-0.465547	-0.41148	-0.092255	0.156112	-0.0365788	0.787608	0.753726	0.75885	0.744065	0.779954	0.768084	0.83396	0.857009	0.789061
Nol7	-2.1081	-2.20845	-1.99725	0.0324903	-0.0227306	-0.0780367	0.257996	0.320685	0.240031	0.633553	0.641652	0.697516	0.661934	0.621204	0.572044	0.576038	0.571919	0.587503
Nop56	-1.93923	-1.9759	-2.08561	-0.265307	-0.257959	-0.321046	0.107831	0.103691	0.135094	0.753755	0.76786	0.7891	0.715878	0.717495	0.701319	0.676006	0.698095	0.678925
Sun1	-2.09406	-2.04658	-1.79562	-0.384929	-0.407987	-0.342321	0.236757	0.203869	0.175201	0.71132	0.690025	0.694623	0.697301	0.686858	0.681658	0.785842	0.761417	0.746631
Sf3a3	-2.02176	-2.19907	-2.05792	-0.0206578	0.0152245	-0.143767	0.607009	0.7676	0.623284	0.790459	0.642655	0.67229	0.547037	0.489734	0.461175	0.219887	0.305746	0.301076
Phf14	-2.18909	-1.70163	-2.23367	-0.257605	-0.238089	-0.208554	0.226007	0.328811	0.430062	0.65159	0.63488	0.651102	0.563724	0.69511	0.603585	0.655889	0.660785	0.727098
Pop1	-1.8727	-1.82989	-1.81862	-0.726869	-0.620233	-0.576761	0.310974	0.287907	0.475155	1.03207	1.03388	1.01311	0.735544	0.655524	0.798575	0.42954	0.280177	0.392622
Hsf2bp	-1.4728	-1.37487	-1.72586	0.139582	-0.32942	0.159607	-1.07727	-0.626992	-1.25829	1.13652	0.830994	0.791515	1.0106	0.865616	0.98636	0.573721	0.526721	0.844264
Syce1	-1.39327	-1.26139	-0.741169	-0.919671	-1.20102	-0.904892	-0.616013	-0.642447	-0.890109	0.924334	0.906743	0.864746	0.948256	1.03112	1.13607	0.908907	1.00359	0.846211
Cep72	-1.32088	-2.01097	-1.87839	-0.126077	-0.335303	-0.162184	-0.513892	-0.58615	-0.668535	0.873625	0.786463	0.933712	0.688974	0.915355	0.879534	0.899218	0.766351	0.859145
Stag1	-2.1158	-2.10326	-2.09355	-0.0927616	-0.118441	-0.0740063	0.490479	0.470275	0.409015	0.598786	0.572295	0.543699	0.557642	0.5035	0.54273	0.639923	0.677388	0.592081
Sp2	-2.04979	-2.17528	-2.08307	0.0612761	-0.0636227	0.163728	0.533704	0.293169	0.268097	0.643455	0.828731	0.853323	0.512949	0.564088	0.646179	0.423773	0.0962271	0.48307
Znf687		0.00464672		-1.82381	-1.38547	-2.11715	1.16232	0.851472	1.41322	-0.0662074	0.0560604	0.236627	0.101395	-0.314655	0.207281	0.660759	0.634538	0.37897
Rrp7a	-1.95993	-2.00122	-2.38426	-0.0139285	-0.0172696	-0.0549225	0.469264	0.468495	0.482942	0.554361	0.578637	0.585463	0.570374	0.544315	0.53729	0.538293	0.536891	0.565205
Syf2	-1.51085	-2.43616	-2.13143	-0.116065	0.015715	-0.10594	0.0550209	0.371658	-0.147565	0.70215	0.708629	0.608243	0.622985	0.644279	0.525434	0.764845	0.691791	0.737271
Ints12	-1.92592	-2.01168	-1.92215	-0.420487	-0.60505	-0.295093	0.553956	0.598692	0.597166	0.769967	0.884462	0.893918	0.749234	0.688424	0.655351	0.248703	0.111255	0.429247
Ddx56	-1.71249	-1.80116	-1.71655	-0.672341	-0.715865	-0.685575	-0.0781186	-0.135548	-0.0753562	0.852425	0.878907	0.875789	0.835252	0.787939	0.847348	0.828461	0.832789	0.854097
Nkap	-1.86587	-1.89119	-2.2671	-0.423807	-0.296013	-0.379848	0.444779	0.408351	0.445849	0.605466	0.682887	0.684091	0.665055	0.767492	0.747252	0.528249	0.534641	0.609723
Hnrnpm	-1.24906	-1.29787	-1.28687	-0.891491	-0.865581	-0.846789	-0.752213	-0.718043	-0.694238	0.915547	0.976683	0.942436	0.854243	0.868099	0.897286	1.08598	1.05476	1.00711
Ccdc47	-2.01512	-1.96891	-1.94484	-0.40247	-0.422469	-0.300213	0.786221	0.862639	0.857799	0.794836	0.789224	0.846648	0.446223	0.45665	0.257022	0.315913	0.34574	0.295107
Pinx1	-1.60792	-1.38385	-1.70397	-0.818781	-1.14241	-0.865565	-0.0369127	-0.0998268	-0.162893	0.915838	0.872071	0.877744	0.864434	0.78424	0.997828	0.884229	0.777832	0.847912
Cmss1	-1.93944	-1.74942	-1.9832	-0.173721	-0.286791	-0.0601737	-0.359425	-0.125363	-0.400509	0.973824	1.00358	0.949811	0.851302	0.784601	0.809845	0.569692	0.54843	0.58696
Utp11		-2.99636		-0.825463	-0.804921	-0.800583	-0.222477	-0.176742	-0.0794801	0.727527	0.764402	0.798356	0.663529	0.664414	0.702498	0.549239	0.518308	0.517749
Ccdc77	-2.22759	-2.21833	-1.66624	-0.0219525	0.0756092	-0.0774885	0.130834	-0.137344	-0.0351168	0.698973	0.781288	0.729031	0.536238	0.64068	0.595998	0.753245	0.728285	0.713878
Srfbp1	-1.85038	-2.17086	-2.02489	-0.284905	-0.254595	-0.242175	0.145685	0.191447	0.157653	0.63842	0.65557	0.680657	0.691685	0.680742	0.696829	0.736146	0.770054	0.782917
Rrp15	-1.65496	-1.58482	-1.65889	-0.650048	-0.630979	-0.678708	-0.429737	-0.327854	-0.438662	0.859707	0.860651	0.870381	0.87649	0.819594	0.881764	0.972537	0.948513	0.965016
Rrs1	-1.85809	-1.83396	-1.87873	-0.488342	-0.541395	-0.499518	-0.0279459	-0.128288	0.00274129	0.779166	0.844957	0.837992	0.758591	0.850468	0.786883	0.790581	0.834466	0.770421
Dcp2	-1.96388	-1.88305	-2.00059	-0.729911	-0.180671	-0.610368	0.429504	0.495756	0.651681	0.731676	0.766042	0.746662	0.602349	0.56961	0.540636	0.502426	0.626735	0.705392
Gar1	-2.06543	-2.05853	-2.08628	-0.191781	-0.0941088	-0.208342	0.296174	0.326568	0.28448	0.746592	0.676688	0.688545	0.712895	0.663866	0.647126	0.568333	0.577338	0.515868
Chtop	-1.85083	-1.82359	-2.02817	-0.496066	-0.551258	-0.432044	0.0663133	0.165844	0.0190529	0.767801	0.78055	0.831816	0.664542	0.692801	0.772775	0.834921	0.831742	0.753803
Ilf2	-1.81828	-1.82488	-1.76126	-0.369722	-0.609152	-0.727139	-0.0253466	-0.127366	-0.136212	1.00342	0.948175	0.937839	0.769518	0.761578	0.730171	0.761179	0.825334	0.662143
Hyls1	-2.20096	-1.68388	-1.59461	-0.984301			0.602975	0.0912337	0.769165	0.569904	0.426741	0.676565	0.557799	0.637671	0.636168	0.513685	0.412912	0.568935
Cenpv		-3		-0.766051	-0.703555	-0.736758	0.150176	0.177073	0.0092868	0.655491	0.584739	0.599512	0.517977	0.567918	0.557868	0.532334	0.531541	0.550372
Nip7	-1.91597	-2.08158	-1.96299	-0.316354	-0.310162	-0.543452	0.271361	0.250784	0.357302	0.803814	0.769926	0.718592	0.661884	0.55466	0.618348	0.707931	0.709053	0.706854
Hnrnpa0	-1.71218	-1.7964	-1.75919	-0.481607	-0.498936	-0.617403	-0.0292867	-0.45333	-0.251488	0.847369	0.832093	0.936273	1.01755	1.00536	0.949869	0.65279	0.802993	0.555518
Armcx1	-1.33586		-0.924365	0.746234	0.567481	0.274954		-2.55125	-1.50621	0.614546	0.720305	0.612947	0.534368	0.536671	0.364237	0.273092	0.521788	0.551066
Zcchc10	-1.7397	-1.6842	-1.6834	-0.733756	-0.588283	-0.639996	-0.195037	-0.359561	-0.183776	0.782411	0.824488	0.849233	0.827852	0.826424	0.849642	0.937666	0.929775	0.980225
Utp23	-2.2343	-1.77841	-1.94772	-0.329854	-0.439804	-0.424735	0.302031	0.383262	0.310137	0.722331	0.610682	0.747647	0.670027	0.635353	0.637496	0.68996	0.705524	0.740369
Ddx47	-1.72963	-1.616	-1.62654	-0.851989	-0.868361	-0.860438	-0.00485874	-0.0677971	-0.029246	0.808978	0.812485	0.803395	0.861912	0.817394	0.844559	0.892186	0.906179	0.907772
Nup37	-1.93151	-1.96193	-1.86668	-0.372293	-0.645641	-0.674798	0.822946	0.804412	0.699461	0.515141	0.48926	0.387958	0.483467	0.595718	0.659137	0.736004	0.851299	0.408044
Cd2bp2	-1.9596	-1.81863	-2.13388	-0.238933	-0.208455	-0.502662	-0.0716946	0.147992	0.213252	0.632793	0.666133	0.811358	0.81211	0.785965	0.881554	0.599736	0.708199	0.674759
Raver1	-1.90991	-1.79801	-1.52144	-0.810236	-0.452341	-0.234565	-0.257909	-0.420699	-0.00303996	0.950763	1.00902	0.97158	1.04653	1.08361	0.896828	0.489429	0.432753	0.52764
Smc3	-1.86069	-1.90069	-2.02107	-0.400495	-0.512555	-0.369847	0.110709	0.101238	0.00450785	0.659797	0.688035	0.655786	0.78654	0.801344	0.755376	0.834726	0.809282	0.858009
Smc1a	-1.98871	-1.93654	-2.06756	-0.40128	-0.338721	-0.306958	0.260627	0.189319	0.250892	0.657741	0.636166	0.666362	0.664439	0.739352	0.711948	0.750786	0.758391	0.753749
Fcf1	-2.22625	-1.87261	-2.20834	-0.124818	-0.0489462	-0.0450203	0.472474	0.330199	0.548551	0.624681	0.494037	0.561168	0.544601	0.618701	0.686358	0.550474	0.49608	0.598665
Snw1	-1.71239	-1.69905	-1.75446	-0.62295	-0.503161	-0.747106	-0.248804	-0.244167	-0.179474	0.584593	0.791139	0.846858	0.795679	1.07575	0.87239	0.946243	0.901367	0.897543
Nhp2	-1.93307	-1.86785	-1.87729	-0.597929	-0.353988	-0.456756	-0.0735487	0.352925	0.108432	0.962232	0.963367	0.902136	0.801139	0.878617	0.854841	0.390133	0.426353	0.520253
Nsa2	-1.36336	-2.02821	-2.31262	-0.466761	-0.485273	-0.281429	0.0535398	0.0872411	7.9453e-05	0.733054	0.770116	0.771731	0.738268	0.734294	0.761916	0.748171	0.744798	0.794441
Nop10	-2.19269	-2.26496	-1.62205	-0.175119	-0.322322	-0.338715	0.55487	0.773739	0.395347	0.798905	0.698504	0.645293	0.513292	0.553829	0.537084	0.556773	0.525316	0.362909
Itgb3bp	-2.09839	-2.0025	-2.17012	-0.088734	0.0942776	-0.288463	0.492677	0.520763	0.162149	0.604504	0.622954	0.683896	0.584415	0.562034	0.673998	0.541964	0.536634	0.567938
Cdca5	-2.46316	-2.58025		-0.176022	-0.219406	-0.178891	0.161617	0.111429	0.0702531	0.498502	0.591306	0.605051	0.621285	0.658722	0.626991	0.532981	0.499607	0.639991
Zmat2	-0.865248	-1.26416	-1.70379	-1.07879	-0.686992	-0.835422	-0.849984	-0.359106	-0.776218	0.854326	0.84506	1.02221	0.888289	0.890947	0.800638	0.973604	1.1061	1.03854
Nop16	-1.49632	-1.51845	-1.80931	-0.73804	-0.948511	-0.799514	-0.0806542	-0.1489	-0.301111	1.06364	0.92503	0.951735	0.851121	0.994397	0.923976	0.663353	0.701176	0.766383
Pno1	-1.75532	-1.82593	-1.65621	-0.854672	-0.662412	-0.656993	0.0489727	-0.158065	0.071775	0.985567	0.778446	0.756329	0.883184	0.80364	0.850354	0.783789	0.846326	0.761222
Cenpq	-1.88156	-2.16374	-2.15063	-0.233948	-0.142477	-0.206252	0.348998	0.353539	0.377584	0.659175	0.677144	0.716568	0.611312	0.633113	0.570557	0.61313	0.503429	0.714056
Prpf8	-1.89728	-1.85505	-1.86862	-0.405371	-0.524456	-0.578387	0.00714133	-0.0156237	-0.0114321	0.787152	0.774149	0.731526	0.792383	0.770889	0.759464	0.846536	0.859808	0.827165
Znf318	-1.94636	-2.28428	-1.69036	-0.506463	-0.371068	-0.387128	0.322802	0.327587	0.37446	0.714629	0.74923	0.69092	0.708366	0.712582	0.730518	0.586825	0.627718	0.64002
Nup155	-1.6502	-1.71798	-1.67313	-0.708356	-0.873752	-1.00181	0.0353967	0.0714762	0.0208241	0.839018	0.801627	0.833694	0.853528	0.839631	0.812894	0.840266	0.87392	0.802949
Pard3	-1.73725	-1.7671	-1.97542	-0.382664	-0.723575	-0.213978	-0.0411391	-0.493327	0.303245	0.903495	0.786821	0.992606	0.881257	0.955239	1.02335	0.475276	0.442905	0.570261
Sf3b1	-2.08037	-1.9814	-1.97165	-0.349728	-0.38431	-0.376431	0.376175	0.381729	0.396686	0.594975	0.631773	0.606549	0.712949	0.723793	0.661484	0.692412	0.690159	0.675204
Pcgf6	-2.14142	-1.44754	-2.62987	-0.0131629	-0.00604557	0.111089	0.354673	0.242904	0.272445	0.72314	0.533876	0.607989	0.579575	0.602351	0.402667	0.552413	0.634355	0.620562
Adar	-1.78471	-2.12136	-1.97493	-0.329903	-0.343693	-0.411851	0.0600907	0.043879	0.168234	0.716351	0.733773	0.732988	0.79043	0.718979	0.773365	0.746976	0.74079	0.74059
Tpgs1	-1.57673	-1.83547	-1.73663	0.330433	0.927123	1.38258	-0.719842	-0.921733	-0.94349	0.578495	0.594693	0.546554	0.590522	0.604127	0.817951	0.497313	0.416832	0.447271
Ddx50	-2.00079	-2.03043	-2.10948	-0.326819	-0.286093	-0.29171	0.57306	0.55541	0.522965	0.58761	0.618222	0.589405	0.564087	0.591278	0.555739	0.633442	0.649142	0.604967
Gtpbp4	-1.74092	-1.68642	-1.78831	-0.610679	-0.63955	-0.59845	-0.179202	-0.249756	-0.233073	0.826557	0.873018	0.844759	0.884804	0.834561	0.836606	0.8825	0.895829	0.84773
Rnps1	-2.0075	-1.94214	-2.03633	-0.430105	-0.375685	-0.357201	0.284148	0.34982	0.312511	0.616991	0.695449	0.693814	0.628185	0.66511	0.653114	0.762945	0.752034	0.734841
Cstf3	-2.11052	-2.03949	-2.18308	-0.00331229	0.0312413	-0.228808	0.567642	0.550861	0.536153	0.556867	0.538526	0.583919	0.534908	0.483195	0.593231	0.528172	0.527983	0.532508
Znf281	-1.77816	-1.69351	-1.70373	-0.517938	-0.34698	-0.299877	-0.552072	-0.39284	-0.547568	0.892928	0.841646	0.857211	0.812697	0.856552	0.867574	0.914851	0.84447	0.944744
Gnl2	-1.67979	-1.55538	-1.70152	-0.608651	-0.479965	-0.543143	-0.543046	-0.46042	-0.4807	0.820055	0.847113	0.858642	0.906209	0.917173	0.843095	0.948398	0.921566	0.990361
Cstf1	-1.83298	-1.96631	-1.80079	-0.543113	-0.610265	-0.646326	0.119795	0.136315	0.209673	0.85643	0.816587	0.774975	0.754099	0.734236	0.679221	0.742064	0.841889	0.734505
Dnttip1	-1.67022	-2.46897	-1.9288	0.609736	0.523874	-0.0203174	-0.178368	-0.400646	-0.0817631	0.482697	0.619718	0.71037	0.56296	0.569535	0.709721	0.675049	0.648733	0.636697
Rsl24d1	-2.09034	-2.17229	-1.94178	-0.0892595	-0.081624	-0.110128	0.174655	0.134367	0.230579	0.754873	0.76707	0.738966	0.615976	0.441617	0.657374	0.713578	0.668907	0.58746
Prpf19	-1.91469	-1.7126	-1.76469	-0.592277	-0.672971	-0.842526	0.134639	0.104169	0.0937046	0.759715	0.887894	0.744149	0.775515	0.7143	0.804394	0.79409	0.886279	0.800913
Rbm10	-1.92004	-1.99324	-2.08357	-0.318323	-0.229928	-0.297836	0.103282	0.0936785	0.139528	0.662903	0.67106	0.696063	0.705897	0.765006	0.774154	0.729334	0.739174	0.762856
Med24	-1.94691	-1.81147	-1.67528	-0.249033	-0.585335	-1.03932	-0.120912	0.700306	0.196654	0.506392	0.795066	0.841685	0.985202	0.835619	0.991163	0.50082	0.626266	0.449094
Nono	-1.59366	-1.50461	-1.60276	-0.727198	-0.712659	-0.782075	-0.4246	-0.290329	-0.517527	0.894737	0.853733	0.826825	0.885109	0.827519	0.828402	1.01613	1.02854	0.994428
Prc1	-2.00524	-2.28914	-2.10453	0.210804	0.272819	0.297724	0.259603	0.279541	0.14674	0.769342	0.659006	0.770251	0.585467	0.597796	0.474595	0.381266	0.393142	0.300809
Nxf1	-1.82734	-1.94561	-1.94974	-0.478606	-0.459268	-0.545803	0.0962862	0.0952892	0.106797	0.758588	0.770864	0.748514	0.757937	0.738105	0.750807	0.783474	0.796153	0.803549
Smarcd2	-1.7441	-1.72455	-1.65126	-0.798486	-0.93962	-1.15491	0.639903	0.596836	0.759027	0.648096	0.618391	0.62621	0.599949	0.607616	0.641151	0.762309	0.764236	0.749207
Psip1	-2.09887	-1.95647	-1.88391	-0.328836	-0.455038	-0.279082	0.166116	0.21855	0.104803	0.637264	0.681307	0.67848	0.708617	0.725079	0.709623	0.776699	0.792929	0.802735
Hnrnpab	-0.80807	-0.913431	-1.05375	-1.42397	-1.34085	-1.14779	-0.50897	-0.471639	-0.666985	0.969414	1.03538	1.11675	1.1323	1.18026	1.18078	0.656784	0.59287	0.470913
Mta3	-1.01831	-1.08094	-1.28202	-1.01375	-1.55897	-1.48296	0.336546	-0.251698	-0.472844	1.02286	0.792227	0.71801	0.695211	0.984363	0.716284	1.03495	1.19126	0.66978
Wbp11	-1.38913	-1.26728	-1.32846	-1.10605	-1.07138	-0.738164	-0.660164	-0.41009	-0.477464	0.916484	0.986516	0.951213	0.908245	0.898148	1.02848	0.983299	0.871575	0.90423
Plrg1	-1.09753	-1.09392	-1.19894	-0.988905	-1.40218	-1.23055	-0.446096	-0.445033	-0.548468	0.925183	0.839563	0.812141	0.948052	0.936173	0.868079	0.998034	1.10329	1.0211
Krt5	-0.40211	-1.77826	-0.673655		-0.551674	0.359132	-1.49921	-1.93076	-0.12563	0.595733	0.934708	0.917098	0.798312	0.713307	1.08762	0.311659	1.13591	0.107819
Prpf3	-1.77761	-1.78512	-2.03183	-0.693718	-0.431072	-0.402114	0.0564994	0.0179553	0.100929	0.869873	1.03593	0.945201	0.802907	0.852236	0.882156	0.547804	0.51316	0.496813
Lrrc59	-1.02935	-1.17129	-1.13086	-1.12615	-1.10334	-1.47889	-0.236824	-0.220658	-0.808243	0.997449	0.979707	1.09012	1.08476	0.958034	0.92487	0.933698	0.654236	0.682726
Glyr1	-1.94332	-2.26134	-2.15335	-0.0207856	-0.0355187	-0.0256164	0.505282	0.55518	0.568642	0.553109	0.562574	0.595882	0.544207	0.559859	0.509161	0.466073	0.510614	0.509341
Nop2	-1.91298	-1.85623	-1.89167	-0.472602	-0.511793	-0.442752	-0.00794439	0.0185417	-0.0378248	0.76008	0.776456	0.771496	0.783708	0.760304	0.78896	0.814065	0.798262	0.861921
Itprid2	-1.60064	-0.983866	-0.891807	-1.14461	-1.06257	-1.105	-0.40246	-0.299405	-0.880487	1.15685	0.990984	0.953317	0.958387	1.04393	0.982582	0.591967	0.871976	0.820866
Imp3		-1.95458		-1.04268	-1.26389	-1.23537	-0.589195	-0.610343	-0.585871	0.76755	0.783374	0.745524	0.807473	0.809204	0.799295	0.870413	0.866631	0.832463
Ddx27	-1.91073	-1.84893	-1.7429	-0.588735	-0.53671	-0.4761	-0.0630832	-0.107362	-0.0763557	0.776199	0.814283	0.807302	0.786092	0.794086	0.835971	0.852808	0.847587	0.83658
Golga2	-1.09685	-1.15196	-1.38118	-0.512093	-0.426387	-0.397691	-0.989214	-1.27654	-1.17146	1.03332	1.12819	1.08108	0.898891	0.926969	0.943095	0.818883	0.73175	0.841198
Sf3b3	-1.87645	-1.75308	-1.92279	-0.509642	-0.580504	-0.846082	0.360494	0.184418	0.114146	0.78495	0.745618	0.779528	0.877799	0.779123	0.703244	0.727493	0.79625	0.635482
Parp1	-1.93841	-2.02775	-2.13222	-0.261152	-0.189553	-0.346651	0.357532	0.420964	0.468941	0.842976	0.884797	0.871086	0.584498	0.514677	0.618858	0.409889	0.440385	0.48113
Tardbp	-1.57369	-1.71717	-2.08203	-0.604648	-0.837639	-0.582134	-0.0883086	0.133092	0.189161	0.861252	0.887778	0.84352	0.834259	0.785741	0.889617	0.742369	0.606585	0.712244
Brwd1	-2.02061	-1.5776	-1.85529	-0.44071	-0.929992	-0.583805	1.12066	1.02264	1.01403	0.213581	0.272493	0.241556	0.534058	0.619084	0.606375	0.528429	0.621309	0.613768
Gmcl1	-1.8141		-2.21271							0.419899	0.408443	0.433603	0.485709	0.417842	0.446787	0.416447	0.508915	0.48916
Smarca5	-1.73418	-1.73815	-1.72696	-0.659119	-0.819306	-0.754808	-0.00928802	0.00250278	-0.09176	0.801218	0.833503	0.815969	0.838692	0.838833	0.828475	0.860709	0.862239	0.851431
Myh7		-0.989321	-0.351517	-0.602915	-1.06724	-0.921747	-0.490639	-0.452526	-0.388873	1.28632			1.25722		1.2864	1.43485
Fyttd1			-2.71248	-0.845527	-0.979757	-0.88085	-0.429577	-0.285521	-0.406267	0.683167	0.719427	0.765582	0.727425	0.776513	0.696062	0.721975	0.699169	0.75066
Ppan	-1.72051	-1.65321	-1.98267	-0.584611	-0.541031	-0.566452	-0.204489	-0.170354	-0.125337	0.808266	0.832715	0.816111	0.845147	0.836409	0.847587	0.865834	0.847584	0.849006
Prpf6	-2.07974	-2.04361	-2.09425	-0.165507	-0.133769	-0.187851	0.285608	0.344612	0.257734	0.641505	0.598025	0.637951	0.63637	0.625129	0.64822	0.678304	0.671547	0.679712
Rrp1b	-1.96174	-1.91495	-1.8785	-0.444336	-0.485765	-0.404445	0.0355655	0.057178	0.0596572	0.746155	0.768607	0.780292	0.777917	0.763853	0.763577	0.750424	0.770781	0.815734
Tent2	-1.4461	-2.1169	-1.98952	-0.791239	1.2772	0.354937	-0.349466	-0.303853	-0.316138	0.813114	0.727736	0.601608	0.640933	0.739712	0.801621	0.401663	0.50359	0.451093
Rbm5	-2.63847			-0.688726	-0.847971	-0.654147	-0.773249	-0.541178	-0.617991	0.64397	0.616945	0.746792	0.691949	0.755327	0.885887	0.846783	0.760356	0.813726
Baz2a	-2.48383	-2.26897	-1.25501	-0.224396	-0.261525	-0.28028	0.444014	0.427996	0.406854	0.596965	0.599444	0.575019	0.579025	0.583889	0.602003	0.643983	0.651535	0.66329
Uxs1				-1.4574	-1.24024	-1.78379	-0.0126436	-0.00774024	0.474581	1.78004		1.16664	0.417288	0.455626		0.0866484	0.0142074	0.106784
Gorasp1	-2.39317	-1.14624	-2.00319	0.200676	0.313004	0.0532956	-0.180819	-0.324271	-0.362431	0.797151	1.03269	-0.0288791	0.8282	1.00993	0.935057	-0.267635	0.750634	0.785996
Rrp9	-1.97031	-1.96533	-2.20234	-0.188226	-0.222666	-0.361535	0.394759	0.410916	0.300661	0.705796	0.734753	0.682098	0.625869	0.58621	0.577362	0.562582	0.697455	0.631944
Strbp	-1.91832	-1.76107	-1.70458	-0.667214	-0.58859	-0.578807	0.00688614	-0.0579303	-0.146951	0.893414	0.905624	0.930447	0.842821	0.811418	0.834913	0.704691	0.741318	0.751934
Kif18a	-1.59315	-1.98259	-2.09679	0.0662594	0.187339	0.366521	-0.577762	-0.654325	-0.425553	0.709336	0.72566	0.795239	0.799745	0.7295	0.675496	0.727512	0.753214	0.794351
Pot1	-0.966451	-2.11198	-2.50019	-0.383403	-0.538677	-0.681021	0.397878	0.642234	0.492183	0.845993	0.609165	0.594825	0.564951	0.658744	0.639656	0.645779	0.659807	0.430506
Ddx41	-1.78031	-1.93897	-2.11585	-0.569441	-0.594908	-0.460788	0.581031	0.52604	0.437959	0.654714	0.653049	0.688745	0.663498	0.652076	0.716138	0.671158	0.612217	0.603646
Rbmxl1	-1.5122	-1.4951	-1.60949	-0.778492	-0.87712	-0.822971	-0.356261	-0.316869	-0.410497	0.900063	0.899726	0.865697	0.946152	0.918012	0.934272	0.934227	0.908154	0.872691
Terf2ip	-1.916	-1.57734	-1.74223	-0.852777	-0.870449	-0.882253	0.461413	0.344749	0.240129	0.735506	0.806491	0.818897	0.816281	0.724083	0.787317	0.672229	0.731827	0.702121
Nifk	-2.02862	-2.04357	-2.01587	-0.137399	-0.158645	-0.235237	0.0395627	0.0938672	0.107158	0.697122	0.674515	0.718524	0.690266	0.726462	0.724802	0.721061	0.718386	0.707623
Eif4a3	-1.45163	-1.5378	-1.82783	-0.697847	-0.935939	-1.19199	-0.0901899	0.110621	0.12428	0.939105	1.0039	0.909772	0.735123	0.736552	0.670717	0.896426	0.910207	0.696511
Rbm42	-1.74237	-1.80492	-1.8153	-0.648168	-0.637166	-0.571378	0.362876	-0.131177	0.713924	1.13982	0.748685	0.975388	0.626132	0.980436	1.07519	0.334968	0.408753	-0.0156996
Sfpq	-1.23498	-1.21776	-1.27195	-1.07385	-1.06763	-1.17556	-0.473535	-0.446244	-0.502134	0.880431	0.960982	0.926385	0.877483	0.838344	0.837023	1.05543	1.05914	1.02843
Rest	-2.20606	-1.83061	-1.83232	-0.44209	-0.580832	-0.529636	0.618265	0.612872	0.550598	0.627014	0.579229	0.610941	0.564186	0.652709	0.604738	0.61668	0.691665	0.692653
Noc3l		-3		-0.848113	-0.758489	-0.758648	0.00250348	-0.0251999	-0.0545074	0.55307	0.642969	0.646973	0.629135	0.660267	0.598133	0.630754	0.583843	0.609891
Imp4		-2.06845	-2.48285	-0.487838	-0.594057	-0.48356	-0.127644	-0.0907314	-0.155977	0.720234	0.74454	0.722508	0.710478	0.690402	0.719778	0.723791	0.733641	0.725735
Hnrnpr	-1.86722	-1.83903	-1.89176	-0.446004	-0.531117	-0.543484	-0.0642534	0.00818513	-0.0219303	0.805059	0.857064	0.885992	0.807449	0.781127	0.752225	0.758372	0.755924	0.793398
Rbm39	-1.91934	-1.98694	-2.0293	-0.514156	-0.506088	-0.323553	0.34305	0.349651	0.466579	0.642479	0.672961	0.658707	0.707779	0.67472	0.690392	0.651132	0.706872	0.715055
Ing3	-1.96212	-2.09445	-1.92364	0.0530888	-0.128942	0.036048	-0.350175	-0.112494	-0.137284	0.749727	0.739027	0.808565	0.751003	0.710328	0.744896	0.682623	0.650757	0.783046
Ccdc71				-1.65351	-2.72793	-1.08761	0.633094	0.454065	0.349949	0.476723	0.464883	0.497664	0.358184	0.615635	0.486608	0.205275	0.513745	0.413223
Rbm4b	-2.12622	-1.11242	-2.13265	-0.985388	-0.656812	-0.302185	1.1137	0.955357	1.00619	0.425669	0.539186	0.46139	0.613739	0.433544	0.445996	0.386371	0.470262	0.46427
Rcc1	-1.84071	-1.86741	-1.87342	-0.548871	-0.702619	-0.286486	0.0717696	-0.0434555	-0.00838673	0.66397	0.6433	0.585226	0.905388	0.861742	0.793573	0.891146	0.936284	0.818964
Kri1	-1.74651	-2.29979	-2.13816	-0.0665357	-0.207882	-0.0860338	0.281017	0.196155	0.159359	0.696074	0.681602	0.695918	0.620868	0.642362	0.591736	0.657064	0.623864	0.698895
Parn	-2.07522	-2.31258	-1.82135	-0.196896	0.121697	-0.0555079	0.155489	0.21214	0.0700273	0.68762	0.655465	0.749331	0.682602	0.650375	0.653392	0.529448	0.652712	0.641259
Uhrf1	-1.8841	-1.97191	-1.94841	-0.213781	-0.196582	-0.18709	-0.202314	-0.187463	-0.247813	0.754078	0.778701	0.792261	0.79583	0.787114	0.750038	0.793804	0.789212	0.798426
Phip	-1.45035	-1.80298	-2.29497	-0.473337	-0.559916	-0.705783	0.0848645	0.239335	0.0841796	0.684345	0.777508	0.719141	0.742978	0.792134	0.782934	0.770066	0.81715	0.792703
Gtf2h3	-1.78099	-1.8588	-2.3245	-0.00667161	-0.0166787	0.0676315	0.391091	0.235436	0.399363	1.02601	1.18042	1.11175	0.487955	0.710664	0.410421	-0.00635451	-0.0506908	0.0239339
Utp6	-1.92083	-2.22551	-2.04491	-0.137944	-0.222974	-0.271598	0.418811	0.388027	0.371237	0.687986	0.708218	0.704397	0.562892	0.586197	0.56928	0.6174	0.577213	0.632112
Fam20b	-0.413793	-1.11244	-1.18802	-1.50871	-1.42714	-1.82813	0.234592	-0.13643	0.0455602	0.938446	0.601839	0.827925	0.952804	0.997637	1.25517	0.599362	0.514811	0.64651
Wdr74	-2.15444	-2.03531	-2.18202	0.0186511	0.0538934	-0.0336171	0.384718	0.373011	0.400067	0.69298	0.579072	0.594173	0.610767	0.528255	0.590566	0.495739	0.562998	0.5205
Ndc1	-1.8614	-1.80529	-2.01101	-0.399582	-0.519161	-0.378782	-0.00785278	-0.078723	-0.0383814	0.871391	0.846868	0.702353	0.798236	0.848497	0.886636	0.759302	0.70384	0.683057
Ssx2ip	-2.06236	-2.22028	-1.26476	-0.285421	0.369205	-0.225602	-0.623994	-0.582077	0.633718	0.754918	0.914772	0.926314	0.872982	0.78562	0.740965	0.552969	0.175028	0.538003
Nol6	-1.80862	-1.70003	-1.58935	-0.730509	-0.795971	-0.835328	-0.0195594	-0.0885821	-0.0403161	0.839916	0.82103	0.818303	0.84589	0.822693	0.855358	0.901739	0.874103	0.829223
Zmynd11			-2.39574	-0.984538	-1.57845	-1.37737	0.183495	0.114522	0.190985	0.613791	0.692315	0.637141	0.672406	0.639944	0.555936	0.697571	0.620187	0.717806
Mib2		-1.66323	-2.39319	-0.881678	-0.0786979	-0.532789	-0.262805	-0.736686	-0.0723338	1.28299	0.407254	0.632268	0.299569	0.883619	1.25167	0.720082	0.580639	0.563317
Nup35	-2.027	-2.118	-1.90189	-0.312309	-0.371182	-0.374465	0.360593	0.376181	0.446559	0.646924	0.562644	0.55556	0.59967	0.67105	0.703425	0.789323	0.703534	0.689381
Mcoln3	-1.71941	-1.43855	-1.5969	-0.596232			-0.613608	-0.550428	-0.713404	0.650524	0.834841	0.681977	0.931287	0.817019	0.820322	0.829627	0.921616	0.741318
Nup85	-1.55181	-1.58492	-1.23144	-1.08284	-0.741516	-1.02599	-0.272052	-0.282446	-0.370807	0.874948	0.802788	0.663038	0.904923	0.891804	0.88081	1.06855	1.03656	1.02041
Thoc1	-2.17315	-2.04203	-2.01931	-0.208661	-0.124587	-0.196508	0.422274	0.386199	0.388312	0.669541	0.657913	0.616669	0.651728	0.607691	0.591378	0.606113	0.607638	0.558783
Nop14	-1.76218	-1.78289	-1.78637	-0.61032	-0.69	-0.649535	-0.0909459	-0.0499418	-0.0682476	0.800222	0.813663	0.800991	0.828925	0.83542	0.837928	0.841933	0.856442	0.874913
Rbm19	-1.83386	-2.01927	-2.04529	-0.414758	-0.310405	-0.292019	0.0470307	0.0495971	0.110576	0.709221	0.758003	0.78021	0.718934	0.749515	0.727887	0.739044	0.738887	0.786691
Cdpf1		-1.28666		-0.287253	-0.510884	-0.319207	-2.00019	-1.35023	-0.151513	1.18925	0.958985	0.883147	1.29179	1.16437	0.873697	0.080076	-0.247457	-0.287925
Nup58	-1.94803	-2.00276	-1.96698	-0.39567	-0.372246	-0.608441	0.275067	0.462783	0.457287	0.657638	0.63735	0.640377	0.760656	0.694583	0.772281	0.613315	0.618997	0.703788
Pspc1	-1.68525	-1.54126	-1.71308	-0.757753	-0.808765	-0.820234	-0.0619423	-0.280023	-0.169001	0.881701	0.873188	0.8231	0.853418	0.921001	0.801471	0.869716	0.921617	0.892104
Gle1		-1.56945	-3	-0.393013	-0.430335	-0.464991	0.288952	0.374874	0.353922	0.509506	0.54563	0.536704	0.523013	0.568271	0.53406	0.578676	0.644773	0.53988
Nepro	-1.95519	-1.65746	-2.22338	-0.457258	-0.399167	-0.273878	0.0264014	0.0722126	0.203955	0.842299	0.867092	0.762337	0.774848	0.780752	0.700522	0.678671	0.600917	0.656342
Utp4	-2.10198	-1.86987	-1.98273	-0.164893	-0.349262	-0.363417	0.113555	0.0895557	0.0376319	0.806132	0.797015	0.777485	0.750138	0.729997	0.708756	0.688097	0.667405	0.666383
Ccdc59	-0.910101	-1.50799	-2.61653	0.337319	0.554756	0.0182821	-0.975773	-0.833825	-0.513709	0.801479	0.819713	0.752964	0.740475	0.704387	0.847173	0.623113	0.490199	0.668066
Dnttip2	-2.04125	-1.37951	-2.21613	-0.475858	-0.467079	-0.442027	0.0559734	0.0329054	-0.0143212	0.720368	0.775393	0.775804	0.74062	0.788311	0.750361	0.800673	0.746572	0.849193
Coq6	-1.13728	-1.16889	-1.22249	-1.29041	-1.11321	-1.42347	-0.343997	-0.344632	0.063968	0.641322	0.672946	0.533859	1.39707	1.0842	0.935417	0.995213	1.02175	0.698627
Zcchc9				-2.74105	-1.3222	-1.32421	0.344001	-0.0200927	0.103305	0.607949	0.581632	0.489458	0.602412	0.695176	0.665008	0.276827	0.50841	0.53338
Bud13	-2.78772	-1.39109	-1.38662	-0.512911	-0.586719	-0.364163	0.339408	0.268003	0.116127	0.761576	0.752068	0.720729	0.662036	0.717205	0.672964	0.69284	0.652542	0.673722
Ccdc137	-1.80521	-1.92597	-1.90131	-0.536094	-0.382983	-0.411739	-0.135755	-0.0982269	-0.0152356	0.799418	0.815605	0.828727	0.771795	0.839817	0.773173	0.776619	0.794327	0.813045
Nup133	-1.54721	-1.54464	-1.54649	-0.744219	-0.905158	-0.943869	-0.284443	-0.27813	-0.304755	0.871737	0.865774	0.826533	0.919625	0.885862	0.846041	0.960255	1.002	0.921093
Fbrs				-2.13679	-1.8127	-1.7279	0.579021	0.848554	0.784874	0.318422	0.49872	0.328194	0.392497	0.593143	0.498868	0.255935	0.138689	0.440462
Hnrnpl	-1.90654	-1.9083	-1.9321	-0.467065	-0.488559	-0.463278	0.0901241	0.103591	0.0751299	0.764562	0.760319	0.803029	0.732286	0.714105	0.743789	0.813363	0.800765	0.764769
IntS13	-2.09429	-2.20521	-1.8214	0.12843	-0.408195	-0.380376	0.817584	0.810839	0.745561	0.61016	0.531588	0.57686	0.455053	0.58586	0.471533	0.360576	0.431806	0.38362
Sf3a1	-2.30007	-1.84886	-2.04329	-0.311455	-0.14407	-0.202076	0.687269	0.625667	0.62874	0.574577	0.614262	0.564682	0.50094	0.555553	0.524382	0.489294	0.470358	0.614098
Wdr33	-1.95805	-1.82026	-2.10385	-0.313696	-0.495563	-0.481775	0.248857	0.180538	0.256159	0.716682	0.68725	0.727035	0.673209	0.711193	0.666321	0.781099	0.758575	0.766283
Svil	-2.30828	-1.89214	-2.20445	0.237634	0.281122	0.184342	0.491973	0.460707	0.314394	0.397606	0.385613	0.440442	0.511564	0.643123	0.960784	0.420428	0.390266	0.284878
Ddx54		-3		-0.794947	-0.801626	-0.794813	-0.187566	-0.186329	-0.168955	0.674171	0.582118	0.611276	0.67052	0.663398	0.614269	0.708448	0.732177	0.686508
Nsun5	-1.96827	-2.02714	-1.88924	-0.425844	-0.380125	-0.290143	0.136969	0.174193	0.0835582	0.800576	0.924895	0.755091	0.773166	0.80091	0.828463	0.634793	0.4453	0.622845
Mta1	-1.89888	-2.0473	-1.90171	-0.58329	-0.488426	-0.564781	0.663466	0.602456	0.558337	0.598676	0.632271	0.597788	0.641308	0.623431	0.685688	0.556632	0.63729	0.687048
Pom121	-2.04213	-1.97397	-1.77396	-0.553964	-0.538133	-0.435556	0.283283	0.331626	0.143018	0.713686	0.673054	0.712782	0.730189	0.715708	0.724974	0.776441	0.739388	0.773563
Cdk5rap2	-1.64058	-1.71837	-2.00452	-0.416341	-0.413593	-0.383317	-0.375617	-0.350987	-0.326006	0.85166	0.858111	0.868073	0.81972	0.803224	0.81519	0.848028	0.8556	0.90973
Ddx18	-1.76291	-1.79825	-1.8795	-0.553372	-0.470276	-0.5032	-0.154729	-0.168281	-0.206899	0.861856	0.812771	0.862914	0.851043	0.796828	0.805306	0.833554	0.835137	0.838008
Champ1	-1.97467	-2.02549	-2.01674	-0.435612	-0.274127	-0.34378	0.878822	0.890427	0.896684	0.485257	0.520858	0.595838	0.480629	0.468649	0.478601	0.424504	0.423051	0.527102
Matr3	-1.80778	-1.74363	-1.80824	-0.703584	-0.684938	-0.739205	0.123962	0.0351879	0.047664	0.806519	0.796145	0.823707	0.813951	0.819741	0.779571	0.807529	0.842502	0.790899
Ddx52	-1.70044	-1.89692	-2.29335	-0.340239	-0.332978	-0.382365	0.149251	0.0847466	0.119766	0.739292	0.723678	0.747786	0.737372	0.737429	0.768203	0.707199	0.748868	0.6827
Ccdc14	-1.24335	-1.88633	-1.38186	-0.338393	-0.576144	-0.736933	-0.728067	-0.683323	-0.664055	0.918375	0.855128	0.85969	0.867628	0.902095	0.95306	0.950279	0.94967	0.982515
Hacd3		-1.08242		-1.98774	-1.76907	-1.17411	-0.00584489	-0.240551	-0.419786	0.757175	0.600718	0.560757	0.743202	0.928587	0.98382	0.69954	0.817922	0.587797
Alg3	-2.04974	-1.50616	-1.32419							0.742183	0.540839	0.554963	0.564932	0.641544	0.580055	0.397481	0.302698	0.555389
Gtf3c1	-1.78153	-2.00276	-1.88722	-0.588044	-0.488103	-0.428168	-0.0215882	0.0193119	0.192367	0.76045	0.761829	0.763232	0.719987	0.700179	0.750721	0.868943	0.804089	0.856306
Mmgt1	-1.96649	-1.79522	-1.76118	-0.614907	-0.542105	-0.592775	-0.137414	0.351824	0.209795	1.07899	0.90169	1.10792	0.710805	0.662212	0.562757	0.664449	0.481811	0.677838
Nat10	-1.91047	-1.86128	-1.97966	-0.366854	-0.331251	-0.426171	-0.0610673	-0.0673155	-0.0454203	0.781376	0.767124	0.744175	0.814813	0.75663	0.75726	0.797478	0.849304	0.781328
Polr1e	-2.026	-2.11116	-2.10099	-0.14386	-0.0230055	-0.0608387	0.140332	0.204458	0.245691	0.681102	0.725365	0.677976	0.53036	0.62271	0.62688	0.586416	0.771622	0.652948
Pvr	-1.17502	-1.1319	-1.13932	-0.861688	-1.10706	-0.82142				1.11539	1.21007	1.10255		1.17088	0.0867626	0.715013	0.760143	0.0755981
Bclaf1	-1.99515	-2.00331	-2.0685	-0.304849	-0.244011	-0.296174	0.271176	0.232086	0.166772	0.686386	0.67921	0.666187	0.714729	0.723761	0.709967	0.676899	0.690619	0.6942
Poc1a	-1.98852	-1.45701	-0.648896	-0.168328	-0.751738	-0.579846	-0.920112	-0.700096	-0.866276	0.923616	1.00443	0.878202	0.868017	0.647128	0.70623	1.18702	1.05661	0.809567
Ahctf1	-1.7741	-2.6192	-1.52733	-0.298472	-0.335874	-0.264812	0.242151	0.205965	0.189084	0.656693	0.664993	0.680226	0.687425	0.675176	0.679403	0.71711	0.708489	0.713063
Aspm	-1.27826	-1.22128	-0.898884	0.809095	0.734421	0.722764	-1.46954	-1.58096	-1.68136	0.638632	0.718435	0.712171	0.664864	0.636418	0.701342	0.590226	0.709034	0.492886
Ints4	-2.32592	-2.06076	-1.99344	0.203836	-0.100593	0.0349509	0.563713	0.52543	0.385695	0.504182	0.422443	0.423173	0.58609	0.540823	0.526834	0.525742	0.675045	0.562757
	-2.20902	-2.08818	-1.67122	-0.286654	-0.229113	-0.236008	0.0874681	0.0571149	0.0316008	0.682546	0.735658	0.717785	0.772721	0.73964	0.753266	0.696883	0.712861	0.732658
Nup42			-2.77499	-0.84932	-0.874567	-0.775649	-0.522277	-0.242167	-0.435187	0.719552	0.720334	0.601642	0.697899	0.724207	0.669408	0.745313	0.754811	0.840995
Esco2	-3	-1.99869		-0.0972782	0.0883761	-0.0433927	0.243707	0.220688	0.252068	0.564409	0.497178	0.570224	0.400134	0.404408	0.441674	0.524901	0.505941	0.52386
Gnl3	-1.9168	-1.85087	-1.96966	-0.477223	-0.583005	-0.364504	0.1583	0.132493	-0.00467091	0.671874	0.774475	0.75192	0.783021	0.728595	0.726337	0.777373	0.790457	0.871887
Gatad2a	-2.00963	-2.09001	-2.11186	-0.287572	-0.286931	-0.0816557	0.454398	0.603539	0.571419	0.505832	0.52374	0.592833	0.583367	0.587687	0.583397	0.593006	0.616897	0.651535
Ints5	-0.911088	-1.03488	-1.0036	-0.805042	-1.22721	-1.38352	-0.809169	-0.429023	-0.949498	0.969778	1.03006	0.989476	1.16931	1.05356	0.995158	0.757427	0.792909	0.795341
Ep400	-2.21049	-1.78626	-1.87017	-0.35123	-0.34066	-0.292562	-0.0050306	0.022263	0.0625828	0.754175	0.743039	0.774294	0.751689	0.746245	0.76316	0.748746	0.732523	0.757683
Sltm	-1.83351	-1.89231	-1.91045	-0.652889	-0.626607	-0.580013	0.257469	0.276028	0.225093	0.707387	0.755592	0.845666	0.753564	0.747485	0.698877	0.75466	0.706227	0.767723
Cherp	-2.20874	-1.95103	-2.07608	-0.117769	-0.15126	-0.296249	0.547966	0.644072	0.469638	0.571914	0.601697	0.535717	0.621236	0.598242	0.525798	0.539533	0.598157	0.547157
Rbm28	-1.70592	-1.80341	-1.81182	-0.57283	-0.670201	-0.642715	-0.102481	-0.113119	-0.120994	0.793291	0.836961	0.844537	0.819475	0.828672	0.844911	0.861764	0.852394	0.861484
Smc5	-2.10304	-2.05648	-2.23543	0.133988	-0.0215687	0.0471072	0.630663	0.553333	0.614801	0.406262	0.434447	0.420338	0.416705	0.437505	0.517389	0.592842	0.591852	0.619278
Aqr	-1.65018	-1.70148	-1.58578	-0.478182	-0.842547	-0.973192	-0.12141	-0.156469	-0.289775	1.02867	0.980681	0.999676	0.858628	0.824117	0.827063	0.801987	0.777331	0.700861
Zswim3	-2.40574	-0.728651		-0.966715	-1.68205	-1.26149	0.336811	0.4471	0.369939	0.723694	0.646993	0.63974	0.583843	0.642906	0.58172	0.713408	0.668969	0.68952
Cep57	-2.28643	-1.7313	-1.76505	-0.451595	-0.307018	-0.125712	-0.0147568	-0.198523	-0.0231541	0.72138	0.72529	0.757777	0.780406	0.747795	0.811919	0.77089	0.824319	0.763773
Nup88	-1.74029	-1.7538	-1.9775	-0.629208	-0.637662	-0.604793	0.0556547	0.0659187	-0.00599621	0.813349	0.765978	0.771604	0.793889	0.839552	0.811229	0.800968	0.833904	0.797202
Insyn1	-1.51352	-1.49908	-1.68659	-0.326102	-0.501036	-0.565096	0.202629	0.0602196	-0.0329615	0.97372				1.32178	0.916145	0.852067	0.994662	0.803158
Macroh2a2	-2.36789	-2.36121		-0.625048	-0.621574	-0.568774	0.395656	0.348608	0.335356	0.556744	0.603505	0.626133	0.636537	0.61585	0.557869	0.594216	0.628121	0.645901
Dppa4	-2.1914	-1.83231	-2.30628	0.0935737	0.00462834	0.0177702	0.319548	0.203694	0.238349	0.618096	0.647188	0.599029	0.613299	0.611534	0.552459	0.555987	0.612232	0.642609
Prpf31	-1.06891	-1.06907	-1.02287	-0.293854	-0.133193	-0.293723	-1.2073	-1.7028	-1.23383	1.01358	1.16516	0.949055	0.61611	0.466989	0.935598	1.17291	0.787522	0.918646
Leng8	-2.16583	-2.98922		-0.0145965	-0.149565	0.0907011	0.361625	0.332088	0.348738	0.514732	0.433496	0.477739	0.416894	0.387315	0.377332	0.491816	0.560814	0.525918
Cntrob	-0.944034	-2.26947		-1.46894	-0.832966	-0.698089	-0.178465	-0.662668	-0.312905	0.887608	0.794891	0.833332	0.7924	0.786943	0.862491	0.880384	0.780727	0.748763
Dido1	-1.95654	-1.88582	-2.0859	-0.210668	-0.0877458	-0.180781	-0.147668	-0.102382	-0.133955	0.710422	0.716314	0.760667	0.770122	0.757406	0.758295	0.772189	0.770381	0.775677
Myef2	-0.973328	-1.01481	-0.612301	-1.18357	-1.55882	-1.44908	-0.184591	-0.383624	-0.239533	0.985548	0.954017	0.720537	0.324724	0.0600368	0.390849	1.51768	1.39913	1.24713
Myef2	-1.25964	-1.37479	-1.30898	-1.15837	-1.23357	-1.07686	-0.564605	-0.0225846	-0.175828	0.899254	0.90048	0.869434	0.933186	0.841374	0.938648	0.959362	0.922719	0.910758
Zfp62	-0.289248	-2.03745	-0.768534	-1.70515	-1.08933	-1.59178	0.0864117	0.443027	0.190133	0.495092	0.54445	0.729428	0.718951	0.650556	0.83943	0.982814	0.911641	0.889551
Spice1	-1.57666	-1.22407	-1.41	-0.638129	-0.725921	-0.504924	-0.694611	-0.790994	-0.886052	0.908813	0.917184	0.943254	0.915524	0.927051	0.939165	0.99744	0.910729	0.992204
Utp15	-1.9058	-2.01528	-1.95348	-0.305863	-0.317001	-0.323047	0.0666311	-0.0582052	-0.0146567	0.750771	0.757125	0.732972	0.761799	0.726336	0.727236	0.79792	0.786547	0.785997
N4bp3	-1.2945	-1.22582	-1.0471	-0.994452	-0.950897	-0.743481	-0.800756	-0.931552	-0.662078	0.996643	0.895593	0.925162	0.958024	0.983428	1.05154	0.940404	0.928113	0.971721
Rbm4	-1.70513	-1.16986	-1.77171	-1.04883	-0.931708	-1.17079	0.417492	0.163926	-0.0275569	0.881795	0.859004	0.901526	0.871143	0.951981	0.960341	0.47357	0.678415	0.666389
Cstf2t	-1.91789	-1.89385	-1.56802	-0.667381	-0.619614	-0.458426	-0.181223	-0.122551	-0.0265846	0.83707	0.885979	0.783551	0.868508	0.784214	0.847744	0.813178	0.852108	0.783189
Rps19bp1	-1.7687	-1.74587	-1.85239	-0.647939	-0.551662	-0.490104	-0.103805	-0.235628	-0.135644	0.841165	0.855215	0.915551	0.852712	0.88415	0.920123	0.766532	0.790239	0.706059
Cwc22	-2.00943	-1.91173	-1.92962	-0.473819	-0.430981	-0.597307	0.500898	0.259232	0.328378	0.667036	0.610199	0.626563	0.649956	0.721076	0.77322	0.761639	0.764573	0.690126
Rbm34	-1.79162	-1.93883	-1.81981	-0.507257	-0.473834	-0.398045	-0.19545	-0.120701	-0.105105	0.772533	0.781295	0.826512	0.828974	0.800628	0.766703	0.864444	0.843112	0.866456
Cenpu	-1.8903	-1.89939	-0.485395	-0.890525	-1.23451	-0.855404	-0.0723705	-0.183035	-0.0979461	0.819566	0.714004	0.8316	0.729641	0.929699	0.915977	0.875197	0.852574	0.940613
Tbl3	-2.02414	-2.0058	-1.92837	-0.345722	-0.404119	-0.384049	0.23348	0.275347	0.176164	0.750901	0.720433	0.688921	0.757348	0.704039	0.69302	0.671571	0.740013	0.680958
Rbm14	-1.74653	-1.69525	-1.86546	-0.730164	-0.738799	-0.758788	0.0732584	0.112881	0.0580169	0.748581	0.762264	0.767975	0.81116	0.850356	0.832089	0.848326	0.854238	0.81584
Taf2	-1.66637	-1.59842	-0.928694	-0.516343	-1.15472	-1.5575	0.00528742	-0.0796958	-0.20367	0.999216	0.914328	0.800032	0.660026	0.698656	0.896963	0.96527	1.02225	0.743386
Ldlrap1	-1.49299	-1.25649	-1.14089	-0.66417	-0.698882	-0.437612		0.0549876	0.427461			1.00618	1.14337	1.08666	1.24899			0.723384
Sipa1l1	-2.24446	-1.43863	-2.00125	-0.326968	-0.566085	-0.451705	0.075251	0.0971135	0.00506481	0.803726	0.701076	0.830242	0.734778	0.800477	0.8387	0.711793	0.721054	0.709809
Epc2			-3	-0.697381	-0.345326	-0.419452	-0.301193	-0.167325	-0.141904	0.613178	0.662017	0.659902	0.541621	0.555635	0.555422	0.627389	0.558759	0.594175
Cep68	-2.66023	-1.3384		0.308578	-0.510902	-0.289477	-0.768897	-0.866527	-0.582237	0.737164	0.690928	0.69836	0.71391	0.772118	0.754418	0.779712	0.770534	0.790949
Pogz	-1.72451	-2.22446	-2.12803	-0.339366	-0.277578	-0.288454	0.354931	0.357433	0.346693	0.667869	0.665222	0.685968	0.637812	0.654094	0.653707	0.645942	0.656318	0.656412
Nkrf	-2.44529	-1.43302	-2.10159	-0.290859	-0.321548	-0.225834	0.271029	0.234131	0.228668	0.714542	0.715179	0.743472	0.625056	0.612061	0.697821	0.671083	0.681733	0.623366
Trerf1	-1.32806	-2.13806	-1.41588	-0.819591	-0.37339		0.0743212	-0.873123	-0.368516	0.713819	0.82978	0.606505	0.720115	0.832075	0.794864	0.831079	0.872536	1.04152
Fndc3a	-1.66541	-1.99412	-1.20141	-0.828139	-0.449328	-0.414757	-0.249756	-0.284182	-0.692739	0.817529	1.12169	1.13143	1.05176	0.864971	0.983023	0.633915	0.545337	0.630173
Sall4	-1.96145	-1.92078	-1.80103	-0.544419	-0.493765	-0.514306	0.109827	0.0870344	0.0753143	0.767616	0.759541	0.792937	0.759892	0.77106	0.770536	0.765292	0.776208	0.800504
Rbbp5	-2.269	-1.42172	-2.18058	-1.01809	0.382348	0.259544	0.742983	0.914413	0.308287	0.361312	0.534222	0.606524	0.816083	0.639167	0.464722	0.170416	0.368696	0.32068
Rbbp5	-2.16052	-1.95819	-1.95648	-0.158256	-0.290919	-0.445782	0.45049	0.321258	0.67738	0.340595	0.54285	0.440602	0.761738	0.585464	0.766255	0.792957	0.745126	0.545427
Rsl1d1	-1.88019	-1.8491	-1.9923	-0.513992	-0.478021	-0.441401	0.063578	0.0856169	0.060899	0.744393	0.765515	0.802142	0.802081	0.820972	0.818519	0.736906	0.692873	0.761505
Nsd2		-1.77881	-2.3837	-0.906465	-1.15332	-0.838974	0.706669	0.639479	0.815653	0.551601	0.573644	0.513678	0.404177	0.441339	0.547247	0.682288	0.619858	0.565637
Klhl7				-2.08768	-2.00453	-1.5949	0.210947	0.472095	0.0214535	0.645565	0.638208	0.598966	0.599681	0.564794	0.563064	0.423781	0.518694	0.429866
LRWD1	-2.39466	-2.20752	-1.7488	0.0850556	-0.0205144	-0.0139444	0.590206	0.577216	0.550538	0.496316	0.499773	0.508851	0.567741	0.502136	0.555499	0.493527	0.461946	0.496634
Tox4	-1.36671	-1.72804	-1.09847	-0.999112	-1.13657	-0.539522	-0.503124	-0.351866	-0.565935	1.00083	0.98939	0.897569	0.910941	0.960555	0.938825	0.898453	0.824513	0.868285
Pwp2	-2.37734	-2.39347	-1.31103	-0.0870377	-0.177029	-0.17278	0.275323	0.318052	0.256706	0.638805	0.608887	0.589837	0.612571	0.592862	0.565997	0.684341	0.712815	0.662495
Cpsf7	-1.81473	-1.81287	-1.9765	-0.275285	-0.726411	-0.509246	-0.0783465	-0.064464	0.151448	0.802796	0.803908	0.806775	0.77347	0.724025	0.797477	0.799968	0.820319	0.777661
Utp25	-2.04266	-1.58775	-2.03281	-0.580908	-0.421301	-0.493366	0.0910683	0.110982	0.00535643	0.724913	0.694863	0.69845	0.812782	0.779235	0.772933	0.802172	0.868309	0.797738
Nup54	-2.16187	-1.81358	-1.79915	-0.556523	-0.604258	-0.5378	0.49013	0.422654	0.431189	0.550276	0.641089	0.559993	0.721352	0.725582	0.651628	0.762585	0.779534	0.737166
Srrm2	-1.93264	-2.03168	-2.17251	-0.24052	-0.338227	-0.293068	0.499986	0.499214	0.539669	0.527711	0.507102	0.568636	0.584137	0.570332	0.626787	0.6896	0.672488	0.722978
Pbrm1	-2.17893	-2.02819	-2.01367	-0.183642	-0.196552	-0.246211	0.462038	0.456398	0.483294	0.611584	0.605295	0.621962	0.591265	0.592186	0.61011	0.606571	0.598221	0.608264
Ncaph2	-1.05365	-1.41138	-1.52987	-0.293493	-1.19688	-0.428566	-1.18008	-0.851954	-0.317735	0.983562	0.910636	0.875379	0.878516	0.999985	1.01907	0.905225	0.765438	0.925799
Kmt2c	-2.45595	-1.91973	-1.89248	0.107046	-0.224537	-0.087729	0.617401	0.706616	0.652524	0.563919	0.504205	0.359618	0.568612	0.413847	0.676758	0.434856	0.546762	0.428265
Tmem209	-2.15086	-1.88469	-1.63851	-0.298057	-0.703114	-0.738474	0.330537	0.251727	0.307881	0.734385	0.667355	0.69533	0.674815	0.723105	0.759114	0.761248	0.78165	0.726564
Kat6b	-2.21795		-2.5655	-0.596516	-0.341898	-0.496519	0.155125	0.10102	0.191833	0.607226	0.604918	0.64889	0.632936	0.64409	0.669037	0.711714	0.629091	0.622504
Cpsf4	-2.16574	-2.08283	-2.03582	-0.0832182	-0.112369	-0.0145628	0.687997	0.575795	0.686994	0.784683	0.694677	0.686538	0.433427	0.357686	0.384015	0.344339	0.357371	0.50102
Cpsf4	-1.30353	-2.06149	-2.60626	-0.108522	-0.308238	-0.127789	0.178362	0.0510653	0.27109	0.664079	0.671534	0.641848	0.625413	0.640737	0.700622	0.683446	0.716589	0.671057
Med12l	-2.17545		-1.79987							0.45826	0.440338	0.385507	0.542767	0.65197	0.624044	0.421044	0.434406	0.0169844
Ticrr	-1.77274	-1.85922	-2.01868	-0.582438	-0.771101	-0.640428	0.76059	0.615668	0.617099	0.671549	0.467741	0.452028	0.629349	0.732092	0.783681	0.632527	0.660956	0.621328
Vrk2	-2.10616	-1.98386	-2.04183	-0.377851	-0.33455	-0.184312	0.56429	0.692327	0.528079	0.678209	0.552571	0.519625	0.59283	0.476304	0.535197	0.619841	0.588643	0.680646
Gtf3c4	-1.81388	-1.82651	-2.39372	-0.139187	-0.323413	-0.369387	0.820781	1.01482	0.797735	0.509924	0.400239	0.518817	0.563224	0.505088	0.534405	0.332462	0.369561	0.499041
Ckap4	-1.9473	-1.78453	-1.64175	-0.677955	-0.651822	-0.42838	0.00017549	-0.0595262	-0.178708	1.0133	0.972523	0.974482	0.81356	0.846121	0.845054	0.621698	0.662541	0.620525
Atrip	-1.69011	-1.57361	-2.51712	0.563833	0.663412	-0.0731899	-0.80055	0.148723	-0.173831	0.378685	0.449072	0.839003	0.933965	0.830538	0.735927	0.764328	0.293821	0.227109
Nop9	-1.76185	-1.7353	-1.62064	-0.533134	-0.652911	-0.69328	-0.14531	-0.357251	-0.307314	0.955132	0.888865	0.934821	0.842527	0.861776	0.983531	0.786267	0.746176	0.807896
Emsy	-1.97577	-1.70113	-2.32418	-0.377295	-0.375066	-0.285974	0.363894	0.31485	0.284244	0.61437	0.71705	0.739251	0.674379	0.700796	0.735257	0.616842	0.663295	0.615188
Arid5b	-1.87047	-2.00659	-1.3699	-0.623607	-0.566582	-0.47915	-0.229824	-0.263145	-0.224718	0.858422	0.8812	0.867355	0.793246	0.779646	0.876176	0.841238	0.871825	0.86488
Tmem214	-1.64531	-1.63954	-1.47004	-0.926013	-0.963513	-0.963921	-0.0391581	-0.0116076	-0.112788	0.859783	0.882984	0.865856	0.84005	0.886225	0.861243	0.830932	0.886728	0.858088
Gtf3c2	-1.32889	-1.46327	-1.27234	-0.960336	-0.817068	-1.72949	0.0785839	-0.233818	-0.0499243	0.764288	0.676307	0.758349	0.909803	0.944134	0.858823	1.07196	0.891146	0.90175
Thoc5	-2.06262	-2.12072	-2.08844	-0.140136	-0.12451	-0.180284	0.625074	0.557182	0.6426	0.684974	0.613077	0.609935	0.502932	0.490729	0.520428	0.469961	0.534848	0.464974
Pum3	-1.77539	-1.94678	-1.88352	-0.483771	-0.452323	-0.486215	-0.0209765	-0.0769792	-0.108496	0.784506	0.793966	0.77936	0.818613	0.803179	0.801305	0.810876	0.817943	0.824701
Nop53	-1.86451	-1.86823	-2.14662	-0.107306	0.00728351	0.0270431	-0.244933	-0.267298	-0.344381	0.689273	0.733098	0.741482	0.779867	0.806022	0.805452	0.753166	0.771822	0.728768
Nol11	-2.3285	-1.48705	-2.18174	-0.161124	-0.288642	-0.287309	0.166504	0.214787	0.140046	0.777135	0.754902	0.771844	0.684298	0.698987	0.625125	0.637661	0.629296	0.633779
Sun2	-1.78286	-1.82239	-1.56161	-0.856874	-0.832412	-0.89275	0.191913	0.195711	0.18385	0.787985	0.78837	0.782287	0.754524	0.799193	0.830088	0.809755	0.832067	0.793151
Nup93	-1.45713	-1.38182	-1.4205	-0.847037	-0.967282	-1.05277	-0.431645	-0.335977	-0.411374	0.855002	0.849937	0.832187	0.927973	0.902025	0.936664	1.02804	1.07892	0.894789
Marf1	-1.45449	-1.90213	-1.69663	-0.0887389	-0.190828	-0.265944	-0.787802	-0.853188	-0.470444	0.694287	0.727751	0.955016	0.895281	0.808109	1.04806	0.839562	0.827469	0.914665
Zc3h14	-1.79755	-2.00156	-2.06709	-0.495623	-0.45261	-0.47747	0.310549	0.293785	0.304348	0.710992	0.696971	0.706721	0.712234	0.756449	0.754398	0.64706	0.692115	0.706278
Cstf2	-1.65273	-1.91284	-1.19268	-1.13416	-0.750905	-1.11736	-0.163757	0.362104	0.525595	0.606864	0.671745	0.648075	0.950085	0.667345	0.774115	0.955831	0.892569	0.870106
Fbxo28	-1.88499	-2.17898	-2.13759	-0.236657	0.0455508	0.529193	-0.0594563	0.126933	0.00312091	0.722382	0.602794	0.594474	0.61116	0.66086	0.754675	0.702219	0.519402	0.624909
Noc4l	-1.85351	-2.07875	-1.82999	-0.278669	-0.403764	-0.57858	0.08005	0.0666245	0.00315969	0.846164	0.820993	0.833693	0.724376	0.648048	0.605581	0.808009	0.783407	0.803157
Rbm22	-0.984955	-1.14923	-0.922888	-0.843255	-1.04889	-0.925663	-0.985462	-0.87657	-0.988524	1.00799	0.962841	0.919602	0.9614	0.902923	0.955189	1.0112	1.02176	0.982535
Rbm45	-2.13135	-1.97898	-2.02312	-0.117888	-0.378009	-0.139382	0.230756	0.298862	0.18717	0.727653	0.674291	0.686509	0.596082	0.567137	0.67206	0.702981	0.723958	0.701272
Prr11	-1.85119	-1.76362	-1.59049	-0.858513	-0.443109	-1.03324	0.203398	-0.0745532	0.192825	0.772658	0.929154	0.932852	0.72772	0.761032	0.674831	0.812942	0.784787	0.82252
Ptbp3	-1.34136	-1.61405	-1.47758	-0.538121	-0.569225	-1.02533	-0.55618	-0.434622	-0.702722	0.711401	1.06704	0.941148	0.927885	0.8485	0.798603	1.08032	1.12086	0.763436
Poc1b				-2.43989	-0.716361	-2.12594	1.11121	0.566365	0.361906	0.378414	0.333445	0.420748	0.245979	0.426873	0.328525	0.26177	0.180216	0.66674
Wdr3	-2.06205	-2.0606	-2.14647	-0.0370171	-0.11707	-0.120716	0.282937	0.263969	0.273798	0.653428	0.640944	0.637491	0.637516	0.626774	0.620626	0.636879	0.62796	0.641595
Nup107	-1.74807	-1.71828	-1.70952	-0.71251	-0.832936	-0.876298	0.091003	0.109955	0.00695902	0.820953	0.823475	0.797751	0.799374	0.807964	0.776485	0.862613	0.902373	0.79871
Pced1b	-2.0641	-1.79952	-1.95771	-0.190985	-0.772308	-0.0165438	0.133502	0.118263	-0.104571	0.686265	0.751607	0.78189	0.806285	0.820828	0.822441	0.799777	0.634381	0.550502
Cept1	-0.597826	-0.926759	-1.43075	-0.853426	-1.66868	-1.30562	0.979469	0.637836	1.10728	0.66587	1.24925	1.42304	0.769338	0.595098	0.297304	-0.579457	-0.661702	0.299742
Mak16	-1.9608	-2.03362	-1.93231	-0.408851	-0.404522	-0.334928	0.185782	0.179008	0.17722	0.715902	0.712328	0.72699	0.698865	0.725805	0.744793	0.760819	0.722174	0.725349
Ptbp1	-1.01149	-0.643662	-1.03925	-1.27899	-0.882059	-0.968111	-1.02459	-1.10597	-0.604681	1.00571	1.22032	1.08871	0.975139	0.719594	0.855908	1.04876	1.09917	0.545499
Trim6	-1.09384	-1.79723	-2.30472	0.0106823	0.107469	0.0660421	-0.386936	-1.07922	-0.591301	0.813702	0.727347	0.715977	0.758813	0.710063	0.800757	0.861321	0.870643	0.810428
Krr1	-1.9536	-2.06608	-2.1299	-0.23408	-0.176839	-0.174294	0.190294	0.207065	0.24746	0.690159	0.668132	0.670355	0.680603	0.667797	0.674011	0.666428	0.687926	0.684556
Poldip3	-1.84936	-1.84296	-1.88571	-0.416716	-0.390985	-0.402015	-0.204944	-0.19319	-0.177402	0.776533	0.806188	0.835834	0.822959	0.813162	0.84486	0.820504	0.796142	0.847107
Nol12	-2.26741	-2.04614	-1.98415	0.0461855	-0.28958	0.0132854	0.328871	0.412506	0.491328	0.561293	0.562253	0.622888	0.538332	0.621998	0.670074	0.589144	0.57037	0.558746
Ctdspl2	-2.41623	-1.71875	-2.13476	-0.0306883	-0.0161576	-0.150215	0.439819	0.423024	0.252531	0.580472	0.618289	0.651821	0.595965	0.581626	0.532598	0.616024	0.585246	0.589384
Hnrnpa3	-2.03311	-2.16144	-2.11847	-0.0211822	-0.0144322	-0.1871	0.572881	0.653989	0.288009	0.597032	0.633433	0.595095	0.602897	0.577355	0.561665	0.474574	0.533184	0.445623
Pimreg	-2.29633	-1.96261	-2.1102	0.0282258	0.109762	0.215959	0.190572	0.639495	0.131143	0.51139	0.662539	0.725486	0.468873	0.479888	0.614058	0.506761	0.560915	0.524082
Mphosph10	-2.17456	-1.85914	-2.20258	-0.20751	-0.140178	-0.105831	0.35731	0.364919	0.385452	0.593252	0.613394	0.637162	0.590331	0.579956	0.549627	0.683484	0.645787	0.689128
H1f10	-2.09781	-2.12489	-2.12083	-0.10743	-0.0733669	-0.00301319	0.50997	0.618694	0.571811	0.54158	0.552704	0.557998	0.597765	0.556031	0.512939	0.511462	0.469962	0.52643
Fmr1nb	-1.41415		-2.45578							0.554103	0.520191	0.51079	0.548647	0.639195	0.540966	0.0549761	0.251946	0.249116
Ofd1	-1.04547	-2.61298	-0.621957	-0.130082	0.0648338	-0.0339013	-0.976112	-1.074	-0.816551	0.921239	0.79605	0.976241	0.778467	0.812828	0.78021	0.71115	0.728688	0.741351
Trrap	-2.01085	-1.71485	-2.18747	-0.211487	-0.315919	-0.384491	0.108602	0.00295371	0.0731008	0.770007	0.733342	0.719307	0.706262	0.65826	0.676312	0.785808	0.808217	0.782892
Clspn	-1.27019	-1.07734	-1.44409	-0.289236	-0.368752	-0.378272	-0.777155	-0.555383	-1.8818	0.672839	0.856909	0.791166	0.950896	0.921989	0.863373	1.07266	1.08346	0.828934
Safb2	-2.056	-1.92154	-1.97147	-0.316341	-0.214527	-0.172966	-0.0253853	-0.00781578	-0.0303582	0.744145	0.752189	0.778795	0.730705	0.720434	0.763852	0.733849	0.718414	0.774015
Fhip2b			-1.26726	-1.02441		-0.890844								0.906766	0.721156	0.763783		0.790808
Med23	-2.24853	-2.08711	-2.05364	0.294273	0.603147	0.235573	0.258462	-0.0203517	0.211461	0.556167	0.59329	0.533728	0.709002	0.733591	0.582997	0.487944	0.274903	0.335091
Kdm5b	-2.58616	-2.2599	-0.780506	-0.441936	-0.418959	-0.42683	0.718714	0.72015	0.61856	0.494434	0.541488	0.523851	0.541772	0.541824	0.534222	0.563265	0.552703	0.563308
Ddx10	-2.00493	-1.81085	-2.0716	-0.37873	-0.391545	-0.352131	0.182114	0.163784	0.00912335	0.699654	0.725935	0.69298	0.757318	0.778845	0.732155	0.753359	0.783236	0.731292
Acad11	-1.58712	-1.56455	-1.50185	-0.704543	-0.607857	-1.45839	0.0299892	-0.103922	-0.193559	0.95479	0.938912	0.933923	0.955519	0.900309	1.00334	0.664878	0.674842	0.665293
Nrde2	-1.51395	-2.13445	-1.82811	-0.189456	0.0612512	-0.491562	-0.363902	-0.432634	-0.370399	0.625277	0.769824	0.569528	0.773448	0.736437	0.978777	0.946049	0.802549	1.06132
Sympk	-1.63692	-1.71969	-1.35352	-0.689399	-0.930703	-0.946796	-0.184872	-0.124074	-0.389791	0.830092	0.857587	0.849028	0.888245	0.850835	0.859751	0.931291	1.00444	0.904494
Kif20b	-2.16702	-2.18976	-1.8097	-0.174656	-0.206497	-0.118846	0.225665	0.243329	0.207299	0.599993	0.676176	0.692188	0.674639	0.678832	0.637448	0.670574	0.675115	0.685219
Ubn2	-2.22788		-2.68583	-0.505669	-0.413702	-0.265413	0.243241	0.35327	0.255238	0.573738	0.605695	0.657475	0.593573	0.637517	0.587581	0.540876	0.52615	0.524145
Ppp1r10	-1.86299	-2.01703	-2.31867	-0.0566693	-0.118378	-0.0876504	0.195891	0.224998	0.0749807	0.632153	0.613379	0.711621	0.66686	0.614956	0.688702	0.698339	0.649424	0.690089
Dhx33	-1.70509	-1.89976	-1.45192	-0.656873	-0.742615	-0.7962	-0.126516	-0.17913	-0.190266	0.891313	0.876336	0.881992	0.845924	0.835706	0.874597	0.861005	0.845283	0.836215
Ints8	-2.17821	-1.06294	-2.68069	-0.165666	-0.0694728	-0.402042	0.437862	0.380104	0.324327	0.695713	0.564946	0.449945	0.659592	0.599023	0.556396	0.671026	0.625744	0.594339
Fancd2	-1.43578	-2.17318	-1.5855	0.745557	1.20828	0.895296	-1.0058	-0.590224	-0.680516	0.351596	0.18518	0.226993	0.6629	0.212515	0.520546	0.95983	0.904188	0.598121
Sdad1	-2.09418	-2.37602	-1.8603	0.260185	0.32584	0.352018	0.0161432	0.106557	-0.0419272	0.536255	0.448541	0.557288	0.644887	0.546723	0.555273	0.702613	0.72922	0.590894
Taf1	-1.98723	-2.13313	-2.10213	-0.104024	-0.292	-0.188117	0.539618	0.423314	0.506746	0.591548	0.583594	0.572889	0.500883	0.487743	0.52408	0.713263	0.722306	0.64065
Mogs	-0.920068	-1.03442	-0.931048	-1.71173	-1.29637	-1.46991	-0.26459	-0.241286	-0.157838	0.827182	0.94786	0.992781	0.842243	0.888114	1.10939	0.81578	0.654765	0.949142
Ints2	-1.93954	-2.33865	-1.93548	-0.0871786	-0.28654	-0.16506	0.483868	0.78544	0.476482	0.697056	0.528542	0.541529	0.602135	0.633303	0.518716	0.492917	0.520298	0.472157
Nup214	-1.7435	-1.71463	-1.71546	-0.723248	-0.68621	-0.635226	-0.138136	-0.202864	-0.14366	0.826778	0.835576	0.856517	0.840102	0.857362	0.830647	0.892238	0.854802	0.908914
Suz12	-2.1133	-2.05544	-2.03453	-0.240781	-0.155091	-0.176667	0.681686	0.781765	0.769818	0.511461	0.653387	0.661784	0.465951	0.549311	0.546174	0.390991	0.373112	0.39037
Znf423			-1.80574	-0.0364363	0.516241	0.00260315	-1.15619	-1.87801	-1.59171	0.67132	0.597085	0.697788	0.559765	0.679051	0.795447	0.751879	0.812125	0.384788
Dnajc16		-2.66209	-2.24044	0.142639	-0.507635	-0.468335	0.166171	0.166731	0.0782427	0.832723	0.441569	0.474059	0.444543	0.496183	0.512162	0.782249	0.716158	0.625074
Phf8	-1.98596	-1.84563	-1.57707	-0.652854	-0.757211	-0.850869	0.25157	0.302356	0.281422	0.758177	0.650798	0.765256	0.795239	0.786188	0.794036	0.7486	0.765656	0.770302
Erbin	-0.605497	-1.16842	-1.37988	-0.00101164	0.305687	0.423641	-0.935738	-1.94305	-1.70797	0.776866	0.750489	0.677319	0.929851	0.896867	0.759279	0.759913	0.674802	0.786852
Kansl1	-2.0206	-1.44825	-2.16175	-1.13398	-0.127437	-0.172424	0.33595	0.343778	0.173828	0.631007	0.670041	0.668298	0.592982	0.948518	1.01379	0.512928	0.465934	0.707387
Sipa1l2	-1.9892	-1.57958	-2.00473	-0.511677	-0.640574	-0.85926	0.763607	0.841779	0.978169	0.625454	0.63808	0.708551	0.431074	0.596128	0.549547	0.547606	0.36011	0.544921
Rexo1	-1.86641	-2.42451	-1.68338	-0.176344	-0.85146	0.156306	0.589823	0.496474	0.493524	0.524847	0.597457	0.611795	0.695414	0.687552	0.720792	0.407648	0.601377	0.419093
Supt20h	-1.77532	-1.19972	-2.24053	-0.522535	-0.407654	0.203926	0.189282	-0.554416	-0.758525	0.487324	0.547693	0.592859	0.73649	0.730541	1.03833	1.07215	1.11292	0.747185
Nacc1	-1.85534	-1.80795	-1.8819	-0.148216	-0.441154	-0.6492	-0.160731	-0.101778	-0.266337	0.946476	0.892778	0.871601	0.785116	0.706306	0.735948	0.789839	0.874603	0.709951
Sgo2	-2.07825	-1.79868	-2.2551	-0.302076	-0.245742	-0.30367	0.708116	0.700782	0.648362	0.514564	0.546466	0.555268	0.55767	0.526203	0.532304	0.581536	0.512907	0.599336
Scaf4	-2.19961	-1.84572	-1.7353	-0.978117	-0.325685	-0.210926	0.780556	0.508759	0.424097	0.513382	0.513001	0.419499	0.697774	0.599094	0.678647	0.664176	0.65134	0.845034
Ckap2l	-1.14087	-0.997027	-0.893313	0.218962	-0.200101	0.420523	-1.45422	-1.60579	-1.69386	0.83076	0.690324	0.639244	0.836408	0.851285	0.935341	0.750752	0.902818	0.908767
Ints7	-2.19045	-1.97643	-2.17276	0.408832	-0.0892771	-0.129046	0.746154	0.434255	0.39615	0.676722	0.362604	0.50361	0.586482	0.644386	0.583572	0.45523	0.524776	0.235189
Maco1	-1.38921	-1.04978	-2.66857	-0.260713	-0.135889	-0.149052	-0.426572	-0.545475	-0.556063	0.925226	0.950472	0.999792	0.791828	0.815614	0.900725	0.573351	0.546432	0.67789
Mybbp1a	-1.74811	-1.71845	-1.79704	-0.571537	-0.6669	-0.661016	-0.128534	-0.143466	-0.198653	0.836818	0.839065	0.824821	0.852149	0.863476	0.864021	0.851782	0.869083	0.832488
Shprh	-1.1451	-0.906875	-3	-0.17609	-0.38276	0.0676502	0.0777779	0.105107	0.202426	0.54535	0.649793	0.597711	0.621497	0.66854	0.597774	0.627274	0.586594	0.616167
Med26	-2.25331	-1.56849	-2.47207	0.72862	0.027582	-0.102222	0.371418	0.355789	0.293896	0.442702	0.410952	0.356883	0.591869	0.52406	0.558277	0.443434	0.644088	0.646515
Syncrip	-1.58241	-1.62999	-1.53719	-0.603267	-0.413593	-0.504987	-0.540661	-0.772003	-0.588615	0.925618	0.997077	0.959096	0.898866	0.923606	0.949871	0.882473	0.811227	0.824893
Polr1h	-1.17138	-1.03828	-1.07829	-1.28521	-1.65193	-0.604708	0.0173839	0.0670869	-0.653759	1.68365	1.29366	1.16195	0.646252	0.679226	1.10254	0.218945	0.206648	0.406219
Polr1f	-1.78299	-1.52233	-2.25305	-0.655914	-0.736967	-0.615758	0.706017	0.362889	0.215116	0.642087	0.763144	0.680807	0.683821	0.698457	0.687224	0.753567	0.70596	0.667929
Akap9	-1.27975	-1.39248	-1.47769	-0.613876	-0.702152	-0.651838	-0.620828	-0.871103	-0.882924	0.937155	0.936755	0.95563	0.892978	0.899657	0.967194	0.976422	0.971048	0.955795
Wdr43	-2.14407	-1.85476	-2.21277	-0.189038	-0.151827	-0.146306	0.319294	0.339771	0.2768	0.648727	0.654781	0.660429	0.634263	0.637312	0.606259	0.643649	0.649739	0.627748
Nup188	-2.18306	-1.94803	-1.87133	-0.2801	-0.341648	-0.400602	0.197862	0.32205	0.231062	0.727387	0.66891	0.638917	0.714033	0.678612	0.689455	0.763996	0.727521	0.664969
Fnbp4	-2.15756	-1.76999	-1.97744	-0.555474	-0.227215	-0.603074	0.835521	0.495588	0.350924	0.59931	0.549459	0.6726	0.619901	0.629769	0.583187	0.698243	0.628896	0.627352
Ino80	-2.31916	-2.19676	-1.78067	-0.0182131	0.017872	-0.124566	0.40142	0.266812	0.341377	0.615927	0.643395	0.641835	0.594474	0.579952	0.592559	0.571362	0.593017	0.579366
Smpd4	-2.17403	-1.88875	-1.83531	-0.316051	-0.423428	-0.486427	0.17843	0.230891	0.222915	0.721207	0.736843	0.722637	0.737333	0.764185	0.696217	0.724326	0.705211	0.683807
Ddx55	-2.08188	-2.41579	-1.74103	0.202604	0.408296	-0.0941821	-0.0829243	0.13817	0.405371	0.879443	0.296319	0.674065	0.509259	0.647679	0.77447	0.704699	0.396202	0.379233
Lcor				-2.46522	-1.8229	-1.18366	0.480342	0.228311	0.181091	0.136794	0.416783	0.711245	0.240381	0.271114	0.825779	0.738932	0.453982	0.787028
Jade1	-1.93553	-2.51268	-1.69739	-0.191053	-0.272989	-0.205585	0.449613	0.482214	0.570148	0.56142	0.573272	0.562142	0.598579	0.625968	0.599088	0.564961	0.568491	0.659338
Cenpe	-1.59143	-1.44716	-1.34543	0.0970943	-0.0386146	0.180392	-1.18202	-1.3271	-0.957139	0.820927	0.884354	0.833354	0.822443	0.847459	0.846679	0.855877	0.800436	0.899879
Rif1	-1.98293	-2.00424	-1.96198	-0.335179	-0.330053	-0.291467	0.117161	0.0859915	0.087194	0.721901	0.70628	0.70623	0.738239	0.729977	0.73147	0.760514	0.753685	0.767209
Nfrkb	-2.34641	-1.73395	-1.95145	-0.316511	-0.229816	-0.340331	0.227665	0.333622	0.22502	0.715542	0.684684	0.723491	0.58519	0.642938	0.721719	0.656858	0.667318	0.734414
Rbm15b				-2.03933	-1.71004	-2.01207	0.423927	0.261584	0.444614	0.582497	0.479073	0.432426	0.418271	0.533502	0.615871	0.51948	0.467286	0.582904
Bms1	-2.0068	-1.94409	-2.14467	-0.243885	-0.21	-0.211081	0.160648	0.150148	0.185896	0.672124	0.684388	0.676699	0.694554	0.690228	0.683369	0.71968	0.722221	0.720567
Smarca1	-1.62252	-2.34209	-2.11879	0.0729303	0.27411	-0.394846	0.323419	-0.15627	0.0290545	0.665688	0.819832	0.632443	0.854	0.640799	0.483287	0.528983	0.654614	0.65535
Hjurp	-1.38605	-1.53448	-1.5185	0.850089	0.713198	0.925568	-1.25744	-1.0795	-1.39845	0.525469	0.709328	0.715768	0.575967	0.618601	0.665282	0.587058	0.59186	0.696234
Nup98	-1.79726	-1.83987	-1.81848	-0.625226	-0.655863	-0.674839	0.119367	0.0759866	0.00776073	0.780222	0.778657	0.783477	0.765374	0.799618	0.809193	0.823269	0.870006	0.798605
Taf1c	-1.41561	-1.38443	-1.35229	-0.932267	-0.624974	-0.869813	-0.506985	-0.732635	-0.662165	0.981035	0.924598	0.890502	0.967743	0.964093	0.975278	0.964728	0.914969	0.898229
Chd4	-2.05083	-2.07505	-2.15629	-0.0512531	-0.11641	-0.19501	0.641132	0.701196	0.668337	0.459501	0.522946	0.524605	0.465579	0.474147	0.379452	0.601015	0.594811	0.612115
Kmt2d	-1.82483	-1.98187	-1.92072	-0.675088	-0.396074	-0.487873	0.197307	0.200955	0.117952	0.725997	0.753919	0.723186	0.742773	0.861767	0.763966	0.722453	0.713863	0.762323
Smarcc2		-3		-0.797848	-0.698741	-0.532261	-0.0714036	0.0116028	0.0257893	0.443667	0.539707	0.647381	0.619012	0.631721	0.65926	0.514698	0.617819	0.619399
Trim37	-1.20922	-1.14524	-1.18219	0.339573	0.502921	-0.0577761		-1.67129	-1.79493	0.888788	0.876019	0.876294	0.817444	0.406891	1.24215	0.222317	0.0593053	0.82895
Zbtb40	-1.69394	-1.02456	-0.906257	-0.511931	-0.650066	-1.09455	-0.765399	-0.517449	-1.25696	0.986594	1.07659	0.83023	0.835652	1.0145	0.975853	0.897518	0.968068	0.836117
Ints6	-2.0435	-2.17067	-2.18112	-0.0486279	0.0572078	0.0731753	0.624535	0.541466	0.571236	0.522413	0.537378	0.52826	0.51795	0.467162	0.537409	0.516102	0.450857	0.49877
Rexo4	-1.53381	-1.77778	-2.02076	-0.44747	-0.507424	-0.507417	-0.287169	-0.259137	-0.281152	0.80436	0.861595	0.847605	0.825402	0.841007	0.834226	0.856808	0.871985	0.879124
Ahdc1	-1.89956	-1.88922	-1.86547	-0.495473	-0.516453	-0.49378	0.0910296	-0.0253997	0.0110406	0.750367	0.787421	0.775119	0.777036	0.799565	0.800948	0.782047	0.802209	0.808578
Dcaf13	-2.01277	-1.62316	-1.91843	-0.528275	-0.541814	-0.524659	-0.00318641	-0.0146134	-0.036781	0.87041	0.853932	0.861986	0.781885	0.766998	0.763294	0.74405	0.785139	0.775986
Ddx51	-1.84934	-2.07975	-1.94953	-0.466578	-0.355538	-0.329476	0.103056	0.0938817	0.155641	0.739385	0.712312	0.716964	0.75473	0.72553	0.747874	0.763187	0.762498	0.75516
Nes	-1.66535	-1.74339	-1.4535	-1.18765	-0.988359	-0.978392	0.372	0.330505	0.440767	0.703768	0.728926	0.680282	0.699859	0.743047	0.766732	0.849244	0.845664	0.855843
Smchd1	-2.05199	-2.26881	-2.04591	-0.0211889	0.0416424	-0.0235071	0.703345	0.634083	0.609839	0.461348	0.436016	0.483473	0.533009	0.454512	0.487686	0.535043	0.489949	0.541455
Rrp12	-1.89291	-1.99839	-1.88382	-0.363513	-0.350589	-0.400511	-0.0334359	-0.0297258	-0.0443126	0.73191	0.751392	0.741535	0.788465	0.756912	0.735065	0.821545	0.837997	0.832389
Snrnp200	-1.89198	-1.9406	-1.97605	-0.381554	-0.460111	-0.485338	0.127889	0.136865	0.0987801	0.707407	0.733175	0.740034	0.741347	0.72804	0.695489	0.797938	0.818148	0.810527
Ints1	-1.7943	-1.80477	-1.92471	-0.430486	-0.542933	-0.603527	-0.0993041	-0.0686303	-0.0223295	0.839579	0.708432	0.67214	0.811146	0.871562	0.78893	0.893163	0.91564	0.790392
Znf280c	-1.16403	-3		-0.533781	-0.558437	-0.803334	0.699151	0.345316	0.61985	0.500697	0.53243	0.528029	0.553543	0.553105	0.531922	0.473445	0.491785	0.404119
Nsd3	-2.12573	-1.96801	-2.10379	-0.284682	-0.167201	-0.259847	0.524809	0.458781	0.57697	0.594788	0.603721	0.668916	0.566763	0.578288	0.557236	0.583326	0.60419	0.591463
Kdm2b	-0.84926	-2.70351	-2.20361	0.017542	0.0193603	0.0250598	-0.14263	-0.0646968	-0.106318	0.755623	0.555187	0.585305	0.677434	0.710685	0.76958	0.562953	0.612029	0.779264
Znf740		-1.72652		-1.76848	-1.74071	-1.35666	0.280784	0.329744	0.225377	0.841482	0.695299	0.594899	0.587586	0.556305	0.679474	0.567768	0.479935	0.753718
Ddx31	-1.83474	-1.79574	-1.99016	-0.548154	-0.720395	-0.368904	0.111489	0.0808174	0.0616227	0.833027	0.795141	0.697619	0.777053	0.810963	0.850585	0.745191	0.74687	0.747713
Dhx37	-1.84866	-1.67252	-1.80206	-0.578348	-0.555332	-0.788764	-0.142675	-0.0515402	-0.0443936	0.831073	0.805965	0.784929	0.738851	0.810686	0.832821	0.900698	0.904784	0.874487
Ddias	-1.48181	-1.43679	-1.47578	-0.828592	-1.20424	-0.786296	-0.163903	-0.0565992	-0.659431	0.986127	0.954734	0.900054	0.958424	0.954589	0.895701	0.846496	0.907265	0.690051
Zc3h11a	-2.02004	-2.13775	-1.93345	-0.342589	-0.380514	-0.298481	0.682391	0.674159	0.654467	0.523409	0.563297	0.597966	0.564194	0.488022	0.647302	0.560276	0.536621	0.620728
Tbc1d31	-1.54249	-1.61781	-1.41756	-0.350278	-0.453286	-0.870066	-0.691739	-0.724898	-0.555113	0.861744	0.847923	0.856917	0.82116	0.90162	0.820201	1.01163	1.11477	0.987264
Znf532	-2.72693	-1.20118	-1.46664	-0.572818	-0.602365	-0.306042	0.242117	0.0302374	-0.15691	0.815166	0.655644	0.727277	0.780218	0.817419	0.784278	0.700277	0.738786	0.741453
Rprd2	-2.11317	-1.85298	-1.99287	-0.353704	-0.314789	-0.357088	0.18455	0.12952	0.179614	0.670486	0.65623	0.756824	0.72293	0.707978	0.764756	0.768051	0.699835	0.743828
U2surp	-1.9974	-2.01831	-1.94121	-0.412965	-0.344052	-0.435912	0.327024	0.308034	0.19264	0.683693	0.663749	0.689067	0.665981	0.692236	0.706107	0.73011	0.717067	0.774139
Pdcd11	-2.00646	-2.05121	-2.06034	-0.253369	-0.277081	-0.280364	0.315645	0.305621	0.293939	0.658657	0.6638	0.66003	0.653966	0.641925	0.644277	0.686635	0.710235	0.694102
Nipbl	-1.77644	-1.80574	-2.27406	-0.452001	-0.388376	-0.423975	0.188903	0.144879	0.27008	0.683838	0.672755	0.711443	0.715468	0.679937	0.652525	0.7967	0.807939	0.796127
Zzz3	-2.08237	-2.73167	-0.997681	-0.426228	-0.339444	-0.150423	0.619985	0.70043	0.689117	0.496144	0.595796	0.515469	0.499215	0.677687	0.622012	0.463076	0.425449	0.423435
Utf1	-1.62578	-1.54757	-1.3874	-0.408923	-0.370389	-0.517974	-0.770811	-0.874865	-0.736991	0.881352	0.83342	0.879273	0.952601	0.967902	0.93771	0.948859	0.943977	0.895604
Cep78	-1.93913	-1.72134	-1.59891	0.145911	-1.31018	0.0554166	-0.295956	-0.47069	0.0597074	0.795217	0.67998	0.981904	0.749857	0.810403	0.909897	0.607351	0.718923	0.821633
Cep70		-2.86697		-0.2589	0.0939171	-0.0576588	-1.10962	-0.62447	-1.08207	0.666067	0.651448	0.626272	0.724625	0.701438	0.639473	0.553754	0.585007	0.757686
Znf219	-1.22697	-1.59398	-1.83222	-0.993194	-0.735068	-0.764688	-0.446675	-0.164836	-0.264937	0.861729	0.811998	0.792832	0.862419	0.918936	0.9252	0.972594	0.995055	0.881804
Krt42	-0.742225	-1.63686	-1.60932	-1.78257	-0.667319	-1.34745	0.406678	0.28587	0.447117	0.617603	0.933858	0.840301	0.597537	0.983647	0.92797	0.513441	0.867648	0.364077
Utp14b	-2.88974	-1.50803	-1.80166	-0.0118131	0.0299442	0.0825434	0.516267	0.455168	0.455292	0.531804	0.535228	0.49653	0.42989	0.536788	0.503016	0.592878	0.532331	0.513561
Lemd2	-1.68469	-1.78209	-2.10789	-0.512221	-0.582713	-0.559019	-0.114663	0.270833	0.014426	0.795229	0.748129	0.795633	0.76398	0.750048	0.794603	0.833295	0.809134	0.767981
Pwwp3a	-2.12606	-1.61845	-1.79404	-0.655912	-0.558987	-0.657549	0.125711	0.0670399	0.269738	0.778981	0.748788	0.734637	0.822415	0.794515	0.821921	0.756025	0.74642	0.744804
Nop58	-1.95278	-1.8674	-1.99459	-0.43215	-0.461687	-0.415855	0.124584	0.14066	0.084114	0.761076	0.7757	0.793829	0.737937	0.752717	0.698431	0.746279	0.762994	0.746139
Arhgap21	-1.65934	-1.82945	-1.69709	-0.384165	-1.20567	-0.688862	0.132821	0.14617	-0.0395325	0.60208	0.949011	0.65102	0.775699	0.81432	0.86016	0.908372	0.807245	0.857215
Ncapg2	-2.17095	-2.24358	-1.21353	0.137879	-0.679953	-0.410696	-0.134406	0.136183	-0.121676	0.812725	0.696019	0.677535	0.914299	0.68907	0.680049	0.912354	0.667407	0.651273
Cdc5l	-1.89271	-1.93732	-2.05111	-0.434678	-0.216446	-0.402621	0.108083	0.0659969	0.0374402	0.662415	0.715799	0.721667	0.772647	0.760289	0.765201	0.79184	0.708889	0.824617
Armcx2	-1.93159	-2.33785	-1.0125	-0.384353	0.817888	1.08597	-0.497551	-0.26825	-0.70374	0.792387	0.887191	1.06442	0.643647	0.512323	0.785826	0.0590584	0.283181	0.203937
Tasor	-2.2473	-2.0431	-2.0681	0.00335353	-0.00906119	-0.01841	0.377691	0.380369	0.366713	0.616244	0.61143	0.606076	0.580315	0.562676	0.568502	0.565129	0.552881	0.594595
Isy1	-1.71016	-1.86996	-1.87235	-0.333265	-0.437987	-0.124993	-0.0655981	-0.136065	-0.43433	0.883905	1.08386	1.12682	0.924225	0.986045	1.08938	0.324116	0.144503	0.421864
Msl2	-1.72997	-2.17474					-0.810495	-0.445645	-0.71575	0.708833	0.653828	0.830695	0.621617	0.669848	0.697723	0.482871	0.579649	0.631538
Cdk13	-1.695	-2.15099								0.847478	0.374959	0.627072	0.309699	0.310538	0.540512	0.856819	-0.131677	0.110584
Cdk13	-1.97341	-2.14255	-2.23209	-0.045536	-0.163072	0.204615	0.594642	0.559559	0.765986	0.488252	0.488865	0.446347	0.419657	0.469698	0.465215	0.51867	0.513279	0.62187
Znf512	-2.24264	-1.41096	-2.23243	-0.238353	-0.250957	-0.255945	0.0365934	0.0100462	0.008532	0.7293	0.720878	0.735696	0.71494	0.714532	0.692374	0.7487	0.75696	0.762739
Pkp4	-1.19815	-0.938513	-1.0282	-0.661798	-0.856667	-0.850676	-0.967209	-1.09428	-1.09254	0.984217	0.967528	1.00925	0.973548	1.0076	1.01069	0.938381	0.870618	0.926205
Spty2d1					-2.25812	-1.85878	1.21263	0.944302	1.08399	0.262016	-0.397691	-0.0535367	-0.0504318	-0.0306033	0.394663	0.520524	-0.217734	0.44877
Tent4b	-1.57669	-1.65779	-1.98506	-0.702109	-1.01933	-0.45698	0.0793391	-0.0229029	0.0151821	0.771618	0.763148	0.639481	0.797759	0.80749	1.08696	0.790173	0.869673	0.800044
Knl1	-1.84585	-2.0523	-0.817866	0.362714	0.780041	0.890243	-1.16552	-0.992739	-0.977073	0.780128	0.703139	0.823281	0.566635	0.576786	0.491614	0.487575	0.663852	0.725342
Zrsr1		-2.95248		-0.624718	-1.09413	-0.899571	0.183668	-0.0695112	-0.160459	0.49841	0.316524	0.378812	0.698741	0.695885	0.917425	0.806891	0.734993	0.569525
H2ac20;Hist2h2aa1	-2.12315	-1.88832	-2.0861	-0.158021	-0.0202988	-0.376439	0.117032	0.105164	0.226335	0.754545	0.677251	0.763964	0.819706	0.63839	0.702909	0.688418	0.553772	0.60484
H2ac21	-2.31301	-1.98259	-2.06508	0.0104146	-0.0283981	-0.0274978	0.447257	0.484749	0.485042	0.526414	0.606024	0.609798	0.545666	0.565239	0.612575	0.518363	0.489502	0.51553
Top2b	-2.27039	-1.21413	-2.10895	-0.549293	-0.477422	-0.534887	0.123407	0.137061	0.16362	0.729668	0.738109	0.767967	0.712308	0.745494	0.671435	0.78709	0.783903	0.795008
H2bc3	-1.92713	-1.88822	-1.98269	-0.361751	-0.249246	-0.33372	-0.164002	0.0160201	-0.107015	0.760028	0.773143	0.76017	0.83028	0.748212	0.787402	0.809815	0.770768	0.757934
Zbtb7b	-1.95141	-0.804337	-1.44617	-2.07694			0.133002	-0.0419106	0.212142	0.79376	0.865974	0.718253	0.704259	0.640799	0.550413	0.518974	0.611478	0.571711
Utp14a	-1.97193	-1.92478	-2.2354	-0.219198	-0.212122	-0.189983	0.23261	0.198359	0.223041	0.636064	0.674791	0.708564	0.659575	0.683867	0.670995	0.690017	0.675108	0.700412
Raly	-1.55788	-1.53888	-1.44366	-0.759132	-0.887357	-0.701819	-0.479467	-0.340854	-0.561258	0.900861	0.948884	0.901586	0.924878	0.9086	0.938403	0.945203	0.891216	0.910684
Spen	-1.44788	-2.18621	-0.657744	-1.24136	-1.08192	-0.992524	0.101473	0.111096	0.0715636	0.771095	0.798347	0.78033	0.804975	0.799974	0.83455	0.859807	0.818575	0.855855
Supt6h	-1.98262	-2.19553	-2.06919	0.224157	0.0859424	0.0958037	-0.0614877	0.00859374	0.00182115	0.623478	0.58455	0.614838	0.56921	0.597849	0.708345	0.739316	0.725906	0.729022
Snrnp70	-1.9215	-2.06255	-1.6806	-0.587881	-0.583179	-0.602737	0.900181	0.959682	0.954393	0.34386	0.321268	0.389177	0.670863	0.680159	0.538833	0.562106	0.662386	0.455534
Trh	-1.03537	-1.02086	-1.31767	0.693112	0.788899	0.505066	-1.85147	-1.67135	-1.1901	0.731798	0.70568	0.741352	0.651315	0.639097	0.716124	0.687704	0.603516	0.623146
Jarid2	-1.81897	-2.08225	-1.79949	-0.184366	-0.166905	-0.243996	-0.289405	-0.278234	-0.316594	0.826432	0.822954	0.812228	0.753013	0.754806	0.796489	0.797782	0.792613	0.823899
Taf6	-2.21749	-1.80651	-2.24508	-0.129769	-0.00533039	-0.221635	0.522164	0.490073	0.584401	0.513512	0.54392	0.531044	0.419654	0.510777	0.655075	0.649172	0.570127	0.635899
Ttf1	-1.63802	-2.02035	-1.70045	-1.00008	-0.601749	-0.604566	0.245767	0.267564	0.040628	0.74777	0.737627	0.727613	0.76437	0.724141	0.816482	0.867218	0.804252	0.821778
Trim27	-1.72983	-1.51019	-1.45236	-1.06247	-0.689005	-0.986459	-0.244305	-0.187411	-0.00378125	0.978107	0.822266	0.856688	0.996733	0.944112	0.729184	0.756277	0.856886	0.925567
Sin3b	-1.93662	-1.93831	-2.27949	-0.287549	-0.23382	-0.129926	0.725664	0.830201	0.750006	0.590078	0.627342	0.672939	0.376282	0.392117	0.411682	0.542645	0.351822	0.534936
Cep131	-1.41089	-1.62648	-1.35369	-0.517743	-0.415415	-0.434879	-0.755241	-1.09287	-0.691556	0.880263	0.888243	0.904078	0.951979	0.924574	0.913658	0.967284	0.932481	0.936209
Hira	-2.10672	-1.78265	-1.73802	-0.427378	-0.470137	-0.483781	-0.111458	0.0480145	-0.0830925	0.832774	0.820131	0.852364	0.754014	0.732658	0.738533	0.789929	0.811719	0.823106
Ddx5	-1.95758	-1.99852	-2.0313	-0.302385	-0.301772	-0.383398	0.202932	0.181621	0.141977	0.686627	0.749914	0.715896	0.7119	0.711085	0.729612	0.717097	0.738114	0.688191
Znf148	-0.993208	-2.26299	-1.48671	-0.728305	-1.36127	-0.918523	0.279632	0.391512	0.309476	0.775931	0.692788	0.831237	0.82094	0.787061	0.72316	0.712102	0.633266	0.79389
Ktn1	-1.79773	-1.78009	-1.72353	-0.905098	-0.787238	-0.795607	0.476261	0.256746	0.276141	0.758141	0.849634	0.901306	0.776645	0.80562	0.7625	0.613453	0.596222	0.716621
Rad21	-2.35723	-2.00503	-1.99714	-0.0212589	-0.0301656	0.0361792	0.537591	0.614767	0.52603	0.487025	0.449063	0.449278	0.496483	0.471482	0.515815	0.60999	0.601393	0.615726
Esrrb	-2.08349	-2.27779	-2.08208	0.214633	0.209461	0.15103	0.333698	0.351031	0.256542	0.626663	0.592166	0.522327	0.463645	0.505694	0.485657	0.574289	0.602759	0.553766
Smarcd1	-2.06674	-2.0625	-2.19059	0.114857	0.0461437	-0.122756	0.213561	0.214274	0.269405	0.634233	0.628019	0.533371	0.599326	0.624446	0.603477	0.606022	0.654156	0.701304
Ezh2	-2.06194	-2.21892	-1.87159	-0.329335	-0.31829	-0.182364	0.518391	0.584881	0.541614	0.631823	0.591862	0.52984	0.597698	0.57052	0.586187	0.600761	0.648074	0.580779
Ctcf	-1.76619	-1.78041	-1.77159	-0.649771	-0.426115	-0.759914	-0.315006	-0.0874072	0.0391657	0.871389	0.848647	0.8321	0.823803	0.820285	0.827171	0.821928	0.864959	0.806953
Prpf4b	-1.88792	-2.31103	-1.9276	-0.297381	-0.272138	-0.201025	0.324443	0.35846	0.363605	0.621537	0.644761	0.641427	0.617122	0.651902	0.616571	0.677005	0.69553	0.68473
Nr0b1	-2.52541		-2.59175	0.348332	0.157706	0.406852	-0.31438	-0.315225	0.370632	0.531019	0.472878	0.432742	0.458679	0.630734	0.599373	0.453418	0.462871	0.421526
Nin	-1.16688		-1.51951				-1.55841	-0.836198	-1.1561	0.715194	0.764579	0.929409	0.563066	0.251158	0.688193	1.09946	0.826362	0.399673
Tmpo	-1.82743	-1.69766	-1.8353	-0.681724	-0.697062	-0.662936	0.00197235	0.0366096	0.00777009	0.78045	0.778936	0.807073	0.855874	0.849197	0.807516	0.819268	0.807593	0.84985
Ncor1	-1.78489	-1.58803	-1.61454	-0.46692	-0.444393	-0.205241	-0.662133	-0.736316	-0.412429	0.781957	0.68839	0.88069	0.954942	1.03409	0.971695	0.864789	0.742342	0.995984
Klf2	-1.2747	-1.67838	-1.88457	-0.240611	-0.107951	-0.164098	-0.676343	-0.902538	-0.889361	0.941514	1.01336	0.915659	0.765427	0.892228	0.759545	0.812511	0.86018	0.858127
Klf4	-2.0544	-1.74144	-2.23223	0.0386984	0.202469	0.467443	-0.102397	0.0634459	-0.644832	0.587124	0.750647	0.716056	0.589181	0.540094	0.600518	0.676054	0.81628	0.727283
Khdrbs1	-1.82926	-2.17273	-1.8276	-0.380168	-0.386637	-0.358864	0.0562673	0.0971119	0.00356464	0.756385	0.809646	0.858394	0.73497	0.72324	0.775743	0.716199	0.684311	0.739433
Hnrnpd	-1.67727	-1.65414	-1.79639	-0.482332	-0.596978	-0.44846	-0.337707	-0.476121	-0.358889	0.971498	1.03508	0.950158	0.941992	0.922429	0.913513	0.753542	0.731053	0.609013
Utp20	-1.97766	-1.9588	-1.90453	-0.323745	-0.404407	-0.362124	0.0376736	0.0379774	0.0029313	0.753671	0.728229	0.728829	0.773	0.766494	0.751858	0.772597	0.804864	0.77315
Thoc6	-2.09524	-2.048	-1.96332	-0.346543	0.0545569	-0.433088	0.564406	0.692411	0.742425	0.792417	0.717673	0.63895	0.580437	0.630222	0.477203	0.216837	0.527224	0.251426
Scaf1	-1.90544	-1.67828	-1.36559	-1.14522	-0.561687	-0.93728	-0.0308786	0.212327	0.0332209	0.755495	0.671292	0.774464	0.840564	0.843561	0.72478	0.989675	0.823651	0.955343
Vezf1	-2.08974	-2.20737	-1.47877	-0.470664	-0.523349	-0.592488	0.420451	0.415866	0.351497	0.756494	0.66374	0.733143	0.630723	0.617007	0.715273	0.672578	0.717545	0.668066
Luc7l3	-2.06374	-2.02193	-2.04684	-0.231903	-0.370376	-0.187394	0.689887	0.817805	0.305819	0.452991	0.423445	0.577537	0.583539	0.788899	0.649753	0.582494	0.47421	0.575811
Coil	-1.70498	-2.04537	-2.10722	-0.234125	-0.336158	-0.337837	-0.0046938	-0.0888476	0.0548249	0.779859	0.750745	0.846298	0.736142	0.668635	0.747181	0.754147	0.674345	0.847055
Utp18	-1.77547	-1.80495	-1.78947	-0.609504	-0.650055	-0.584982	-0.0863906	-0.0854697	-0.0985707	0.83611	0.834283	0.814709	0.845859	0.849136	0.813438	0.828268	0.852939	0.810125
Rasl10b	-0.906324	-1.28216	-1.05227					-1.70547		0.595156			0.709068	0.716494	0.679431	0.775583	0.690108	0.780381
Zdbf2	-1.65856	-1.79913	-2.04278	-0.557302	-0.526408	-0.410384	-0.0780357	-0.102836	-0.187733	0.805144	0.818057	0.829504	0.759634	0.798623	0.813547	0.859219	0.82242	0.857016
Phf12		-1.92088	-3	-0.23893	-0.130122	-0.103466	0.130241	0.244615	0.446432	0.451711	0.548704	0.538074	0.463949	0.547173	0.554201	0.520765	0.467431	0.56602
Rbm27	-1.98707	-1.83418	-2.08488	-0.359649	-0.417311	-0.391368	0.146329	0.173768	0.202564	0.62081	0.719399	0.736196	0.72093	0.721321	0.708071	0.734237	0.779922	0.810913
Krtcap2	-1.39063	-1.17022	-1.93746	-1.31501	-1.09828	-0.881925	0.802687	1.22985	0.807494	0.978531	0.902229	0.863296	0.517225	0.460715	0.372349	0.23055	0.182256	0.446339
Nol10	-2.01004	-1.87268	-2.14009	-0.279503	-0.292739	-0.302045	0.192011	0.171701	0.153223	0.696139	0.688919	0.686348	0.711073	0.695489	0.686989	0.717685	0.747624	0.749898
Mdc1	-1.97476	-1.9524	-1.92759	-0.437257	-0.408899	-0.398556	0.111227	0.111985	0.219222	0.647345	0.633146	0.647795	0.748731	0.721058	0.746337	0.810945	0.844187	0.857479
Kdm6b			-1.02371	-1.16874	-1.99642	-1.9927	-0.0536913	-0.0973811	-0.099015	0.698156	0.732117	0.69301	0.751603	0.76188	0.734608	0.671409	0.653389	0.735487
Trim41	-1.93189	-1.70931	-2.48028	0.247044	0.729047	0.867867	-0.579485	0.681968	-0.0503528	0.401518	0.379448	0.323655	0.507352	0.518327	0.43948	0.518828	0.550544	0.586239
Drosha	-2.00712	-1.96549	-2.17814	-0.00519096	0.282249	0.0116026	-0.0919027	0.0361536	-0.0866108	0.79635	0.608919	0.799816	0.568999	0.92653	0.61837	0.477598	0.827682	0.380183
Ehmt1	-1.97915	-1.9286	-2.06481	-0.353403	-0.381927	-0.260953	0.201309	0.119786	0.163642	0.667702	0.685701	0.706371	0.712128	0.741846	0.726887	0.768979	0.749723	0.724771
Resf1	-1.51708	-1.8694	-1.73836	-0.669755	-0.481209	-0.555639	-0.377577	-0.0512305	-0.534662	0.855483	0.810788	0.932177	0.8651	0.876935	0.820411	0.88322	0.89267	0.85813
Sfmbt2	-1.4568	-1.90849	-2.14957	-0.750446	-0.583641		0.892492	1.16001	0.859193	0.507559	0.340965	0.191323	0.44876	0.530383	0.371005	0.535376	0.48157	0.530312
L1td1	-1.89081	-1.7916	-1.87489	-0.244622	-0.295239	-0.242111	-0.336111	-0.395892	-0.335842	0.819394	0.835125	0.878228	0.870999	0.8532	0.75286	0.819359	0.758643	0.819312
Urb1	-1.7802	-2.14579	-1.7295	-0.367964	-0.538118	-0.651036	0.0712491	0.119346	0.0803254	0.764631	0.773361	0.763997	0.757416	0.74821	0.721639	0.79877	0.806629	0.807039
Bdp1	-2.04754	-1.13056		-1.1159	-1.14264	-1.12391	-0.107419	-0.358064	-0.465339	0.694151	0.657059	0.66381	0.942374	0.934553	0.856944	0.877917	0.927332	0.937229
Thrap3	-1.91767	-1.92071	-1.94332	-0.394564	-0.364862	-0.45086	0.0305186	0.0566846	-0.0394326	0.752098	0.772047	0.785248	0.762914	0.776988	0.760292	0.786629	0.768345	0.779659
Cenpj	-1.9041	-1.71455	-1.38	-0.869514			0.25093	-0.909111	-0.0672742	0.788239	0.867818	0.684156	0.703529	0.685091	0.757426	0.711851	0.599483	0.796032
Srsf4	0.210162	-0.232968	-1.38198	-1.9209	-2.31443	-1.27161	0.862451	0.658183	0.47996	0.509997	0.390398	0.639489	0.713061	0.360436	0.891401	0.465731	0.410648	0.529977
Ddx17	-2.00517	-1.94671	-1.97034	-0.566047	-0.401485	-0.476947	0.712573	0.64893	0.743487	0.466334	0.553177	0.514842	0.678641	0.645054	0.656368	0.601207	0.607992	0.538093
Wdr18	-0.901711	-1.11488	-1.09328	-0.797786	-1.11081	-1.57224	-0.69182	-0.765072	-0.449999	0.954713	0.970311	0.839914	1.13652	1.04075	0.86125	0.949736	1.01608	0.728328
Plekhg3	-2.2209	-1.66621	-2.45101	0.297142	0.0533116	0.370801	0.189327	0.369552	0.199267	0.380903	0.444587	0.36507	0.511827	0.389959	0.555045	0.826668	0.653837	0.730828
Pds5b	-1.86081	-2.12859	-1.91285	-0.367562	-0.467466	-0.461247	0.265671	0.25254	0.284266	0.647271	0.692657	0.638943	0.718118	0.684503	0.70841	0.762902	0.77689	0.766357
Ubn1	-1.33638	-1.9005	-1.81255	-0.465237	-0.46861	-0.283975	-0.426518	-0.769328	-0.377524	0.770282	0.845284	0.749153	0.904103	0.862938	0.990196	0.853724	0.885503	0.979434
Ddx49	-1.03348	-1.10389	-1.02782	-1.28254	-1.34221	-1.20397	-0.243688	-0.48814	-0.721085	0.896504	0.964353	0.933842	0.907562	0.966655	0.990347	0.97826	0.954175	0.855127
Srbd1	-1.75053	-1.98875	-2.54647	0.0410461	0.0373154	0.106178	0.408342	0.421194	0.19506	0.564747	0.496652	0.501143	0.437579	0.357431	0.388481	0.745385	0.775245	0.809943
Srbd1	-1.88783	-2.05671	-2.06338	-0.22248	-0.232962	-0.253286	0.0982995	0.0119225	0.0649945	0.71993	0.732364	0.746725	0.762443	0.789049	0.650978	0.706382	0.711757	0.721809
Snx25	-1.18847		-0.930965	-0.334068		-0.642634						1.05555		1.02591	1.01468
Zbtb2	-2.66104			-1.11325	-1.14886	-0.714775	-0.164103	-0.0711415	-0.48127	0.810295	0.839345	0.84025	0.726018	0.622334	0.653146	0.572794	0.736206	0.554045
Kif22	-1.82838	-1.82276	-1.80946	-0.391589	-0.459142	-0.513496	-0.180161	-0.186848	-0.312647	0.876153	0.856541	0.864187	0.813685	0.853919	0.853094	0.770042	0.797519	0.819343
Esf1	-1.99212	-1.92006	-2.05538	-0.389939	-0.422498	-0.465024	0.408082	0.407903	0.422128	0.618892	0.666415	0.636259	0.550815	0.621383	0.617423	0.745493	0.741755	0.808482
Ckap2	-1.73063	-1.61004	-1.58089	-0.820285	-0.924135	-0.80762	0.0122199	-0.0826255	-0.193838	0.775044	0.782187	0.799761	0.845367	0.859395	0.869448	0.915711	0.912566	0.978366
Ice2	-1.86018	-2.31995	-2.21485	0.0699631	0.31939	0.164501	0.273885	0.18446	0.249642	0.65587	0.542875	0.632043	0.497811	0.552491	0.566361	0.533001	0.571087	0.581601
Rnpc3	-1.97442	-2.07045	-2.29091	0.00848381	0.0643708	-0.156728	0.555757	0.616674	0.507323	0.694462	0.627859	0.669109	0.500674	0.503651	0.473849	0.431696	0.407388	0.431209
Ccdc160	-1.73941	-2.32651	-1.72794	0.125303	0.137113	-0.270866	-0.227826	-0.209745	-0.510552	0.846222	0.686687	0.816084	0.658211	0.704121	0.814959	0.703185	0.677846	0.843118
Gas2l3	-1.4821	-1.51019	-2.78811	-0.19701	-0.189195	-0.197151	0.204337	0.350868	-0.0887452	0.712149	0.767523	0.863486	0.866817	0.864944	0.757073	0.203853	0.691355	0.170085
Cdkl5	-2.04709	-1.95509								0.623485	0.334508	0.374695	0.0831589	0.525456	0.51507	0.540537	0.491779	0.513492
Sfswap	-1.76358	-2.04364	-2.22953	-0.364054	-0.223342	-0.318564	0.248259	0.227328	0.276347	0.64657	0.674063	0.65621	0.662715	0.664763	0.688898	0.729332	0.718414	0.749806
Znf48	-0.576111	-0.799697	-0.80795	-1.83181	-1.64566	-1.65605	0.128932	0.032647	-0.226169	0.694292	0.693969	0.597418	1.22157	0.980851	1.13554	0.575299	0.686873	0.796049
Zscan10	-1.54123	-1.70645	-2.02872	-0.240288	-0.247875	-0.497317	-0.498794	-0.614504	-0.279148	0.849015	0.81208	0.82714	0.806124	0.826718	0.84003	0.937742	0.912622	0.842863
Tex10	-2.15753	-2.03207	-2.07023	-0.20602	-0.10386	-0.133197	0.710616	0.75484	0.516408	0.559785	0.544716	0.425349	0.569784	0.581361	0.464308	0.56059	0.604441	0.410708
Tet1	-2.07846	-1.98261	-1.80772	-0.437169	-0.336303	-0.318271	0.0306158	0.129899	0.0576383	0.714722	0.732849	0.748172	0.744178	0.750097	0.7663	0.739499	0.754882	0.791678
Ccdc190	-1.03364	-0.832315					-1.13705	-0.935919			1.26447	1.17359				0.753921	0.0224471	0.724501
Cep63	-2.3245	-1.87927	-1.65375	-0.402622	-0.325676	-0.404438	0.18729	0.127582	0.0967628	0.747719	0.733446	0.684068	0.66777	0.632831	0.738212	0.800796	0.815812	0.757972
Arglu1	-1.92178	-2.08376	-1.96283	-0.271158	-0.194555	-0.359828	0.220536	0.0147807	-0.0121194	0.653046	0.691412	0.691302	0.74514	0.801431	0.666748	0.752117	0.796693	0.772824
Smu1	-1.9081	-1.83728	-2.02105	-0.294545	-0.577401	-0.62773	0.254599	0.187765	0.153995	0.742477	0.731463	0.656349	0.737844	0.781379	0.753207	0.705605	0.828976	0.732442
Ccdc61	-1.22081	-1.1826	-1.31189	-0.712375	-0.694227	-0.677825	-1.03174	-0.828478	-0.957389	0.920614	0.927655	0.955499	0.854691	0.959014	1.03103	1.01761	0.98518	0.966054
Edc4	-1.24369	-1.15457	-1.09839	-0.908705	-1.02082	-1.07681	-0.750561	-0.689584	-0.710204	0.994622	0.991974	0.948754	0.91891	0.925421	0.859646	1.02372	1.02064	0.969649
Sf3b2	-2.04212	-2.03309	-1.93329	-0.409863	-0.30263	-0.389628	0.353916	0.285911	0.296758	0.727469	0.731699	0.680487	0.633008	0.628482	0.633418	0.692827	0.698172	0.748475
Plekha7	-1.6006	-1.57617	-1.75087	-0.860258	-0.79875	-0.805427	-0.157467	-0.0945982	-0.167076	0.818106	0.803963	0.821279	0.900151	0.957023	0.905322	0.862777	0.89563	0.846963
Spout1	-1.96214	-1.65677	-1.77145	-0.313997	-0.391298	-0.438618	-0.328229	-0.375345	-0.356843	0.871143	0.844495	0.798221	0.757451	0.739585	0.83197	0.93762	0.914854	0.899354
Nol8	-2.1193	-1.9352	-2.19761	-0.155319	-0.134798	-0.102513	0.32501	0.342247	0.322217	0.618436	0.628275	0.628504	0.637078	0.64306	0.610947	0.61658	0.628616	0.64378
Ndst1	-1.2691	-0.652023	-2.1688	0.377421	0.0562652	0.298821	-0.373153	-0.280338	-0.642097	0.980516		0.964248			0.0641576		1.37029	1.27379
Rreb1	-2.40984	-1.70429	-1.19037	-0.808217	-0.612107	-0.637706	0.145124	0.12864	0.134892	0.737838	0.75549	0.749061	0.819667	0.793511	0.797775	0.735611	0.760927	0.803987
Rrp36	-2.23369	-1.56471	-1.56	-0.752773	-0.661964	-0.601391	0.114341	0.0748975	-0.00017964	0.798192	0.797527	0.791707	0.779403	0.78284	0.747014	0.847301	0.816505	0.824982
Nom1	-2.1621	-1.73663	-2.03893	-0.454423	-0.241183	-0.459614	0.268899	0.32898	0.195412	0.636181	0.554766	0.755176	0.795919	0.666704	0.76843	0.763494	0.681446	0.677483
Lbr	-1.81321	-1.77466	-1.83236	-0.613826	-0.528166	-0.55665	-0.10257	-0.120404	-0.125081	0.79382	0.835019	0.821582	0.828213	0.807287	0.838691	0.824932	0.871778	0.845612
Wdr75	-1.8877	-2.17854	-1.84696	-0.270271	-0.34892	-0.443469	0.151148	0.121118	0.114325	0.779836	0.76847	0.757259	0.756191	0.70688	0.651809	0.745712	0.708825	0.714293
Dcp1b	-2.88295	-1.64198		-0.785168	-0.41938	-0.424341	0.0877366	0.346089	0.515612	0.342739	0.763631	1.10496	0.262592	0.59728	0.781108	0.390529	0.315557	0.645984
Lmf1		-2.03732	-2.66276	-0.345447	-0.617036	-0.531328	0.923748	0.952445	0.489059	0.251405	0.626091	0.607129	0.496938	0.610372	0.641873	0.152707	0.23902	0.203107
Isg20l2	-2.13775	-2.07179	-2.04094	-0.120516	-0.156221	-0.147537	0.328184	0.403734	0.291234	0.588834	0.592409	0.636047	0.648569	0.657448	0.591184	0.644129	0.663864	0.629124
Ccdc174	-1.94143	-2.16276	-2.23143	0.251594	0.56801	0.361356	-0.0364046	0.0177748	0.120381	0.613506	0.596793	0.66293	0.259328	0.346182	0.556555	0.673974	0.583539	0.760102
Palb2	-1.60915	-1.47006	-2.53199	-0.658971	-0.636231	-0.40657	0.403295	0.319876	0.277587	0.605171	0.761948	0.795617	0.773883	0.753138	0.715223	0.709892	0.515037	0.682308
Nol9	-2.46107	-1.52802	-1.78699	-0.239388	-0.441149	-0.49292	0.245104	0.132973	0.0215058	0.691678	0.825147	0.788246	0.766183	0.723719	0.874184	0.637296	0.680473	0.563036
Mphosph8	-2.17179	-1.95112	-1.98025	-0.31232	-0.243547	-0.363602	0.388182	0.398266	0.389746	0.693706	0.679286	0.680767	0.64562	0.613367	0.654848	0.620874	0.620991	0.636971
Yeats2	-2.06543	-2.01279	-2.22972	-0.0852413	-0.173998	-0.0451752	0.623363	0.583121	0.540974	0.458967	0.511224	0.517154	0.588535	0.576289	0.576241	0.56937	0.47577	0.591341
Krt2	-0.647339	-1.44573	-0.677103	-1.5288	-0.27449	0.236311	-1.46127	-1.50002	-0.218581	0.660809	0.791114	1.02227	0.920766	0.665923	1.31396	0.436655	1.27726	0.42827
Gtf3c3	-1.0706	-0.739748	-1.01097	-1.14971	-1.20754	-1.34602	-0.665072	-0.86755	-0.515202	0.961304	0.822627	0.840025	0.977778	0.857575	1.01145	1.03372	0.985722	1.08221
Smarca4	-1.95727	-2.04469	-1.8133	-0.398677	-0.470552	-0.463084	0.143599	0.201928	0.077885	0.663625	0.729782	0.707824	0.742267	0.757307	0.761563	0.792682	0.793917	0.775192
Usp39	-1.95892	-1.77547	-1.91697	-0.578091	-0.628579	-0.497347	0.202269	0.106634	0.154701	0.738317	0.774927	0.760282	0.797299	0.772051	0.71923	0.795646	0.780888	0.753125
Gpatch4	-1.63491	-1.78478	-1.58922	-0.738274	-0.755687	-0.50071	-0.259828	-0.29336	-0.352046	0.809644	0.819218	0.835554	0.857653	0.873975	0.898804	0.930097	0.938385	0.945494
Hp1bp3	-2.03741	-1.87482	-2.01778	-0.405328	-0.381124	-0.327224	0.143001	0.20466	0.152079	0.708018	0.713623	0.720931	0.724599	0.726324	0.721902	0.742895	0.720068	0.765577
Wdr36	-1.51849	-1.47361	-1.45444	-0.757757	-0.954466	-0.928826	-0.334898	-0.413916	-0.426641	0.908317	0.936317	0.896831	0.942382	0.912592	0.862707	0.939617	0.963907	0.900369
Cdca2	-1.84824	-2.11734	-2.11294	0.128094	0.0959892	0.130099	-0.0491979	-0.316019	-0.178357	0.681591	0.721016	0.527609	0.752521	0.623686	0.640841	0.809284	0.625386	0.885971
Cdk12	-2.02873	-2.14053	-2.18027	-0.0684904	0.09857	-0.00058801	0.371111	0.326161	0.247745	0.597099	0.574041	0.651428	0.541218	0.656671	0.597756	0.543598	0.659545	0.553668
Rtel1	-1.59079	-1.27593	-0.956848	0.615615	0.968722	1.19205	-1.13131	-1.72627	-1.11779	0.697894	0.948632	1.18202	0.371047	0.499309	0.107246	0.444486	0.387728	0.384192
Rbm15	-1.78507	-1.9256	-1.56796	-0.587218	-0.646833	-0.620898	-0.111434	-0.151282	-0.196855	0.807734	0.790444	0.764639	0.846627	0.862977	0.854055	0.883962	0.91417	0.868545
Mcm10	-1.84531	-1.13263	-1.96877	-0.38037	-0.258936	0.191348	-0.955125	-0.811742	-0.387325	0.628594	0.771042	0.883036	0.645503	0.911691	0.918493	0.854252	0.992696	0.943556
Zc3h18	-1.67945	-1.56017	-1.66218	-0.936272	-0.653265	-0.628322	-0.206906	-0.303639	-0.326717	0.880919	0.848213	0.838297	0.912865	0.9291	0.898716	0.909109	0.856607	0.883094
Mitf				-1.26227	-2.34921	-1.60256	0.65649	0.371165	0.828623	0.0220424	0.579101	0.0750964	-0.173377	0.116554	0.211976	1.42321	0.539838	0.563318
Lyar	-1.82316	-1.86532	-1.88546	-0.621865	-0.586119	-0.60268	0.0029084	0.34212	0.145925	0.867311	0.870485	0.913252	0.787703	0.813325	0.809043	0.648148	0.529437	0.654947
Plk1	-2.27184	-1.83174	-2.16962	0.430925	0.552295	0.54402	-0.105249	0.0381166	-0.182466	0.689657	0.7734	0.575794	0.589575	0.531774	0.568985	0.556653	0.461164	0.248548
Top1	-1.80055	-1.7709	-1.81489	-0.865806	-0.79866	-0.734338	0.397753	0.341077	0.361251	0.736896	0.756707	0.743099	0.694553	0.689971	0.635325	0.821081	0.790093	0.817329
Mtf2	-1.99576	-1.93013	-2.12916	-0.303474	-0.361655	-0.295902	0.327756	0.305928	0.251853	0.713477	0.693803	0.708506	0.647706	0.653592	0.628787	0.683734	0.704195	0.696749
Top2a	-1.94441	-1.9724	-2.04893	-0.241742	-0.295916	-0.345943	0.0906018	0.112953	0.0506863	0.705344	0.711617	0.693295	0.725753	0.727964	0.707316	0.768689	0.778944	0.776172
Hnrnpul2	-1.61249	-1.66039	-1.60822	-0.781875	-0.854737	-0.866266	-0.14756	-0.115934	-0.181414	1.00194	0.970172	0.998016	0.897471	0.827763	0.85983	0.761556	0.725867	0.786264
Hmmr	-1.06893	-0.993903	-1.11849	0.546931	0.663114	0.789319	-1.67821	-1.69264	-1.51306	0.757117	0.753135	0.964353	0.659163	0.702533	0.736739	0.516272	0.46279	0.513756
Brca2	-1.87189	-2.13621	-1.86932	0.276157	0.309552	0.31753	-0.392748	-0.411264	-0.570785	0.681656	0.745416	0.786174	0.690443	0.718051	0.810949	0.644893	0.592331	0.679064
Rbbp6	-1.79642	-2.07674	-2.03146	-0.496855	-0.398023	-0.359906	0.268093	0.246017	0.195	0.699784	0.721265	0.716385	0.681581	0.699481	0.700063	0.730591	0.736921	0.764233
Neo1	-1.41318	-1.46912	-0.479157	-1.16012	-1.0197	-1.25199	0.725642	2.33805		0.246449	0.325988	0.443253	0.54681	0.411335	0.245613	0.547428	0.398328	0.564371
rp9	-2.13097	-2.00085	-1.45256	-0.0997681	-0.271218	0.525615	-0.89134	-0.245998	0.275205	0.979565	0.87012	0.979294	0.877808	0.563017	0.291354	0.637989	0.227836	0.864905
Smarcc1	-1.6813	-1.76825	-1.74558	-0.698933	-0.718187	-0.747304	-0.0417131	-0.100604	-0.0888001	0.796934	0.841757	0.826245	0.84768	0.845523	0.772746	0.918475	0.883525	0.857787
Bop1	-1.5601	-1.65105	-1.41183	-0.573742	-0.834804	-0.916452	-0.344251	-0.506484	-0.379266	0.833078	0.979684	0.977338	0.864162	0.894971	0.814416	0.962647	0.947688	0.903996
Cacna1a	-0.93087	-1.35654	-1.89651	-0.659008	-0.977525	-0.802863	-0.591155	-0.719094	-0.324625	0.911728	0.722741	0.772657	1.08638	1.06029	0.978686	0.914788	0.924633	0.886281
Mprip	-2.04356	-1.23763	-1.93938	-1.01936	-0.604862	-0.613149	-0.0246505	0.24996	0.0999967	0.825892	0.812272	0.743422	0.765626	0.854499	0.737546	0.88206	0.787275	0.724041
Taf1a	-1.99809	-1.93708	-1.74087	-0.364111	-0.360997	-0.182206	-0.18868	-0.277783	-0.15873	0.802486	0.782324	0.757164	0.80537	0.722316	0.794969	0.817044	0.877469	0.84941
Kif20a	-1.88806	-2.3292	-1.61418	-0.221637	-0.138082	-0.0754526	-0.167458	-0.274692	-0.133808	0.730083	0.734849	0.738079	0.769522	0.756894	0.731322	0.799464	0.776375	0.805985
Prkdc	-1.59648	-1.37489	-1.61256	0.275223	0.0894425	0.167718	-0.989778	-1.18203	-1.1489	0.862431	0.798875	0.74615	0.673255	0.640398	0.825913	0.947574	0.997776	0.879878
Srsf3	-1.67662	-1.70147	-1.91535	-0.667578	-0.72995	-0.637521	-0.145554	-0.0375186	0.0672333	0.835092	0.730542	0.756716	0.916341	0.922695	0.924987	0.754412	0.737591	0.865946
Phf5a	-2.04335	-1.89811	-1.98998	-0.177426	-0.284265	-0.373448	0.956538	0.361029	1.09637	0.913568	0.763046	0.888653	0.343092	0.301522	0.405663	0.214087	0.276263	0.246753
Stim2	-1.8933	-1.77169	-1.04861							0.299771	0.643695	0.418179	0.803065	0.808011	0.937478	0.223502	0.062863	0.517031
Polr1b	-1.25109	-1.159	-1.30002	-0.315722	-0.527048	-0.830851	-0.992069	-0.929941	-1.1555	1.15802	1.17609	1.04476	0.894632	0.767252	0.783969	0.875576	0.961141	0.799816
Elavl1	-1.96193	-1.88403	-2.03725	-0.405203	-0.464141	-0.414659	0.299999	0.282741	0.255871	0.838721	0.873787	0.873159	0.798521	0.736187	0.713446	0.521699	0.499226	0.473855
Terf1	-2.95807			-0.646727	-0.724176	-0.768	-0.501216	-0.347701	-0.230935	0.618005	0.680522	0.683198	0.69518	0.600447	0.579351	0.836945	0.731002	0.752175
Tbx3	-1.43883	-1.51581	-1.46109	-0.0880997	0.027867	-0.411447	-1.00736	-1.07978	-1.00692	1.00833	0.955591	0.934083	0.760039	0.807039	0.848576	0.885757	0.868425	0.913626
Surf6	-1.60703	-1.70691	-1.99249	-0.449855	-0.430193	-0.41451	-0.340687	-0.342282	-0.407058	0.842127	0.846819	0.857999	0.855009	0.865918	0.885033	0.827991	0.829688	0.880437
Itpr3	-1.23352	-1.23489	-1.26961	-1.3753	-1.43519	-1.65139	0.680692	0.759937	0.754409	0.714508	0.66854	0.76631	0.546701	0.587099	0.602963	0.724912	0.744789	0.649038
H3c1;H3c2	-2.12843	-2.06187	-2.10935	-0.00296624	-0.00198401	-0.066926	0.246774	0.266218	0.176153	0.613161	0.65309	0.651759	0.667758	0.698398	0.64217	0.590216	0.600375	0.565445
Crnkl1	-1.77224	-1.89691	-1.80909	-0.410331	-0.553255	-0.431153	-0.203874	-0.247674	-0.140729	0.78923	0.860477	0.828925	0.779224	0.807417	0.85418	0.818167	0.909263	0.81837
Tra2b	-1.94374	-2.00158	-2.31211	-0.195897	-0.0521134	-0.196212	0.557009	0.550111	0.579606	0.610101	0.65352	0.600879	0.597375	0.535418	0.604208	0.535794	0.447028	0.430603
H4c1	-1.9076	-1.8372	-1.94487	-0.370313	-0.378307	-0.363749	-0.134617	-0.110676	-0.136936	0.792595	0.767758	0.770254	0.816545	0.793577	0.768335	0.838507	0.843388	0.793314
Snrpd2	-1.81729	-1.59612	-2.17536	-0.681512	-0.410558	-0.239512	0.448779	0.629039	0.605667	1.12537	1.12914	1.14317	0.487441	0.612291	0.533325	0.0176344	0.0873783	0.101119
Morf4l1	-2.30415	-2.08002	-2.04953	0.358618	0.388019	0.459469	0.0925488	0.261122	0.070669	0.513105	0.465505	0.433112	0.605068	0.536665	0.564101	0.539537	0.528561	0.617603
Sf3b6	-1.73183	-1.9154	-1.49203	-0.785859	-0.741691	-0.806768	0.152035	0.0133707	0.0825699	1.00601	1.10446	1.0415	0.879613	0.798674	0.85593	0.452779	0.520881	0.565749
Cgn	-2.17959	-1.67774	-2.24563	-0.275187	-0.181323	-0.293505	0.299301	0.287	0.342664	0.691204	0.682064	0.678404	0.632396	0.672488	0.646743	0.605232	0.623127	0.692351
L3mbtl2	-1.11635	-1.71364	-1.75313	-1.02336	-0.818938	-0.767563	-0.318505	-0.383926	-0.0785983	0.942048	0.982523	0.876582	0.737261	0.677397	0.810948	0.949803	0.957766	1.03968
Senp1	-1.65646	-1.65093	-1.87027	-0.708186	-0.67074	-0.714284	-0.121307	-0.13242	-0.131689	0.862327	0.79522	0.842003	0.833975	0.867966	0.839514	0.841707	0.85876	0.914816
Aaas	-1.58648	-1.5975	-1.70439	-0.59271	-0.72144	-1.12181	-0.168635	-0.134888	-0.126949	0.778252	0.749953	0.627555	0.832064	0.874712	0.899471	1.09856	0.990867	0.903368
Paxbp1	-2.09345	-1.91567	-1.92204	-0.445291	-0.227787	-0.386292	0.129871	0.153242	0.146578	0.722877	0.726347	0.746218	0.673164	0.695972	0.703672	0.744677	0.773374	0.774537
Fam207a	-2.00052	-1.80945	-2.00932	-0.278605	-0.715914	-0.365458	0.275509	0.151129	0.183026	0.727131	0.66646	0.730173	0.70981	0.632159	0.866969	0.728394	0.776557	0.731949
Maz	-1.57442	-1.66109	-1.63137	-0.740401	-0.890654	-0.444495	0.0655343	-0.714751	-0.259414	1.1463	0.841441	0.918251	0.732135	0.968697	0.797889	0.763016	0.885614	0.797721
Rrp1	-1.36285	-1.32838	-1.46449	-0.673926	-0.682132	-0.466406	-0.745955	-0.876488	-0.866948	0.948409	0.878705	0.746398	0.969975	0.972891	0.973108	1.00038	1.00582	0.971887
Cebpz	-2.08977	-2.0924	-2.03883	-0.196464	-0.181875	-0.17288	0.364727	0.357008	0.348946	0.625383	0.624147	0.619327	0.621617	0.62905	0.618431	0.657069	0.656057	0.650465
Hmga2				-2.58246	-1.65133		1.23217	1.02343	0.774187	-0.16669	0.0620704	0.0728485	0.331667	0.0572081	0.153581	0.495079	0.0841702	0.11407
Krt6a	-0.751864	-1.50381	-0.476764		-1.14157	-0.825268				0.686573	1.69015	1.13939	0.34555	1.04569	1.04763	-0.928525	0.0702843	-0.397475
Hnrnpa1	-1.8783	-1.94656	-1.97472	-0.455912	-0.326267	-0.398617	0.0675301	-0.0113145	0.136282	1.02739	0.762543	0.817417	0.831852	0.805367	0.761516	0.556563	0.633387	0.591849
Ercc3	-1.24712	-1.36516	-1.18027	-0.949179	-0.877224	-0.891498	-0.62065	-0.656851	-0.808915	1.05202	0.917596	0.92577	0.979682	0.862699	0.858378	0.979181	1.04949	0.972057
Pcnt	-1.71495	-1.60089	-1.64552	-0.612318	-0.620833	-0.508619	-0.493384	-0.417741	-0.420172	0.892302	0.881176	0.872239	0.898306	0.879606	0.874029	0.918571	0.913681	0.904522
Lmna			-3	-0.318127	-0.348296	-0.30774	-0.225702	-0.17581	-0.233541	0.520689	0.537075	0.552629	0.562081	0.562139	0.552942	0.588786	0.583542	0.573842
Nf2	-1.86499	-1.18946	-2.20393	-0.330544	0.272432	-0.263039	-0.00095127	-0.645067	-0.797417	1.10412	0.765372	1.14667	0.561677	0.450315	0.812276	0.572286	0.697281	0.912979
Ina	-2.26731	-1.88637	-1.64085	-0.360683	-0.414404	-0.398733	-0.00656749	0.074982	0.108332	0.730929	0.75871	0.736628	0.788358	0.792566	0.763784	0.716075	0.760937	0.743618
H1-5	-1.3375	-1.32709	-1.36729	-0.877309	-0.902785	-0.925251	-0.579008	-0.569141	-0.622169	0.827585	0.841395	0.855947	0.963751	0.993375	1.03368	0.999953	1.00518	0.98667
H1-1	-1.60709	-1.66252	-1.59597	-0.517758	-0.78957	-0.578017	-0.470361	-0.417026	-0.438189	0.854449	0.82165	0.789484	0.972549	0.865032	1.03326	0.897359	0.926818	0.915912
H1-4	-1.52834	-1.8155	-1.67443	0.0205352	0.050736	0.031487	-0.923094	-0.841204	-0.839284	0.777103	0.782813	0.801845	0.813904	0.83919	0.872538	0.876006	0.875131	0.880571
Tfam	-1.90815	-1.87323	-1.9474	-0.551071	-0.533134	-0.748349	0.76627	0.756879	0.55441	0.648959	0.635521	0.701094	0.777729	0.680647	0.594077	0.445966	0.445494	0.554297
Man1a2	-0.52577		-1.51018	-1.76885	-1.16676	-1.89172	0.398222	0.261682	0.0205279	0.611691	1.06764	0.953955	0.865382	0.945839	0.886531	0.468267	0.205926	0.177613
Fbl	-1.49553	-1.79137	-1.6807	-0.705611	-0.768491	-0.656886	-0.140047	-0.250309	-0.413854	0.921367	0.941206	0.940583	0.869288	0.842224	0.838644	0.817749	0.87535	0.856378
Tbp	-2.0406	-2.02642	-2.04775	-0.223864	-0.113402	-0.181968	0.289549	0.406124	0.224086	0.611342	0.749947	0.693155	0.917478	0.972165	0.778618	0.348777	0.281348	0.361428
H2ax	-2.0329	-1.98741	-2.11445	-0.11062	-0.179314	-0.24307	0.187989	0.146189	0.151431	0.702227	0.621693	0.664799	0.790475	0.682419	0.656688	0.700209	0.675029	0.688614
Pik3r1	-0.723177	-0.821959	-0.768079	-0.461263	-0.520233	-0.663093	-0.704659	-0.826059	-0.928293	1.29746				1.34707	1.3221		1.22005	1.23013
Gja1	-2.07252	-1.78918	-1.12043	0.227536	-0.0227552	0.11447	-0.778916	-1.08075	-0.70475	0.992991	0.838382	0.939509	0.630875	0.731467	0.806828	0.790028	0.822035	0.675175
Clk1	-2.4179	-2.53126		-0.386877	-0.637354	-0.0620498	0.610766	0.257741	0.738177	0.507086	0.438046	0.50587	0.426071	0.423378	0.48416	0.520192	0.560706	0.56325
Lmnb2	-2.08337	-1.87697	-2.02394	-0.347675	-0.300953	-0.282627	0.143878	0.152143	0.126451	0.689636	0.703018	0.697261	0.718474	0.717531	0.724989	0.753687	0.760595	0.727878
Vim	-1.72599	-1.7424	-1.80342	-0.5525	-0.449981	-0.514562	-0.303819	-0.34969	-0.292564	0.820411	0.812387	0.810734	0.863931	0.866802	0.853198	0.921448	0.893619	0.892394
Ptbp1	-1.34316	-1.28937	-1.45917	-0.951928	-1.00771	-1.02365	-0.303278	-0.548348	-0.441454	0.978881	0.957635	1.03244	0.800358	0.904997	0.767464	0.930845	0.994964	1.00049
Hmga1				-1.14034	-1.61147	-2.25628	1.36967	1.44282	0.583462	0.244635	-0.130606	-0.22877	0.291157	0.185958	0.522846	0.314451	0.269157	0.143315
Hmga1	-1.59824	-1.54193	-1.51256	-0.926068	-0.831919	-0.758346	-0.331653	-0.250035	-0.356387	0.74483	0.922314	0.909106	1.01613	0.87576	0.9578	0.811049	0.953373	0.916768
H1-2	-1.35803	-1.37389	-1.37703	-0.866166	-0.907825	-0.8476	-0.590523	-0.497336	-0.671979	0.85321	0.921237	0.931068	0.99935	0.962373	1.03376	0.955003	0.914604	0.919769
Lmnb1	-1.93417	-1.93447	-1.95024	-0.44769	-0.412342	-0.426028	0.101954	0.112445	0.0987963	0.71615	0.740084	0.75004	0.749912	0.758726	0.747166	0.779396	0.779476	0.770797
Dnmt1	-1.99718	-2.03259	-2.11762	-0.119697	-0.21614	-0.177972	0.156277	0.173927	0.176352	0.70225	0.708038	0.718079	0.662319	0.699265	0.689367	0.612327	0.692649	0.670348
Itpr1	-0.891681	-0.563095	-1.14914	-1.38303	-1.18257	-1.72479	-0.736995	-0.387039	-0.177742	1.12636	0.993521	1.00807	0.863296	0.813358	0.884155	0.844522	0.817347	0.845448
Krt8	-1.65257	-1.69448	-1.28812	-1.3687	-0.959291	-1.09821	0.728106	0.42617	0.295103	0.715875	0.706257	0.763181	0.627083	0.590684	0.67135	0.90231	0.850963	0.784296
Lire1	-1.51469	-1.71943	-1.34852	-0.0195503	-0.241839	-0.00557372	-0.900043	-1.1548	-0.914237	0.903146	0.979972	0.996336	0.887819	0.904639	0.954338	0.703349	0.706133	0.782951
Parp1	-2.09736	-2.06767	-2.19018	0.00853931	0.103909	0.0181277	0.57243	0.582325	0.513804	0.686163	0.744745	0.755649	0.538565	0.449766	0.468304	0.286689	0.330867	0.295318
H1-0	-1.90203	-1.94604	-2.00737	-0.458817	-0.420486	-0.456151	0.156602	0.188316	0.252256	0.658516	0.699619	0.7199	0.734968	0.704193	0.725557	0.797124	0.785771	0.768076
H2az1;H2az2	-2.12067	-2.086	-2.14296	0.0182179	-0.0218181	-0.0379831	0.33934	0.382011	0.345783	0.519463	0.583387	0.573272	0.648231	0.684308	0.651021	0.528217	0.585267	0.550914
Hmgn2	-1.50916	-1.70446	-1.52867	-0.81522	-0.946878	-0.899621	-0.152205	0.169596	-0.349424	0.989561	0.678241	0.638947	0.608041	0.787928	0.902919	1.12541	0.947406	1.05758
Ncl	-1.43157	-1.43061	-1.51068	-0.921514	-1.24681	-0.940331	-0.077218	-0.0776572	-0.379807	0.762016	0.870388	0.924618	0.894651	0.974171	0.964569	0.830873	0.855914	0.938997
Polr2a	-1.13305	-1.13764	-1.23023	-0.788769	-0.802369	-0.813411	-0.862192	-0.926288	-0.994379	0.988238	0.980244	0.935279	0.988729	0.954516	0.938595	0.980702	0.96216	0.959861
Krt18	-0.535399	-2.62838	-1.15214	-0.871116	-1.50491	-0.792902	0.574866	0.55172	0.472061	0.523038	0.540356	0.747017	0.580199	0.701047	0.768549	0.598265	0.868828	0.558908
Krt1	-0.330341	-1.67538	-0.505534	-1.353	-1.37097	-0.746842	-0.895196	-0.34672	-0.645796	0.750437	0.969707	1.01924	1.07424	0.868088	1.45509	0.30112	1.235	0.196873
Cdc6					-2.42281	-2.16119	0.312221	0.33638	0.492259	0.29761	-0.0647774	0.444433	0.424413	-0.0213037	0.65975	0.72876	0.269772	0.704481
Orc4	-2.07695	-1.96581	-2.08769	-0.276659	-0.274009	-0.33615	0.447941	0.489381	0.395143	0.604408	0.605477	0.604384	0.640596	0.59187	0.616262	0.638678	0.676368	0.706757
Blm	-2.11563	-1.87659	-2.18698	-0.0708048	-0.0454047	-0.0875884	0.0340119	0.184011	0.059875	0.769913	0.743581	0.676583	0.634911	0.654674	0.689886	0.655257	0.584476	0.695828
Brd7	-2.12095	-1.74176	-2.19399	-0.402032	-0.316345	-0.310071	0.397474	0.392895	0.694485	0.605327	0.578991	0.58336	0.579264	0.576695	0.670851	0.661846	0.687464	0.656494
Aff1		-2.083		-1.08737	-0.403924	-0.432881	-0.906648	-1.3021	-0.919872	0.927323	0.95981	0.877006	0.741701	0.868439	0.664141	0.72373	0.715454	0.658187
Hnrnpa2b1	-1.84717	-1.865	-1.8751	-0.56907	-0.484982	-0.593432	-0.0153344	0.204625	-0.06639	0.816904	0.837984	0.791077	0.858738	0.789258	0.732262	0.734201	0.803788	0.747641
Men1	-2.37861		-2.18632	-0.834439	-0.706964	-0.54223	0.408064	0.236795	0.184369	0.715028	0.686491	0.667778	0.66366	0.652692	0.679859	0.730484	0.487266	0.536078
Parp2	-2.0089	-2.18069	-2.17941	0.546821	0.249587	-0.0298567	0.326032	-0.00168113	0.196892	0.615029	0.621481	0.688419	0.612259	0.621385	0.536314	0.496057	0.339181	0.551077
Zfr	-1.47685	-1.52792	-1.59262	-0.956589	-0.932134	-0.871739	-0.209118	-0.196177	-0.296356	0.828884	0.875713	0.84413	0.880059	0.885572	0.910691	0.944199	0.971543	0.918715
Dnmt3b	-1.85061	-1.89873	-1.82637	-0.151003	-0.177154	-0.147694	-0.435564	-0.434884	-0.422541	0.808662	0.796173	0.795558	0.788222	0.814714	0.778551	0.849608	0.853285	0.859775
Dnmt3a		-2.74525		-1.12957	-1.18683	-1.20613	0.591124	0.489491	0.421357	0.562938	0.533726	0.52977	0.445551	0.527182	0.413424	0.59092	0.622063	0.540235
Nsd1	-1.56843	-2.51629	-1.93834	-0.189083	-0.0551282	-0.186398	0.0552812	0.0856508	0.0496329	0.643752	0.696813	0.69997	0.664317	0.681246	0.719001	0.729935	0.714234	0.71383
Znf106	-1.83929	-1.923	-1.92675	-0.615139	-0.798938	-0.513043	0.831838	0.768576	0.714675	0.59071	0.570936	0.554981	0.554597	0.610224	0.5359	0.644976	0.626265	0.612482
Znf326	-1.98651	-1.99966	-2.11777	-0.366236	-0.273994	-0.326656	0.378224	0.499577	0.551565	0.708264	0.664047	0.663943	0.581979	0.617277	0.663622	0.595257	0.60227	0.544803
Wiz	-1.98088	-1.82875	-2.09161	-0.450885	-0.335461	-0.277868	0.114431	0.0945237	0.0977179	0.68712	0.721177	0.737961	0.728748	0.735347	0.754134	0.779493	0.751215	0.763586
Stag3	-2.16823	-2.18683	-1.90622	0.235628	-0.175184	-0.335953	0.535522	0.417984	0.462091	0.609122	0.531395	0.33853	0.562395	0.497914	0.586458	0.676699	0.710569	0.608112
Kdm6a	-1.99797	-1.65091	-1.83859	-0.742982	-0.47896	-0.538221	-0.0566589	0.0616642	0.0179313	0.784818	0.88173	0.866924	0.820044	0.817732	0.748625	0.762691	0.827737	0.714397
Tmem131	-1.18144	-2.02522	-1.19516	-0.87099	-1.05001	-0.803802	-0.306857	-0.381866	-0.245484	0.930666	0.913714	0.943443	0.914265	0.821234	0.890536	0.960826	0.725558	0.960583
Bard1	-2.0238	-2.55308	-1.35915	-0.304824	-0.399522	-0.369065	0.513622	0.49494	0.497489	0.6158	0.509397	0.605394	0.616075	0.600778	0.712931	0.578783	0.685237	0.578993
Ess2	-1.20509	-2.03015	-0.947836	-0.388023	0.0791541	-0.171395	-1.04886	-1.13352	-0.996132	0.571297	0.966835	0.912579	0.759713	0.889966	0.940029	0.912324	0.965156	0.923963
Top3a	-1.2608	-2.63855	-2.15469	0.39701	-0.0596424	-0.00207008	0.114987	0.110682	-0.045337	0.595896	0.54536	0.710166	0.727726	0.759432	0.795746	0.661922	0.311428	0.430738
Dhx9	-1.75646	-1.73739	-1.78081	-0.633316	-0.662944	-0.724619	-0.065502	-0.146537	-0.0405356	0.840582	0.813953	0.838571	0.840939	0.836995	0.836178	0.855838	0.859802	0.825252
Dhx9	-1.99432	-2.2054	-1.81694	-0.280472	-0.191562	-0.384568	0.148261	0.210754	0.189491	0.781986	0.752987	0.812607	0.700979	0.664132	0.748568	0.660398	0.58428	0.61882
Aurkb	-2.17615	-2.08652	-2.03733	0.0933075	0.110774	-0.194038	0.265555	0.158862	0.240022	0.619082	0.620937	0.576736	0.600976	0.583344	0.527162	0.672341	0.715411	0.709528
Sap18	-1.77139	-1.8032	-1.73368	-0.732857	-0.86638	-0.331629	-0.0678293	0.0282709	-0.171382	0.830957	0.778353	0.864235	0.835136	0.806741	0.817037	0.817877	0.85428	0.845457
Bysl	-1.35181	-1.46909	-1.41673	-0.91624	-0.975213	-1.1088	-0.291064	-0.40722	-0.315272	0.898006	0.888217	0.856844	0.873507	0.799226	0.829758	1.01896	1.07203	1.01489
Hnrnph1	-1.83921	-1.86377	-2.0785	-0.588457	-0.412191	-0.668414	0.806095	0.943799	0.768266	0.628932	0.535835	0.645443	0.577437	0.524297	0.523421	0.479138	0.526301	0.491577
Pnn	-1.90819	-1.89842	-1.88604	-0.527474	-0.563043	-0.45089	0.0982975	0.110641	0.0741482	0.744706	0.776353	0.771404	0.764556	0.772095	0.746563	0.808748	0.774756	0.7918
Slc27a2	-2.24218	-0.998743	-1.3719	1.02618	0.819893	1.21316	-0.953093	-0.490451	-1.51266	0.656058	0.581451	0.654111	0.274321	0.502094	0.687082	0.420666	0.275296	0.458703
Kifc3	-2.15811	-0.91499	-0.976736	-1.02312	-1.31575	-0.605823	0.18463	-0.631203	-0.346997	0.89347	0.85746	1.00429	0.753063	0.684877	0.872578	1.05556	0.761282	0.905527
Cpsf2	-1.79558	-1.60234	-1.69623	-0.86654	-0.722149	-0.924607	-0.0191522	0.202026	-0.00530129	0.850557	0.825376	0.797224	0.735617	0.780669	0.836029	0.795912	0.949905	0.858578
Terf2	-2.61444	-2.51758	-0.17142	-0.384555	-0.437372	-0.218012	0.546699	0.576972	0.69774	0.513741	0.467077	0.432355	0.4661	0.481359	0.543215	0.559642	0.580938	0.477539
Polr1a	-2.05109	-2.01633	-2.13611	-0.0380296	-0.216572	-0.218374	0.403831	0.270246	0.217004	0.712869	0.707172	0.7427	0.550725	0.468493	0.58111	0.6461	0.673879	0.702377
Emg1	-1.97333	-2.09633	-2.02655	-0.271442	-0.239849	-0.328363	0.27042	0.315246	0.301354	0.757976	0.756282	0.754739	0.651016	0.619333	0.613526	0.6415	0.671123	0.583341
Ercc2	-1.79341	-1.96421	-1.82439	-0.40837	-0.786404	-0.613594	0.218934	0.265606	0.525902	0.88878	0.914593	0.685953	0.864287	0.673868	0.879327	0.814104	0.540754	0.118272
Eftud2	-1.97334	-1.97327	-1.94108	-0.465327	-0.488637	-0.428338	0.317055	0.322516	0.238775	0.721422	0.744808	0.739936	0.715164	0.715583	0.681521	0.709413	0.674082	0.689712
Tcof1	-2.02146	-1.84997	-1.82202	-0.77472	-0.678817	-0.37659	0.732345	0.594423	0.280666	0.493114	0.500469	0.656778	0.747279	0.750407	0.851364	0.639263	0.592212	0.68526
Bcl7c		-1.70843	-2.79956	-0.634026	-0.943735	-0.460498	0.430115	0.31332	0.44534	0.522968	0.579046	0.562244	0.65749	0.71559	0.737693	0.469937	0.60312	0.509389
Kmt2b	-1.32821	-1.71958	-2.27483	-0.527603	-0.775745	-0.453916	-0.0874403	-0.0509571	-0.124107	0.812336	0.801573	0.789129	0.8276	0.813798	0.818587	0.84872	0.811884	0.818754
Kif14	-1.79636	-1.95326	-1.79025	0.0554945	-0.0808507	-0.0308446	-0.390524	-0.659115	-0.56026	0.784052	0.79253	0.909151	0.697086	0.7282	0.826758	0.937195	0.660592	0.870408
Hnrnpl	-1.42272	-1.3013	-1.47699	-0.451012	-1.04526	-1.26199	-0.156972	-0.41522	-0.692371	0.856901	0.901634	0.905571	0.978362	0.996656	0.957627	0.893524	0.857751	0.8758
Brd1	-2.37919	-2.0862	-1.33914	-0.363451	-0.343964	-0.287576	0.0769568	-0.00038017	0.124218	0.727514	0.728832	0.713988	0.735778	0.740043	0.716476	0.738141	0.744485	0.753473
2310022A10Rik	-2.07547	-2.42508	-1.53142	-0.248049	-0.165913	-0.418777	0.199436	0.402095	0.429197	0.656012	0.717557	0.726185	0.67066	0.698812	0.649363	0.535609	0.569719	0.610074
Trip12	-1.45801	-1.32654	-1.17844	-1.10265	-1.24515	-1.55641	0.199702	0.216326	-0.11623	0.721095	0.733403	0.817312	0.838207	0.82708	0.766008	0.919128	0.949964	0.995205
Sf3b1	-1.10738	-1.36953	-1.42322	-1.64569			-0.473756	-0.616576	-0.687397	0.797257	0.652445	0.689358	0.919682	1.02618	0.89999	0.765131	0.882582	0.690921
Pcf11	-2.07479	-1.42765	-2.48178	-0.177471	-0.188881	0.0310637	0.077454	-0.107141	0.111366	0.663205	0.596878	0.619124	0.627361	0.573715	0.742107	0.766943	0.824305	0.824184
Sipa1l3	-1.44388	-1.34316	-2.67853	-0.554844	-0.514353	-0.663082	0.289559	0.232337	0.141457	0.706483	0.732844	0.834194	0.663314	0.757044	0.762594	0.712736	0.678068	0.687207
Zfp105				-1.3371	-0.838403	-0.791789	0.0977639	-0.0796159	-0.748044	-0.374793	-1.25024	-0.915195	0.905817	1.44524	1.46831	1.24531	0.105699	1.06705
Heatr1	-1.88114	-1.91481	-2.04778	-0.307717	-0.386593	-0.395452	0.0165118	0.0351106	0.0441518	0.765417	0.772476	0.767428	0.775435	0.737409	0.723107	0.760811	0.767157	0.768484
Cabin1	-1.10582	-2.0464	-2.39695	-0.464908	-0.314963	-0.253146	-0.184171	-0.164455	-0.0307703	0.758753	0.736266	0.73822	0.767657	0.850713	0.843863	0.745907	0.721507	0.798691
L1td1	-1.61009	-1.71523	-1.7991	-0.348814	0.044069	-0.234779	-0.629128	-0.620079	-0.802064	0.86089	0.781104	0.876934	0.863582	0.880431	0.832433	0.819452	0.908803	0.891588
Prc1	-1.4998	-1.56005	-1.64327	-0.542863	-0.878635	-0.508917	-0.493446	-0.440583	-0.620298	0.902595	0.899457	0.888035	0.992733	0.845672	0.933371	0.888891	0.860704	0.976397
Iqgap3	-1.62025	-1.66926	-2.01697	0.194385	-0.17029	-0.291512	-0.715646	-0.571418	-0.579469	0.857479	0.804474	0.761824	0.768158	0.702588	0.875585	0.941027	0.863241	0.866063
Tpr	-1.4292	-1.38503	-1.31968	-1.02927	-1.03236	-0.920407	-0.377992	-0.39295	-0.484286	0.899476	0.934491	0.950064	0.909295	0.900983	0.895815	0.957096	0.944669	0.979269
Nop2	-1.45772	-1.41624	-1.66844	-0.825473	-0.801229	-0.79915	-0.367426	-0.476772	-0.425592	0.931239	0.823845	0.836603	0.860796	0.89904	0.899468	0.962003	1.00266	1.02239
Zfp638	-1.99867	-2.01289	-2.02564	-0.373241	-0.333227	-0.255794	0.238851	0.251148	0.267573	0.657938	0.685678	0.696021	0.649416	0.663418	0.662269	0.716215	0.739487	0.771448
Nfxl1	-2.29251	-2.175	-1.9889	0.352846	0.233799	0.273174	0.319463	0.44446	0.367844	0.715821	0.570606	0.573736	0.431763	0.360277	0.617113	0.281875	0.392351	0.521282
Urb2	-2.43305	-1.28656	-1.43576	-0.477584	-0.532623	-0.705863	-0.114676	-0.252462	-0.234004	0.924118	0.820846	0.796586	0.884415	0.841797	0.789425	0.802389	0.827606	0.785401
Numa1	-2.01987	-2.03163	-1.98318	-0.402597	-0.300155	-0.312413	0.292004	0.296952	0.270016	0.653361	0.66301	0.677684	0.679927	0.684766	0.687368	0.730436	0.693604	0.720718
Rnf169	-1.63353	-2.13292	-1.985	-0.849734	-0.608813	-0.169256	0.355185	0.569845	0.475497	0.711673	0.591371	0.583104	0.632635	0.638511	0.856094	0.643974	0.56338	0.757988
Arid2	-2.08007	-1.74573	-2.09292	-0.512213	-0.499989	-0.430354	0.557373	0.528126	0.622213	0.584796	0.579533	0.608617	0.653218	0.589962	0.578643	0.677479	0.67921	0.702113
Zc3h13	-2.00127	-2.09471	-2.23849	-0.0359344	-0.0871165	-0.0302942	0.635064	0.700091	0.656308	0.485881	0.52964	0.542815	0.480264	0.468386	0.450176	0.487642	0.463665	0.587878
Zfp395	-0.539994	-0.85965	0.0780555	-2.68605	-0.622201	-1.81622	1.19888	1.11564	0.911408	0.398659	0.441801	0.353496	0.730184	-0.0575769	0.565738	0.303906	0.291618	0.192311
Ythdc1	-2.46094	-2.07317	-1.84991	0.113227	0.083794	0.0775819	0.358693	0.477054	0.296558	0.572767	0.557421	0.564238	0.539443	0.544675	0.549751	0.561206	0.540694	0.546929
Kif23	-1.47394	-1.57643	-1.90506	-0.557491	-0.730883	-0.796322	-0.323263	-0.253381	-0.303078	0.901252	0.903334	0.909001	0.873709	0.871575	0.893658	0.844373	0.862704	0.860245
Setd2	-1.59604	-1.99048	-2.16914	-0.500196	-0.393261	-0.397209	0.296517	0.0352579	-0.0254805	0.587562	0.656169	0.730871	0.690489	0.767692	0.706188	0.884417	0.822082	0.894561
Nolc1	-1.42582	-1.7077	-1.56357	-0.654951	-0.57017	-0.702754	-0.472068	-0.689551	-0.41927	0.910884	0.90521	0.925816	0.905032	0.929056	0.938361	0.910589	0.895961	0.884939
Cep192	-1.76813	-2.14297	-1.87665	-0.191342	-0.329915	-0.161397	-0.195175	-0.242718	-0.108066	0.785968	0.797589	0.745319	0.74892	0.71571	0.80942	0.795434	0.803226	0.814771
Ankrd11	-1.75445	-2.68564	-1.67624	-0.19311	-0.119991	0.0242446	0.286842	0.152554	0.210004	0.6194	0.649733	0.669469	0.552694	0.603741	0.673609	0.682283	0.613709	0.691145
Cenpf	-2.42682	-0.82559	-2.51581	-0.237392	0.0659424	0.149969	0.1781	0.0608857	-0.330008	0.626308	0.669002	0.737167	0.557066	0.654134	0.728491	0.574825	0.674688	0.659043
Nup153	-1.78572	-1.77496	-1.5925	-0.813177	-0.750789	-0.735295	-0.00886632	0.0185534	-0.112815	0.814112	0.813122	0.843086	0.843096	0.849927	0.865367	0.831715	0.829606	0.865533
Cep350	-1.40459	-2.16854	-1.61103	-0.6114	-0.470335	-0.738229	-0.276627	-0.178448	-0.153755	0.853088	0.823664	0.835179	0.820456	0.765353	0.93174	0.884852	0.868421	0.830207
Cecr2		-1.79925	-2.90738	-0.420603	-0.362596	-0.391823	0.0574813	-0.00834209	-0.0285596	0.571218	0.655255	0.627932	0.627774	0.570405	0.671199	0.739591	0.693822	0.703876
Mideas	-1.48744	-1.94357	-1.8216	-0.517127	-0.433248	-0.366299	-0.277648	-0.463258	-0.414428	0.828259	0.840126	0.831932	0.911119	0.823959	0.845001	0.851662	0.904638	0.887917
Kank1	-2.05052	-2.10854	-1.67254	-0.478344	-0.163382	-0.181272	0.0224883	-0.131632	0.151386	0.726858	1.04831	0.959648	0.787515	0.853277	0.787929	0.529113	0.422769	0.496937
Atad2b		-1.72173		-1.65627	-1.62369	-1.66561	0.410958	0.358719	0.443016	0.546068	0.491959	0.504104	0.538367	0.591248	0.591381	0.741724	0.766509	0.68324
Scaf11	-1.94778	-2.17478	-2.06034	-0.266142	-0.228361	-0.0595428	0.218511	0.45425	0.289487	0.549918	0.559735	0.558365	0.585308	0.593197	0.7186	0.724479	0.766075	0.719019
Prr12	-2.14114	-2.101	-2.0949	-0.0635005	-0.144042	0.11753	0.501097	0.395357	0.750865	0.525009	0.487499	0.564897	0.38303	0.420242	0.67147	0.549569	0.573328	0.604681
Golgb1	-1.61014	-1.26323	-1.18407	-1.0953	-1.09841	-0.884083	-0.465824	-0.336177	-0.330299	1.06722	1.04945	1.12582	0.942085	0.943166	0.934712	0.722088	0.701449	0.781553
Mki67	-1.99083	-2.06673	-1.95498	-0.339741	-0.304715	-0.269806	0.190591	0.194999	0.130874	0.676337	0.692331	0.702193	0.697821	0.703415	0.722446	0.733406	0.723254	0.759127
Ttc17	-1.54854	-1.06407	-1.60872	-1.27875	-0.899807	-1.59677	0.753697	0.643272	0.433817	0.678631	0.805792	0.814356	0.941015	0.932865	0.770747	0.388948	0.635567	0.197946
Nkapd1	-2.09616	-1.54898	-2.52981	-0.0557281	-0.25817	-0.0594647	0.274295	0.425259	0.495548	0.531339	0.597554	0.481642	0.553641	0.518694	0.646575	0.641293	0.694107	0.688369
Kifc5b	-2.16979	-1.2183	-2.134	-0.07331	-0.192125	-0.387138	-0.321945	-0.430117	-0.226113	0.818315	0.75262	0.881226	0.822264	0.867248	0.782154	0.83277	0.6758	0.720435
Ddx23	-2.09864	-1.99815	-2.1786	-0.1874	-0.068619	-0.129491	0.397861	0.395382	0.405561	0.57184	0.573573	0.579809	0.592954	0.620176	0.628107	0.616393	0.636	0.643246
Ccdc8	-0.929742	-1.0185	-0.994978	-0.0268216		0.120385	0.471668		0.466782								1.9112
Safb	-2.11073	-2.032	-2.17325	-0.167414	-0.0577997	-0.0366411	0.432351	0.526439	0.391868	0.558171	0.602922	0.625118	0.589025	0.60064	0.571704	0.54105	0.545591	0.592963
Samd1	-1.6685	-2.19664	-1.83243	-0.346622	-0.62524	-0.529644	0.160835	0.111829	0.150701	0.976844	0.74079	0.762579	0.788189	0.707147	0.793554	0.677477	0.628832	0.700304
Ylpm1	-2.12686	-1.99337	-2.11553	-0.065973	-0.119647	-0.0712698	0.184447	0.25734	0.149688	0.613986	0.581499	0.641263	0.704481	0.669518	0.6835	0.673892	0.681629	0.651396
Hnrnph3	-1.7343	-1.63337	-1.55098	-0.423031	-0.517534	-0.770979	-0.370238	-0.522697	-0.498233	0.940493	0.968973	1.01309	0.868633	0.868304	0.987945	0.747887	0.854135	0.771904
Lemd3	-2.49907		-1.61941	-0.959859	-0.82017	-0.714762	-0.0789425	-0.0118007	0.0763991	0.876541	0.808099	0.891425	0.62549	0.800646	0.829416	0.635273	0.609122	0.551603
Mfap1a;Mfap1b	-2.06104	-1.96903	-2.07947	-0.199258	-0.243842	-0.185122	0.207725	0.118094	0.18077	0.620181	0.683668	0.712402	0.741403	0.664364	0.719081	0.734149	0.7073	0.648624
Ccdc191	-1.52026	-1.19845							-2.13456	0.525283	0.574199	0.505648	0.582257	0.538213	0.364025	0.717132	0.600047	0.446465
Tatdn2	-1.89948	-1.05616	-1.97889	-1.09967	-0.108919	-0.626393	-0.441206	-0.101392	-0.249192	0.792643	0.645565	0.68726	0.805475	0.815079	0.889247	1.02513	0.927581	0.973327
Rbm25	-2.09999	-1.98297	-2.2041	-0.12942	0.00354819	-0.0907917	0.281358	0.294	0.307154	0.629572	0.643351	0.658832	0.628168	0.608885	0.592498	0.612427	0.601469	0.646009
Cspp1	-2.08131	-1.6485	-1.64435	-0.171774	-0.159767	0.117321	-0.518609	-0.628705	-0.651431	0.870004	0.882936	0.884431	0.82225	0.814475	0.83678	0.742312	0.808211	0.725735
Zfc3h1	-1.8283	-1.98186	-1.82753	-0.610519	-0.597587	-0.448912	0.0303992	0.206342	0.125488	0.635998	0.82433	0.833753	0.740136	0.86084	0.890425	0.694515	0.703273	0.749199
Znf518b		-2.61428		-0.448502	-0.604072	-0.565092	-0.927725	-0.788216	-0.829125	0.69664	0.775657	0.762685	0.762543	0.773913	0.722842	0.764305	0.726044	0.792387
Phf3	-2.04864	-1.97815	-2.1243	-0.221219	-0.308416	-0.226557	0.408497	0.402292	0.297114	0.594278	0.637126	0.615184	0.631433	0.593295	0.581518	0.738247	0.673322	0.734976
Usp42	-1.48037	-1.77482	-2.47357	-0.496956	-0.402449	-0.224417	0.0903152	-0.0677146	0.134011	0.532866	0.744406	0.663665	0.813367	0.784316	0.808609	0.766917	0.819246	0.762583
Brpf3		-2.9513		-0.976275	-0.737896	-0.922947	-0.158564	-0.144304	-0.0222871	0.701766	0.638625	0.618725	0.710503	0.674664	0.657897	0.646381	0.629412	0.635603
Thoc2	-2.03208	-1.98563	-2.06923	-0.281512	-0.278381	-0.334597	0.294988	0.355334	0.277777	0.686851	0.675587	0.640974	0.679256	0.646267	0.608846	0.730997	0.744402	0.640154
Zfp990	-1.51778	-0.666002	-1.48145	-0.0197285	-0.141133	-0.126273	-1.19103	-1.16194	-1.47785	0.761876	0.59076	0.733599	1.13903	0.987548	1.12918	0.74958	0.670916	1.0207
Usp36	-1.53082	-2.42356	-1.73577	-0.356598	-0.467016	-0.406896	0.0967908	0.0278098	-0.0621145	0.70547	0.752996	0.703585	0.732593	0.750869	0.793298	0.81416	0.850035	0.755163
Odf2	-1.8256	-2.09708	-1.80498	-0.526785	-0.273404	-0.266791	-0.0439327	-0.155032	-0.0578893	0.73839	0.690355	0.759437	0.748124	0.727004	0.813739	0.875286	0.855217	0.843948
Chd6	-1.02685		-3	-0.655992	-0.910222	-0.596117	0.0723265	0.234673	0.00934825	0.710224	0.69517	0.765222	0.681467	0.653464	0.751723	0.49902	0.45102	0.712116
Arid1a	-1.87131	-2.11084	-2.12335	-0.33046	-0.314384	-0.30227	0.51781	0.590138	0.443837	0.495221	0.541347	0.523024	0.623205	0.607632	0.57111	0.716423	0.706128	0.716728
Las1l	-1.48806	-1.56753	-1.54979	-0.597726	-0.918254	-1.03404	-0.187564	-0.0671996	-0.619014	1.08793	0.881905	0.947127	0.930296	0.880915	0.769129	0.883371	0.866771	0.781713
Ubtf	-2.28153	-1.89511	-1.98998	-0.0992058	-0.103406	-0.302694	0.286794	0.345314	0.216193	0.74289	0.716226	0.689027	0.775385	0.716097	0.694468	0.509636	0.549353	0.430534
Mga	-2.12136	-2.01654	-2.04788	-0.24459	-0.0850303	-0.123363	0.154474	0.223707	0.245851	0.64894	0.646005	0.675024	0.669868	0.666603	0.638582	0.684541	0.68942	0.695755
Baz2b	-1.71731	-1.91194	-1.76219	-0.903927	-0.668245	-0.576189	0.204872	0.150696	0.1005	0.664158	0.701959	0.726057	0.794064	0.802873	0.814097	0.881978	0.837912	0.86064
Ccdc141	-1.3934		-1.14382	0.601436	0.567251	0.395152	-1.8119	-0.248691	-2.28817	0.668707	0.729228	0.260128	0.67574	0.669372	0.610672	0.568788	0.441324	0.698173
Ppig	-2.23028	-1.72075	-2.19222	0.0620159	-0.00889634	0.120683	-0.204255	0.0233802	0.0275825	0.623807	0.589158	0.671875	0.776075	0.714001	0.660976	0.621365	0.754959	0.710523
Bcorl1				-1.83283	-1.44474	-2.30511	0.506431	0.526256	0.354846	0.403521	0.263156	0.0747683	0.181298	0.462306	0.491358	0.649573	0.975788	0.693381
Skt	-1.87445	-1.85479	-1.79398	-0.546552	-0.415612	-0.361538	-0.139288	-0.27261	-0.143038	0.861109	0.847813	0.914234	0.738329	0.8479	0.841249	0.787191	0.761735	0.802301
Tpx2	-1.97088	-2.14511	-2.0532	-0.124524	-0.0919226	-0.0651489	0.103688	0.0852791	0.0839388	0.631947	0.689325	0.689931	0.702965	0.701122	0.700891	0.677958	0.673153	0.710592
Setx	-1.30524	-1.57854	-1.46768	-0.0161791	0.0698413	0.119305	-1.11067	-1.21253	-1.17069	0.786553	0.819275	0.824818	0.809534	0.883938	0.852376	0.906446	0.876742	0.912699
Chd7	-1.16249	-1.88613	-2.96259	0.023203	0.113756	0.0100061	0.161862	0.145194	0.183738	0.634683	0.640271	0.596768	0.526433	0.621821	0.616539	0.587938	0.55274	0.596266
Fubp3	-1.59713	-1.50215	-1.65321	-0.919047	-1.06346	-0.86829	0.00067624	-0.0542618	-0.10228	0.880232	0.927373	0.924406	0.818898	0.806442	0.947164	0.838903	0.798004	0.817734
Virma	-2.23643	-2.09598	-2.00664	-0.0247969	-0.0442626	-0.107413	0.50156	0.54122	0.462756	0.574644	0.5286	0.50757	0.533025	0.522824	0.516191	0.573526	0.629311	0.6243
Med12	-1.91953	-2.31288	-2.11082	0.0359519	0.350943	-0.246587	0.562034	0.520505	0.300981	0.450117	0.52446	0.619119	0.640284	0.573516	0.648592	0.462789	0.511923	0.3886
Bclaf3	-1.64261	-2.60656	-1.05204	-0.430042	-0.405735	-0.379024	-0.214705	-0.243386	-0.21982	0.83775	0.81812	0.790152	0.797288	0.786153	0.807614	0.768651	0.776742	0.811447
Dhx35	-1.52254	-1.57367	-1.27979	-0.74326	-0.938573	-0.993646	-0.38253	-0.339456	-0.493755	0.904566	0.874791	0.817873	0.860891	0.86116	0.92836	1.06052	1	0.959068
Med14	-2.08799	-1.32801	-2.46697	-0.249112	-0.512875	-0.382152	0.378077	0.331211	0.389599	0.702306	0.630675	0.663095	0.659837	0.653871	0.718911	0.597263	0.657266	0.644995
Tmem201	-1.54327	-0.695456		-2.14742		-0.638449	-0.947712	-0.607712	-0.489289	0.733742	0.824129	0.766445	0.938991	0.88263	0.702786	0.700617	0.799049	0.720925
Prdm2		-2.80861		-0.946908	-1.1614	-1.05168	0.0249437	0.146158	0.0167481	0.595985	0.585051	0.592285	0.597342	0.728118	0.678788	0.615409	0.704165	0.683611
Zmym4	-2.01598	-2.00784	-2.15864	-0.148828	-0.250606	-0.220989	0.366824	0.280292	0.326762	0.620394	0.662496	0.621494	0.608328	0.605109	0.609961	0.695488	0.681266	0.724467
Gpatch8	-2.32511	-2.17196	-1.7103	-0.280779	-0.209463	-0.0388934	0.655931	0.670975	0.487818	0.4453	0.516124	0.531919	0.538009	0.582685	0.554415	0.581698	0.582711	0.588913
Bptf	-1.64569	-2.42373	-2.16035	-0.0880056	-0.111239	-0.130765	0.365752	0.431114	0.342081	0.56023	0.572376	0.568623	0.588202	0.581529	0.602495	0.639939	0.647408	0.660031
Znf335	-0.417807	-0.773657	-2.28627	-0.277686	0.472501	-1.39987		-1.11461	-0.846282	1.06333	0.61549	0.241978	1.36832	0.802372	0.811451	0.555319	0.475014	0.710403
Dhx8	-1.82975	-2.53606	-1.62473	-0.311323	-0.334231	-0.313412	0.318932	0.343328	0.340338	0.632685	0.639719	0.623343	0.677226	0.63062	0.668041	0.661193	0.725572	0.688514
Fbrsl1		-1.6109		-0.785242	-0.560246	-0.467121	-1.28561	-1.39173	-1.26913	0.838508	0.877484	0.873828	0.839097	0.843892	0.830516	0.746341	0.743313	0.777002
Hmga1	-2.02862	-2.00918								0.393518	0.476671	0.38074	0.49743	0.496537	0.539857	0.490703	0.336305	0.426047
Zc3h13				-2.30632	-1.81094	-1.38046	0.674125	0.575302	0.586405	0.24764	0.377445	0.289096	0.288667	0.315882	-0.132902	0.820447	0.997734	0.457884
Trrap		-2.75194	-1.64186	-0.432326	-0.479438	-0.537564	-0.349106	-0.253806	-0.134299	0.770071	0.769383	0.697871	0.781731	0.695078	0.734313	0.694761	0.729778	0.707353
2900026A02Rik	-1.42563	-0.568738	-2.14593	-1.06551	-0.845008	-1.41872	0.453899	0.420642	0.61195	0.155139	0.54989	0.148737	0.637547	0.868578	1.4594	0.389889	1.05259	0.721286
Bcl7c				-1.84443	-1.46741	-1.77982	1.32153	1.14821	1.2283	-0.0653405	0.382834	0.0879324	0.397111	0.328966	0.116973	-0.328673	0.0868397	0.386969
Maz	-2.22332	-2.16907		-0.604657	-0.666151	-0.763945	-0.0209672	-0.0843842	0.0497388	0.816159	0.692873	0.923232	0.605671	0.531451	0.64215	0.621951	1.09104	0.558228
Edc4	-1.47588	-1.70826	-1.46026	-1.06541	-0.484952	-0.889314	0.41483	-0.0266708	-0.374014	0.294142	0.353166	0.36094	0.996677	0.455669	1.31096	1.36552	1.35609	0.576769
Thoc5	-1.58238	-2.80282	-1.01651	-0.375196	-0.341193	-0.496258	0.0734358	-0.00692777	-0.00078595	0.81748	0.940369	0.898325	0.777337	0.880371	0.790434	0.574265	0.549452	0.320599
Ints13	-1.80309	-1.58073	-1.54907							0.488989	0.778092	0.603215	0.590982	0.591101	0.364337	0.343294	0.536193	0.63669
Zfp638	-2.07042	-1.99763	-1.85879		-0.183482	0.164759	0.322646	0.616389	0.346895	-0.0286317	0.0874659	0.34136	1.17143	0.863207	0.76747	0.524572	0.640901	0.291866
Nup205	-1.99065	-1.97672	-1.93284	-0.415409	-0.442663	-0.40299	0.239164	0.172706	0.233068	0.723515	0.709532	0.684689	0.761764	0.729672	0.725755	0.737339	0.73424	0.709827
Dhx9	-1.99508	-2.0145	-2.02781	-0.198748	-0.223119	-0.306427	0.278365	0.100881	0.0139095	0.656229	0.572453	0.562442	0.769299	0.762761	0.759667	0.760321	0.816665	0.712698
Srcap	-2.11091	-1.3362	-2.18392	-0.54198	-0.372847	-0.493645	0.112693	0.0279388	0.00231073	0.741869	0.737953	0.70015	0.729881	0.775974	0.764221	0.815439	0.812998	0.818075
Trip12	-1.61066	-1.69779	-1.53586	-1.21818	-0.899304	-1.0931	0.670308	0.421359	0.650468	0.750585	0.623882	0.516462	0.497261	0.937286	0.91102	0.615969	0.785473	0.674827
Itpr2	1.3157	1.20171	1.22319	-1.26486	-1.25947	-1.23467	-1.41625	-1.27297	-1.41027	0.292635	0.357689	0.313757	0.4882	0.432337	0.543341	0.460127	0.579005	0.65081
Stk25				-0.665996	-0.738311	-0.399595	-1.80264	-0.898592	-1.37542	0.638168	-0.258428		1.11668	0.404698	1.18871	0.857023	0.989214	0.944488
Mbd4				-1.8373	-1.14275	-2.45199	0.28834	-0.00290913	0.0505967	0.794192	0.372569	0.862089	0.542657	0.790334	0.569884	0.416503	0.300503	0.44729
Ptdss2	0.195318	0.141758	-0.0795967		-1.84548		-2.10261	-1.10273	-1.2182	0.86587	0.812983	0.786693	0.717752	0.807391	0.878371	0.427404	0.390305	0.324772
Septin3	-0.382668	-0.309703	-0.443093	-1.04585	-1.15535	-0.666265	-0.187553	-0.181422	-0.339615	1.32684						1.60066	1.78402
Nos1	-0.566919	-0.753112		-1.1504			-1.33821	-1.10707	-1.56615	1.50637	0.491291	0.842581	0.790533	0.0213542	0.529073	1.30133	0.510138	0.489194
Wdr46			-0.769337	-1.35872	-1.52615	-1.60016	-0.723363	-0.782633	-0.651035	0.810152	0.8044	0.829561	0.843655	0.847991	0.894626	0.787224	0.806165	0.787622
M1ap	0.468986	0.587831	0.277285	-1.67513	-1.22798	-1.55352	-0.937834	-0.899603	-0.896255		0.672857	1.01607	1.01207	0.969173	0.981483		0.620074	0.58449
Extl3				-0.301444	-0.17393	-0.379665	-1.69968	-1.50447	-1.52816	1.13537	1.03875	0.600915	0.491992	1.30571	1.00343	0.156945	0.441358	-0.587114
Rbmx				-1.68895	-2.09074	-1.50784	-0.158755	-0.17182	0.244352	0.903944	-0.129668	0.853354	0.167556	0.721673	0.326698	0.746168	0.997667	0.786364
Rlim	-0.412878	-0.258341	-0.626357	-1.03338	-1.25258	-0.875706	-1.18203	-1.16383	-1.51725	0.842749	0.765095	0.761694	1.14724	0.861283	1.12136	1.14022	0.786856	0.895862
Ak3	0.585206	0.759363	0.969088	-1.21567	-1.43835	-1.30058	0.554436	0.597483						0.489031
Rpgr	-0.531881	-0.399153	-0.379605	-1.13799	-1.18594	-0.837294				1.08635				1.12174	1.20383			1.05993
Ppm1d				-0.799949	-0.993945	-0.997456	-1.3182	-1.33535	-1.54854	0.71591	0.850677	0.860708	0.80204	0.730296	0.784666	0.785274	0.709591	0.754287
Son				-2.36184	-2.00098		-0.0938591	-0.0463211	-0.211305	0.76818	0.0207182	0.767137	0.243155	0.617613	0.259977	0.772941	1.00511	0.259468
Klf13	-0.381169	-0.225534	-0.663982	-0.772957	-1.0078	-1.40745	-1.1473	-1.36255	-1.34801	0.814025	0.832703	0.843779	0.860632	1.04346	1.12889	0.930968	0.987369	0.874923
Pigo							-1.53556	-1.60343	-1.79078	0.68481	0.544537	0.465403	0.691782	0.742049	0.592347	0.444081	0.303712	0.46105
Slc29a1	1.42312	1.51294	1.41322	-0.34778	-0.575689	-0.565087	-1.70366	-1.75747	-1.7959	0.270897	0.284573	0.203305	0.433582	0.360704	0.276464	0.234392	0.169844	0.162549
Praf2	1.14254	1.17647	1.23224		-1.56528	-0.995458						-0.252889	0.30411	-0.64591	-0.789128	0.393302
Cwc15	0.12029	0.207377	-0.172886	-1.70162	-1.46849	-1.81133	-0.884185	-0.723434	-1.01405	0.715067	0.817584	0.622699	0.847739	0.838472	0.915979	0.902035	0.942371	0.846377
Iyd			-1.39118	-1.17343	-1.23459		-1.09626	-0.738286	-0.924758	0.429922		0.829911	0.892048	0.885442	0.821702	0.940276	0.853205	0.905996
Znf414	0.825983	1.14485	0.137957	-1.45099	0.133668	-1.45372	-1.55105	-1.43985	-1.68502	0.733549	0.430364	0.197379	0.565141	0.79175	0.657556	0.691867	0.692577	0.577983
Pop5	0.151369	0.203272	-0.0686208	-2.0634			-1.87188	-1.69114		0.7584	0.747135	0.705578	0.627467	0.573427	0.620417	0.420188	0.454562	0.433228
Tbc1d20	0.964738	1.0975	1.47779	-0.886746	-1.66572	-1.39392		-0.348629		0.533684	0.325015	0.474983	-0.658062	0.0793733
	0.738087	0.698405	0.753415	-1.1264	-1.06351
Sapcd2	-0.351836	-0.155265	0.116245	-0.440703	-0.44865	-0.665315	-1.88366	-1.71141	-1.82158	0.835778	0.928188	1.04564	0.668922	0.859082	0.793693	0.68454	0.963192	0.583132
Tmx2	-0.802947	-0.61022	-0.0975768	-0.406745	0.0678339	-0.767221	-1.39381	-1.49809	-1.67342	1.5211	1.07575	1.373	0.992633	0.825672	1.07969	0.16519	0.0683626	0.0808042
Cmip	-0.386868	-0.612942	-0.237346	-0.842509	-0.576002	-1.51551	-2.12867		-1.15862	0.796251	0.718843	0.776724	0.867824	0.830338	0.850322	0.880549	0.897166	0.840447
Odf2l				-1.36086	-1.15666	-1.63336	-0.842682	-1.09874	-0.804298	0.720675	0.371348	0.551957	0.857302	0.830446	0.870139	0.970288	0.806854	0.917585
Ttpal		1.15203	1.02594	-0.808902	-0.804501	-0.564565
Hist3h2ba				-1.73781	-1.65426	-2.04237	-0.262737	0.00094888	-0.199089	0.714165	0.653377	0.622769	0.494336	0.55448	0.897132	0.621164	0.694104	0.643783
Fkbp11	0.450082	0.449809	0.236873	-2.12368	-1.42388	-2.46518	0.422849	0.175553	0.575916	0.935615	0.776846	0.690753	0.576931	0.573744	0.644155	-0.588054	0.0533192	0.0383535
Ogfod3								-1.91943	-2.11438	0.497763	0.52072	0.524443	0.454212	0.452149	0.334279	0.345208	0.455101	0.449937
Cdca7		0.794357		-0.548412	-0.389525	-0.691032	-1.55959	-2.2011	-1.42978	0.657365	0.695803	0.753287	0.451462	0.563631	0.672173	0.738947	0.766317	0.726102
Cenpn				-1.91079	-1.43117	-0.558479	-0.891042	-1.19086	-0.772316	0.729965	0.7546	0.722796	0.724333	0.669702	0.536373	0.844844	0.812632	0.959413
Cenpp				-1.21379	-1.90132	-1.26128	-0.970158	-0.686555	-0.79816	0.95933	0.746393	0.723314	0.713024	0.600115	0.806572	0.768703	0.670731	0.843076
Sgo1			0.425831	-1.44327	-1.29658	-1.56523	-1.22436	-0.902192	-0.931558	0.800856	0.741476	0.805	0.675257	0.685562	0.765543	0.967015	0.654752	0.841887
Prdm5							-1.52981	-1.34295	-1.45507	-0.826875	0.207574	0.36929	0.340132	0.61981	1.18209	0.787865	0.826258	0.821676
Dppa2	0.0668783		0.690875	-1.63748	-1.70176	-1.43444	-0.877849	-0.889487	-1.05482	0.78719	0.733568	0.799914	0.719531	0.792215	0.769015	0.684789	0.749774	0.80209
Magt1	-0.39345	-0.578297	-0.217555	-1.31425	-1.55867	-1.8629	-0.986782	-0.506132	-0.596245	1.06073	0.982194	0.971593	0.809986	0.847291	0.923809	0.802762	0.948767	0.667145
Pclaf	1.28748	1.48114	1.44391	-0.300728	-0.799008	-0.185682	-1.33036	-1.0475	-2.58318	0.107946	0.472337	0.118919	0.18127	0.322879	-0.086886	0.112818	0.525736	0.278895
Sec61b	1.32507	0.760314	1.36365	-1.45357	-1.74865	-2.07665	-0.499928	-0.8071	-0.73335	0.748728	0.443309	0.592771	0.328232	0.30663	0.526758	0.327306	0.222155	0.374328
Tspan31	0.882154	0.942716	0.908459	-0.996334	-0.925655	-0.81134
Use1	1.23696	1.33289	0.863487	-0.911227	-1.47068	-0.448585	-1.62806	-1.88797	-1.25065	0.495332	0.499849	0.602293	0.351831	0.450264	0.493636	0.351459	0.461827	0.457353
Ppm1b	0.964682	1.03185	1.02725	-0.953495	-0.977242	-1.04044				-0.0525941
Pwp1	0.0263561	-0.154912	0.0545688	-0.417711	-0.915298	-1.11003	-1.66711	-1.84552	-1.47808	0.89138	1.04411	0.950387	0.808964	0.763325	0.797691	0.750243	0.807144	0.69449
Apobec3	1.18138	1.25647	1.43861	-0.360649	-0.833862	-0.577745	-1.92746	-1.51898	-1.77606	0.833832	0.507031	0.317197	0.520505	0.283371	0.415347	-0.00667917	0.203213	0.0444887
Nrbp1	-0.418859	-0.36413	-0.348549	-1.34627	-1.19531	-1.13732	-0.206925	-1.23481	-0.350669	0.881999		1.1758			1.19356	1.02248	1.20113	1.12786
Clip1	0.106708	0.68999	0.657	-1.72178	-1.27391	-1.44738	-1.14796	-1.07532	-1.38859	0.639338	0.667619	0.85451	0.626862	0.93892	0.932436	0.680568	0.561767	0.699224
Exosc4	1.10942	1.07707	1.1208	-0.911761	-1.35638	-1.48023	-1.24704	-1.34217	-1.57124	0.632926	0.68193	0.537794	0.657363	0.664647	0.638662	0.206361	0.382931	0.198909
Med6	1.28333	1.39456	1.38658	-1.07674	-0.559941	-0.448711	-1.76386	-1.73821	-1.43331	0.439434	0.514529	0.270043	0.553052	0.768337	0.42999	-0.0385308	-0.0642264	0.0836596
Smc1b								-1.41281	-2.2743	0.385986	0.412358	0.366694	0.583664		0.266853	0.707899	0.50083	0.462828
Senp2				-1.56941	-1.62545	-1.46981	-0.91306	-0.507031	-0.671259	0.70947	0.841455	0.814278	0.516202	0.729087	0.629398	0.878012	0.896341	0.741775
Msantd4				-0.149982	-0.122979	0.0603576	-1.35199	-1.72625	-2.36012	0.59308	0.602707	0.631032	0.681487	0.713266	0.68335	0.647024	0.500439	0.598586
Tmem205	0.586953	0.903676	0.903689	-1.39722	-1.72395	-1.80332				-0.136355	0.354858	0.300774	0.645118	0.832757	0.643107	0.397113	0.695468	-1.20267
Ncoa5		0.0113279		-1.45377	-1.82266	-1.48214	-0.861429	-0.645525	-0.779434	0.73072	0.689638	0.731446	0.656532	0.686698	0.759229	0.935845	0.958418	0.885096
Wdr13	1.22819	0.772876	1.10594	-1.13274	-2.29298	-1.60464				0.198991	0.204391	0.0909729	0.0204475	0.178665	-0.568954	0.631053	0.705486	0.46231
Tram1	-0.232931	-0.272633	-0.295925	-2.75858			-1.46384	-0.82314	-0.263719	0.881122	0.765023	0.804257	0.670503	0.746131	0.633722	0.585837	0.504497	0.51968
Hnrnpu	-0.774544	-0.680443	-1.04533	-0.979374	-0.914758	-0.717889	-1.16608	-1.11449	-1.14966	1.05382	1.08557	1.09131	1.10747	1.12328	1.21261	0.607359	0.688509	0.572637
Taf12	-0.733553	-0.84153	-0.421008	-1.79393	-1.87437	-1.04757	-0.611487	-0.272562	-0.324522	0.728115	0.997773	1.11407	0.845787	0.856856	1.03221	0.98618	0.767798	0.591743
Mtmr6	-0.475572	-0.0612613	0.0850699	-0.982727	-0.687196	-1.65456		-2.45677		0.915281	0.8339	0.817208	0.848631	0.531003	0.616202	0.475922	0.478206	0.716659
Ccar2	0.0762392	0.477842	0.0863021	-0.0198168	-0.00947499	-0.197362	-2.12575	-2.20558	-1.83568	0.802948	0.817176	0.745815	0.725921	0.765852	0.625738	0.444451	0.248513	0.576868
Rbpms2	0.862822	0.466179	1.12816	-0.576322	-0.908317	-1.5842	-1.24029	-2.02298	-1.3683	0.921758	0.681955	0.651697	0.730009	0.719341	0.542918	0.678658	0.170116	0.14679
Slc30a5							-1.7829	-1.58833	-1.52034	0.807643	0.525679	0.592993	0.685564	0.295856	0.771572	0.597479	0.37051	0.244274
Exoc6	-0.473433	-0.535872	-0.649283	-0.353277	-0.214832	-0.222861	-2.18523	-1.68318	-1.27039	0.982691	0.724324	0.906263	0.474194	0.833539	0.817711	1.04533	0.858139	0.946166
				-1.00723		-2.90087	-0.0535947	-0.384134	-0.720602	0.68516	0.615849	0.645165	0.555357	0.479231	0.594843	0.507558	0.529496	0.453766
Cenpi			1.63995	-1.18174	-1.91022	-1.89533	-0.435494	-0.428738	-0.718097	0.502299	0.421796	0.447101	0.487337	0.505948	0.563654	0.706411	0.696178	0.598942
Cenpo				-1.70374	-1.39206	-1.10049	-0.855462	-1.12992	-0.718321	0.958053	0.619975	0.69546	0.840805	0.751475	0.859559	0.797976	0.834971	0.541727
Kcnj14				-1.79816	-1.71414	-1.51908	-0.232483	-0.349818	-0.518037	0.565768	0.968993	1.15073	0.608719	1.02979	0.795766	0.556366	0.14078	0.314814
Stau2	1.49867	0.795044	1.39341	-2.21647	-1.52214	-1.35866	-0.679111	-0.430084	-0.941156	0.518051	0.397078	0.532727	0.642269	0.498548	0.224641	0.286442	0.134178	0.226561
H2bc12				-1.27414	-1.49067	-1.02926	-1.14593	-0.894897	-1.14867	0.691107	0.67703	0.646368	0.575026	0.590166	1.00029	0.888598	1.00823	0.906753
Fam193a	0.0601329	-0.69822	-0.450925	-0.556115	-0.0978971	-0.304773	-1.67283	-1.96015	-1.55122	0.816308	0.855011	1.09652	1.08463	0.918278	1.25406	0.12826	0.707318	0.37162
Polr2b	-0.796399	-0.845004	-0.837482	-0.861238	-0.564523	-0.871639	-1.21094	-1.36589	-1.25051	0.968679	0.938303	0.941308	0.961613	0.916627	1.0393	0.936341	0.955368	0.946073
Znf263				-1.74733	-1.46055	-1.78411	-0.788406	-0.500033	-0.122745	0.775978	0.841089	0.859594	0.779306	0.805622	0.775732	0.428358	0.627467	0.510025
Atad2	-0.723215			-1.51926	-1.85785	-1.66513	-0.44983	-0.181244	-0.515068	0.726358	0.686372	0.689506	0.67644	0.661663	0.653446	0.915172	0.948935	0.953705
Slc35e1	1.44644	1.41511	0.949303	-1.43078	-1.59149	-1.30765	-1.17229	-1.09388	-0.949359	0.0818661	0.335743	0.244115	0.66244	0.411484	0.0301243	0.813291	0.827688	0.327838
Micu2	-0.808881	-0.662061	-0.371301	-1.3815	-1.36465	-1.01992	-1.00161	-1.16476	-0.622759	1.00918	1.27331	0.984264	0.899437	0.641464	0.97252	1.08778	0.560962	0.968525
Pabpn1	-0.87954	-0.800083	-0.665191	-1.50537	-1.39523	-1.07087	-0.522494	-0.344932	-0.550119	1.53179	1.48879	1.39992	0.865087	0.918565	0.916655	0.194766	0.276741	0.141516
Immt	-0.195981				-1.55852	-1.5753	-0.925844	-0.843215	-0.888432	0.952384	1.20655	0.684791	1.23702	1.39061	0.0415132	0.165374	0.555127	-0.246087
Epc1				-1.67792	-1.34728	-1.13879	-0.544954	-0.943444	-1.24841	0.684664	0.692459	0.757536	0.838625	0.729974	0.750636	0.87206	0.835988	0.738853
Ccdc15				-1.97224			-1.31646	-1.08271	-1.27632	0.504477	0.686265	0.695878	0.619525	0.657062	0.659138	0.54815	0.630302	0.646925
Scai				-1.49164	-1.94103	-1.54658	-0.404642	-0.57063	-0.521245	0.782535	0.646818	0.900469	0.504209	0.749114	0.717425	0.958552	0.71746	0.499189
Pcyox1l	1.32884	1.48553	1.21286	-0.527545	-1.34644	-0.309628	-1.6521		-1.64129			0.313151	0.568107	0.605707	0.126972	0.218895	-0.0892191	-0.293845
Fam120c		-0.0919275					-1.98775		-1.95794	0.505138	0.780721	0.739994	0.354792	0.419324	-0.571732	0.794323	0.607216	0.407842
Trim35					-2.38509		-1.25131	-0.921671	-0.786238	0.716994	0.549729	0.654525	0.777297	0.605952	0.521776	0.464048	0.62402	0.429968
Bri3bp	0.656252	0.78114	0.723572	-0.958002	-1.21342	-1.19629	-1.50341	-1.72755	-1.54286	0.579936	0.696047	0.685825	0.62532	0.712156	0.627963	0.685254	0.674493	0.69357
Pigt	0.9115	0.949051	0.560001	-0.860646	-2.24963	-1.87019	-0.622656	-1.31809	-0.616018	0.715144	0.814148	0.739477	0.480078	0.554202	0.602097	0.498465	0.473214	0.239855
Clptm1l	0.824566	0.427853	0.659621	-2.42804	-1.21204		-0.56507	-1.50502	-0.698165	0.783807	0.456137	0.411404	0.622423	0.947859	1.07789	0.341418	0.518991	-0.663621
Gprasp2	0.800183	0.847588	1.10047	-1.04984	-1.34894	-0.316831	-2.87143			0.0150666	0.397633	0.0472613	0.605206	0.33942	0.395426	0.379039	0.289289	0.370452
Usp43	-0.113683	-0.0294406	0.116433			-1.69887	-1.92157		-1.96208	0.63142	0.618562	0.709842	0.588346	0.48764	0.64619	0.651713	0.736278	0.539223
Tcaf1				-0.831011		-1.73276	-0.821786	-0.783359	-1.09287	1.03328	1.09107	1.27971		0.275915	0.56877	0.593358		0.419674
Bnc2				-0.0579102	-0.210589	-0.183031	-2.19574	-0.629133	-2.28619	0.630803	0.647871	0.600899	0.535606	0.550221	0.52928	0.693838	0.663412	0.710662
Unc80	0.906428	0.615632					-1.22262	-1.66094	-2.40991	0.195014	0.381294	0.378576	0.597955	0.619926	0.507395	0.270117	0.37826	0.442868
Csnk1a1	0.37798	0.316724	0.646618	-1.55349	-1.72123	-1.20282	-1.01244	-0.99867	-1.51954	0.772354	0.911314	0.901162	0.847544	0.810455	0.86161	0.424746	0.556344	0.581349
Cep128	0.790139		0.291191	-1.20367	-1.49301	-0.73497	-1.06118	-1.8364	-1.29578	0.51814	0.759501	0.567309	0.691674	0.645635	0.907165	0.811085	0.854038	0.789125
Cdca8				-1.71024	-1.56725	-1.65628	-0.460712	-0.66477	-0.56973	0.680805	0.734022	0.801007	0.726506	0.722558	0.722749	0.749784	0.690672	0.80088
Fam210a	0.427019	0.17903	-0.0268784	-0.621063	-0.371692	-0.388409	-1.94987	-1.16969	-1.45387	0.249339	1.15678	1.17227	0.412617	1.053	1.33142
Ppp2r2c	1.53958	1.32886	1.26656	-0.353244	-0.399935	-0.526453	-1.19021	-1.23091	-2.5137	0.450146	0.193675	0.264651	0.377768	0.379679	0.34062	-0.673916	0.398402	0.348428
Ankrd26	-0.873674			-1.20105	-1.28826	-1.26125		-1.7192		0.654708	0.935078	0.796019	0.557714	0.58891	0.755714	0.625552	0.647265	0.782475
Vangl1	0.682103	0.681312	0.759147	-1.60457	-1.66446	-0.881041	-1.61993	-1.58421		0.616828	0.719223	0.711072	0.733198	0.619715	0.654687	0.427237	0.270243	0.479445
Nanog	-0.713801	-0.562771	-0.568406	-0.95453	-1.0576	-1.25909	-1.4436	-0.963198	-1.02737	1.00971	0.946157	0.981883	0.891669	0.911759	1.0391	0.92498	1.03606	0.809052
Topors	-0.204941	-0.673155		-0.66797		-0.816613	-1.9382	-1.33523	-1.41969	0.851023	0.799414	1.00543	0.683523	0.686096	0.86475	0.354251	0.97986	0.831457
Rbm12b1				-1.73129	-1.79336	-1.57748	-0.454789	-0.483979	-0.37472	0.807399	0.757101	0.393967	0.606544	0.757846	0.750454	0.760715	0.817735	0.763858
Prickle2	-0.26687	-0.0063985	-0.614143	-0.449204	-0.822279	-0.826641	-1.31502	-1.82777	-1.39654	1.09047	1.20181	1.30456	0.138711	0.927078	1.38702	0.435331	0.29422	0.745665
Fbll1	-0.660557	-0.710923	-0.68424					-1.90066	-2.00508	0.63596	0.630914	0.609717	0.671183	0.653345	0.676692	0.711068	0.693668	0.678911
	1.53248	1.38974	1.47412	-1.08066	-1.44284	-0.935176	-1.01742	-1.13794	-1.33191	1.08744	-0.454788	0.363219	0.200485	0.0403173	0.600355	0.580032	0.22467	-0.0921204
Mis18bp1		1.18375	0.86853	-1.66911	-1.32574	-1.0015	-0.87078	-1.40227	-1.3702	0.593345	0.474693	0.389128	0.614778	0.539391	0.513855	0.775624	0.771381	0.915121
Mtdh	-0.153602	-0.146016	-0.275966	-2.11961	-1.89608	-1.85228	0.09219	-0.0395662	-0.362447	0.850003	0.890693	0.749094	0.949293	0.787045	0.762578	0.585031	0.617801	0.561834
Hydin	1.60521	1.70931	2.03611	-1.23084	-1.71705	-1.25727	-0.53432	-0.439772	-0.814986	0.0345182	0.175665	0.220516	0.0238314	-0.0643499	-0.159948	0.125412	0.161373	0.126601
Kirrel1	1.61862	1.67081	1.46692	-0.539447	-0.625461	-0.700855	-1.58995	-1.28551	-1.75437	0.0696725	-0.161051	0.194745	0.437255	0.351028	0.529536	0.175244	0.45902	-0.316204
Arhgef17				-2.05251			-1.33934	-1.39818		0.456056	0.529015	-0.0584126	0.743449	0.722858	0.464996	0.575269	0.725162	0.631636
Mib1	0.4915	0.397278	0.0436513	-0.424351	-0.691841	-0.399657	-1.82586	-2.2991	-1.55333	1.10537	0.590597	0.716192	0.731813	0.495061	0.740085	0.946913	0.49526	0.440411
Cep120	-0.104428		-0.939418	-1.80725	-1.95427	-1.7734	-0.068909	0.129788	0.113649	0.758037	0.655872	0.594282	0.459805	0.486969	0.689194	0.923591	0.816021	1.02047
Rpf1				-1.57284	-1.61883	-1.68423	-0.600233	-0.654547	-0.524413	0.800782	0.813617	0.863581	0.779359	0.81113	0.758885	0.61735	0.631074	0.579315
Inpp5a	0.779696	0.993124	0.784556	-1.53125	-1.17524		-0.0885433	0.237662
Inava	0.655157	0.177563	0.415454	-0.68752	0.326715	-0.85227	-1.87819		-2.51356	0.663951	0.617455	0.280768	0.0795313	0.118433	1.01342	0.874992	0.708091
Syncrip	-0.666107	-0.938729	-0.629086	-0.693649	-0.839817	-0.354071	-1.00404	-1.59	-1.4285	1.12673	0.915425	1.08615	1.25368	1.35436	0.934217	0.303832	0.429207	0.740393
Rpl36	1.71768	1.67865	1.51568	-0.92629	-1.5252	-1.36093	-1.12376	-1.01753	-1.04384	0.215833	0.34736	0.292967	0.23769	0.246372	0.207552	0.161893	0.193135	0.182725
Cep162	-0.825012	-0.599624	-0.750337	-0.0941955	0.408532	0.300869	-1.17344	-2.61378	-1.35255	0.689915	0.710389	0.927318	0.688575	0.609994	0.608664	0.899373	0.759436	0.805877
Znf507	0.0528124	-0.0252573	0.609929	-1.93654	-1.42868	-1.84845	-0.225995	-1.09806		1.25253	0.734543	0.805798	0.268143	0.372614	1.24904	0.459137	0.121634	0.636807
Wdfy3	0.149666	0.550611	0.332467	-0.218213	0.0330773	0.30461	-1.94136	-1.46847	-2.52002	-0.148771	0.929297	0.471005	0.18224	1.31317	0.44077	0.614659	0.145751	0.829516
Ift172	-1.8856	0.179584	-0.552665	-0.172795	0.153844	-0.547473	-1.51771	-1.20116	-1.52186	1.04671	0.543346	0.019358	0.866984	0.664237	0.640539	1.20789	1.24015	0.836615
Kmt5c				-1.45397	-0.820909	-1.20272	-0.833618	-1.49307	-1.14093	0.882324	0.684965	0.834718	0.716472	0.937896	0.930353	0.456012	0.748045	0.75443
Kif18b				-1.22915	-1.47965	-1.61285	-0.893434	-1.01664	-0.68627	0.755996	0.760526	0.581875	0.84924	0.915926	0.85314	0.762703	0.757007	0.681577
Znf513	-0.0317481	-0.450382	-0.237886				-1.60541	-1.69366	-2.02045	0.887442	0.494467	0.506014	0.645432	0.748211	0.789761	0.788204	0.536074	0.64393
Dennd2c	0.138961	0.135163	-0.132243		-1.51945	-2.34733	-0.493101		-1.70415	0.596801	0.752197	0.749314	0.740452	0.715459	0.536579	0.478888	0.634152	0.718309
Zfp646				-1.50901	-1.85547	-1.53325	-0.551421	-0.657565	-0.434934	0.562697	0.599924	0.634725	0.589456	0.628346	0.658913	0.896789	1.01324	0.957551
A2m	0.779709	0.889664	0.819161	-2.04217	-0.951367	-0.643591	0.385952	0.381166	0.381474
Cep290	1.87108	1.57955	1.21811	-0.82581	-1.02194	-0.940593	-1.49695	-1.64567	-1.11499	0.325387	0.149102	0.243761	0.0867385	0.260907	0.202161	0.347596	0.413547	0.348011
Cep170	0.696916	0.420329	0.356732	-0.656261	-0.829511	0.0169678	-2.00186	-1.67821	-2.10714	0.685153	0.796208	0.607401	0.742306	0.453889	0.522611	0.75195	0.532949	0.68957
Tasor							-2.27837	-1.4435	-1.01029	0.514721	0.440622	0.274447	0.420448	0.549582	0.590809	0.416065	0.816296	0.709169
Lrrcc1		-0.796071		-2.65233		-1.1359	-0.0537155	-0.280053	-0.919349	0.929709	0.701481	0.723418	0.396245	0.455592	0.383665	0.716829	0.627325	0.90316
Znf280d				-1.14397	-1.40114	-1.58043	-0.991961	-0.933901	-0.682995	0.97197	0.0723809	0.842299	0.682928	0.415773	1.05764	1.01423	1.00486	0.672329
Ino80d				-2.55112	-1.05286	-1.61412	-0.05314	-0.183653	-0.165571	0.631728	0.589986	0.512743	0.401729	0.543553	0.54497	0.750455	0.693519	0.95178
Ptpmt1	0.490973	0.710605	0.892411	-1.38673	-1.55499	-2.35739	-0.631969	-0.547541	-0.697635	0.549518	0.253617	0.288851	-0.109372	0.280914	0.794223	1.00329	1.28696	0.734262
Ccdc18			-1.07676	-1.14915	-1.86599	-0.594268	-0.990104	-0.809894	-0.938251	0.78886	0.896723	0.862606	0.769831	0.898838	0.765959	0.733395	0.770877	0.937324
Gpank1				-1.16186	-1.15056	-1.48185	-0.771242	-1.52792	-0.804756	0.549125	0.530914	0.720374	0.617414	0.759753	0.810327	0.915678	1.06207	0.932522
Slc20a1	0.786284	0.906156	1.01385	-0.663219	-1.0755	-0.967571
Sox2	-0.271999	0.043648	-0.130853	-1.13787	-1.1235	-1.29678	-1.27513	-1.61661	-1.12695	0.924821	0.954241	0.972015	0.715757	0.799403	0.606952	1.00081	1.01311	0.94894
Reep5	0.910318	0.889568	0.932819	-1.0281	-0.849725	-0.854879
Nfe2l2				-1.55762	-1.76412	-1.47316	-0.439405	-0.84578	-0.554826	0.665801	0.719334	0.43414	0.886736	0.737607	0.816985	0.685023	0.717913	0.97137
P4ha2	0.847094	0.88083	0.907598			-1.37171	-0.595585	-0.668229
Ncoa4				-2.58682	-0.307314	-1.37549	-0.561115	-0.751177	-0.527927	0.748852	0.662778	0.690637	0.685262	0.719324	0.625189	0.622019	0.637753	0.718033
Igf2bp2	0.132585	0.261659	-0.195553	-1.53288	-1.71709	-1.72377	-0.633216	-0.796027	-1.15423	0.964782	0.923608	0.983123	0.91835	0.823801	0.931735	0.566721	0.644702	0.60169
Acin1			-0.607045				-1.7572	-1.70317	-1.48533	0.590655	0.619512	0.653244	0.63964	0.623183	0.603367	0.585008	0.678602	0.559534
R3hdm4	-0.624249	-0.52946	-0.848112	-0.130216	-0.284922	-0.183904	-2.03425	-2.23536		0.782852	0.757435	0.791475	0.807154	0.8799	0.869628	0.743674	0.739469	0.498886
Atad5				-1.58169	-1.49904	-1.19102	-0.95354	-0.80596	-0.903062	0.820858	0.815984	0.545891	0.796825	0.905938	0.896966	0.680381	0.649431	0.82204
Syne3							-1.63611	-1.86315	-1.35921	0.487206	0.400446	0.685086	0.0363875	0.572771	0.559568	0.703772	0.727521	0.685714
Tmem237	0.304104	0.834869	1.044	-0.258706	-0.638845	-1.1827	-1.78937	-2.14771	-1.47255	0.706438	0.540899	0.63902	0.653009	0.636115	0.781743	0.36362	0.533598	0.452473
Tmed1	1.12293	1.12834	1.01803	-2.99519			-0.629743			0.0930021	0.0534736	0.098408	0.111825	0.0890195	0.0378171	-0.0264736	-0.130853	0.0294158
Ermp1	1.14455	1.27561	0.475313	-1.87375	-1.55439	-1.87534	-0.892429	-0.74363	-0.689885	0.6036	0.433164	0.561634	0.701638	0.540072	0.427002	0.546651	0.536519	0.383676
Krt76	-0.372209	-1.19268	-0.290666	-1.75244	-1.18542	-0.891052			-1.18021	0.66654	0.866063	1.01549	0.900029	0.635385	1.4299	0.0958736	1.08059	0.174801
Cdc42bpa				-0.408162	-1.5253	-0.4439	-1.09508	-1.77601	-1.13939	0.604982	0.468548	0.345402	0.495916	0.508441	0.39918	1.22031	1.3319	1.01315
Cenpw					-1.49074		-0.536922	-2.00285	-1.42548	0.644714	0.392349	0.416609	0.599535	0.607907	0.822529	0.677303	0.650263	0.644777
Nxt2	0.0628939	0.319804	0.474471	-2.33755		-2.34445	-0.756718	-0.418849	-0.420422	0.976596	0.51792	0.881865	0.594104	0.0963187	0.561967	0.6476	0.697328	0.447117
Tchp				-1.11223	-1.18315	-0.695702	-1.173	-1.75739	-0.919686	0.900326	0.75807	0.690808	0.242744	0.903054	0.749984	0.802683	0.804704	0.988788
Pomk	-0.220997	-0.505663	-0.432755	-1.72488	-0.869897	-0.89375	-1.58935	-1.25502		0.933521	0.91062	0.927557	0.957877	0.903221	0.965393	0.909457	0.903502	0.0811538
Pnpla6	0.43219	0.186148	0.143933	-1.03947	-1.16112	-0.781452	-1.52169	-1.74945	-1.55199	1.05316	1.00974	0.737692	0.881823	0.956662	0.806355	0.452478	0.742033	0.402966
Cenpt				-1.27109	-1.60322	-1.17964	-1.02281	-1.006	-0.920189	0.78218	0.661539	0.708238	0.664116	0.787543	0.742586	0.881314	0.865627	0.909811
Fubp3				-1.04159	-1.27237	-1.26766	-0.925687	-0.928347	-1.39749	0.550668	0.482929	0.108052	1.04964	1.01631	0.83278	1.02062	1.00719	0.764944
	-0.95611	-0.453543	0.0112605	-1.5609	-1.59002	-1.14625	-0.417127	-0.375591	-1.36564	0.915005	0.823016	0.537992	0.779774	1.24617	1.28703	0.756039	0.966697	0.542195
Slc39a7	-0.445836	-1.32107	-1.14713			-0.811769	-1.30806	-1.34701	-0.959765	1.21213	0.944981	0.939634	0.918156	0.897396	1.05095	0.511535	0.429172	0.436677
Kmt5a				-2.07417	-1.70509	-1.68506	0.610424	-0.377822	-0.0611868	0.366604	0.352189	0.300189	0.65956	0.576719	0.778525	0.685258	0.814779	0.759087
Meaf6				-1.62759	-1.68864	-1.72223	0.0343901	-0.892442	-0.444722	0.647675	0.609634	0.671301	0.720563	0.749798	0.798432	0.798364	0.804534	0.540933
H1-6				-1.21919	-1.34647	-1.4631	-0.982001	-1.04762	-0.965638	0.791316	0.849323	0.810587	0.826607	0.878179	0.884408	0.573018	0.681167	0.729419
Eif2ak2	-0.0421153	0.0338194	0.113051	-0.268942	-0.243072	-0.407499	-1.04992	-1.35872	-0.932844				-0.872333	-0.686366	1.0177	1.69513	1.83318	1.16893
Ctnnb1	0.302458	0.541652	0.343715	0.013403	-0.407098	-0.593131	-1.88529	-2.0798	-2.04484	0.722256	0.535214	0.49436	0.681108	0.453792	0.590368	0.928434	0.688378	0.715028
Tcf7	1.07773	0.8641	1.11285	-1.25993	-1.44542	-2.67365	-0.359473	-0.512798	-0.49361	0.438256	0.779459	0.598507	0.846852	0.557763	0.359672	0.117675	-0.181703	0.173725
Nbr1	1.17328	1.53571	0.580571	-1.29317	-0.334773	-0.927157	-2.02771	-1.3771	-1.25985	0.713907	0.535469	0.760995	0.734051	0.737358	0.47751	-0.00235655	0.0206979	-0.0474387
Atp8a1							-1.61155	-1.80676	-1.40789	0.193196	0.46353	0.397125	0.35821	0.360412	0.431582	0.85938	0.811296	0.951465
Ext2				-0.507957	-1.44175	-0.787567	-1.14013	-1.744	-1.14224	0.854929	0.994577	0.832318	0.414099	0.807038	0.621408	0.865372	0.483929	0.889984
Ppp3ca	0.0880007	0.121291	0.153657	-0.34464	-0.436641	-0.689838	-1.44594	-1.80265			1.31703	0.919068	1.04501	1.07565
Lsm3	0.906788	1.43454	1.14234	-1.13389	-0.110101	-1.27261	-1.30705	-1.47141	-1.31954	1.37332	1.34337	0.565234	0.261223	0.18685	0.0940736	-0.21157	-0.238074	-0.24349
Usp46	1.46744	1.58832	1.54775	-1.26334	-1.0823	-0.955218	-1.28143	-1.56653	-1.11079	0.492002	0.391806	0.100645	0.348673	0.19216	0.20711	0.221759	0.440225	0.261721
Sec61a1	0.883878	0.910989	0.796924	-1.45788	-1.68297	-1.84486	-1.12281	-1.02135	-0.880407	0.73844	0.695339	0.658627	0.615163	0.543764	0.541947	0.504687	0.578147	0.542364
Rpl27	0.767778	0.677988	0.64869	-1.11538	-1.06555	-0.935923	-1.63375	-1.77518	-1.49338	0.813256	0.930982	0.863162	0.646897	0.707554	0.60934	0.536653	0.26908	0.547786
Pdxp	0.905168	0.895341	0.928755	-0.792289	-0.888514	-1.04846
Sash1	-0.592231	-0.589943	-0.594004	-0.640791	-0.260387	-0.178009	-3			0.614028	0.684133	0.706597	0.695122	0.625871	0.687063	0.660265	0.60135	0.66443
Tpm2	0.312267	0.299279	0.453943	-1.08058	-0.761624	-0.899874	-0.545594	-0.55503	-0.677997		1.64193	1.81329
Wfs1	0.231694	-0.0955472	-0.200955	-1.4233	-2.57269	-1.12077	-0.872218	-0.534261	-0.278683	1.01048	0.466869	1.0558	0.970218	0.69768	0.905375	0.544811	0.264789	0.950701
Arpp19	0.838301	0.900957	0.987066	-0.75954	-0.993665	-0.973118
Abcd3	-0.136434	-0.166207	-0.364901	-1.01601	-1.46488	-1.16851	-0.933737	-1.47487	-1.22858	1.3152	1.24442	1.24519	0.734415	0.707325	0.689445	0.577273	0.668453	0.772412
Sox2	0.0521708	-0.11037	0.0392286	-1.3799	-1.01863	-0.87696	-1.4942	-1.27874	-1.65247	0.839791	0.944852	0.977647	0.833937	0.93453	0.80282	0.764865	0.872642	0.748785
Rpl13	1.75418	1.58766	1.63016	-0.880664	-1.05234	-0.687804	-1.31608	-1.19767	-1.63682	0.0624583	0.462892	0.164642	0.296084	0.355836	0.182176	-0.0359426	0.138567	0.172652
Rpl29	1.44017	1.40871	1.34522	-1.02419	-1.04042	-0.985151	-1.52949	-1.38656	-1.57589	0.290828	0.432435	0.379281	0.322954	0.344514	0.462674	0.404214	0.265606	0.445092
Igfbp2	1.2735	1.33815	1.34571	-0.873663	-0.790003	-0.785433	-0.570065	-0.529216	-0.408984
Tes	1.30376	1.18196	1.24873	-0.830538	-1.27856	-0.911613	-0.24384	-0.138929	-0.330976
Stt3a	0.384562	0.606363	0.519542	-1.74026	-1.56445	-1.86546	-1.19361	-0.812483	-0.721492	0.831055	0.892133	0.834457	0.747138	0.581894	0.629547	0.584599	0.706112	0.580352
Cdkn1b	0.906511	0.879998	0.944972	-0.999592	-0.943292	-0.788597
Nr5a2				-1.58016	-1.62427	-1.64744	-0.641507	-0.641367	-0.56015	0.797493	0.773785	0.813939	0.630349	0.725801	0.65209	0.797299	0.733975	0.770162
Nodal		-1.18673					-1.63671	-1.53242	-1.34433	0.775499	0.733477	0.770467	0.38759	0.713362	0.606617	0.611329	0.641603	0.46025
Kif5a	1.68301	1.67699	1.68418	-0.647017	-1.52472	-0.810204	-0.969047	-1.11211	-1.41218	-0.236134	0.581618	0.509291	0.313104	0.219006	0.264441	-0.278311	0.017008	0.0410883
Ctnnd1	1.56581	1.19064	1.12956	-0.967239	-1.0735	-2.1076	-0.919137	-1.26823	-1.12669	0.283098	0.436879	0.0866528	0.502128	0.571597	0.557061	0.39463	0.343221	0.40112
Mov10	-0.497002	-0.59653	-0.810799	-1.02544	-1.01011	-1.13314	-1.12848	-1.27935	-1.11457	0.928618	0.947092	0.872238	1.06028	0.964637	0.944009	0.993065	0.913111	0.972362
Hmgn1	-0.816296	-0.580488	-0.67928	-1.18905	-1.50433	-0.997068	-1.12052	-0.849265	-0.835502	0.931933	0.857762	0.940718	0.926751	0.933542	1.02968	1.03266	0.924748	0.994004
Prph	1.0491	0.850757	0.926689	-0.291464	-0.501301	-0.695144	-2.18675	-1.77762	-1.8251	0.450754	0.458873	0.422107	0.479731	0.572608	0.566691	0.487704	0.546026	0.46634
Il1rl1	-0.550619	-0.516844	-0.588484	-1.84212	-1.50779		-0.941918	-1.0094	-0.853664	0.838171	0.859945	0.880396	0.848436	0.875678	0.86058	0.861843	0.890854	0.894937
Apoe	1.48471	1.56737	1.69245	-0.906254	-0.867352	-1.06779	-1.43388	-1.49983	-1.33964	0.17875	0.200159	0.243192	0.228115	0.221133	0.28923	0.280326	0.350222	0.379088
Alb	0.528296	0.624711	0.589661	-1.79263	-0.712794	-0.714836	-1.55484	-1.64804	-1.5208	0.59628	0.619893	0.664885	0.692584	0.705831	0.644736	0.767586	0.753435	0.756052
Ptprc	1.47586	1.34456	1.28194		-1.7333	-1.55058		-1.68592		0.0521224	0.233244	0.179636	0.0778183	0.0251751	0.07403	0.102236	0.0673505	0.0558248
Tgfb1					-1.18945	-0.688342	-2.61601			0.485011	0.55921	0.538028	0.546995	0.515657	0.546219	0.454884	0.405586	0.442217
H3-5		-0.714637	-0.644269	-0.60912	-1.41644	-0.591945	-1.57729	-1.01529	-1.35288	0.884414	0.830292	0.801294	0.911646	0.8246	0.857201	0.958309	0.907272	0.946849
Abl1	0.873863	0.711408	0.805373	-1.25693	-1.84862	-1.04671	-1.0179	-0.861526	-1.29021	0.25194	-0.199917	0.188278	-0.330085	0.706738	1.16628	0.893594	0.905284	1.34914
Nfkbil1				-1.98589	-2.21485		-0.393464	-0.101876	-0.329624	0.338918	0.59804	0.682078	0.0780968	1.30598	0.709951	0.148808	0.691381	0.472448
Ccnk	-0.715783	-0.915161	-0.791072	-1.33214	-1.38146	-1.12063	-0.826911	-0.424692	-1	0.84181	0.621804	0.917995	1.03601	0.989346	0.992976	1.02151	0.930849	1.15554
Baz1a				-1.75423	-1.5807	-1.87265	-0.271577	-0.464255	-0.371669	0.71468	0.65517	0.635388	0.68012	0.811421	0.543703	0.81528	0.732105	0.727218
Sp3	0.496883	0.183774	0.283656	-0.893297	-0.906303	-0.223162	-1.55708	-1.807	-2.0128	1.01382	1.12417	1.00246	0.591304	0.544891	0.591362	0.408477	0.800208	0.358655
Lnx1	-0.685801	-0.753558	-0.548142	-1.13856	-1.20028	-1.14111	-1.07527	-1.00842	-1.06391	0.909745	0.885214	0.835193	0.870786	1.0069	1.05668	0.942365	0.984971	1.12319
Eif6	0.733171	0.748596	0.753308	-0.901629	-1.40917	-1.73857	-1.42867	-1.35593	-1.30573	0.613831	0.734117	0.64932	0.721308	0.650293	0.76431	0.481134	0.639367	0.650949
Ctnnd2	-0.648061	-0.278149	-0.475601	-1.61464	-0.781685	-0.683508	-1.30459	-1.81237		0.680499	0.926356	0.844057	1.09718	1.01003	0.737607	0.899769	0.634839	0.768273
Ring1	-0.69979	-0.903652	0.606804	-1.69036	-0.875679	-1.02536	-0.0819179	-1.42705	-0.234872	1.52394	1.01976	1.38924	0.89359	0.589764	1.26489	-0.645501	0.310217	-0.0140206
Myadm	1.66862	1.77505	1.54979	-0.95427	-1.51821	-1.70113	-0.792449	-0.692934	-0.902065	0.578859	0.194206	0.201535	0.129141	0.187309	0.180273	-0.0539784	0.319962	-0.16971
Syt3					-1.9586	-1.88716	-0.613053		-0.965435	0.67209	0.62702	0.564105	0.578627	0.622905	0.674357	0.603499	0.492088	0.589562
Dhx15	-0.577045	-0.567824	-0.550748	-1.20969	-1.3547	-1.57249	-0.959988	-0.911669	-0.741784	1.01674	0.92778	0.848825	0.890808	0.905291	0.857333	1.05841	0.956956	0.983793
Cenpa				-1.39737	-1.45155	-1.57388	-0.62858	-0.935031	-0.923661	0.804118	0.754163	0.76348	0.863288	0.8487	0.794872	0.69868	0.712455	0.670316
Atn1	1.87728	1.13637	1.68806	-1.2517	-1.49208	-1.42294	-0.809831	-0.631576	-0.96562	0.38738	-0.059609	0.261257	0.466237	-0.0732571	-0.548606	0.300539	0.416702	0.721399
Son				-1.09614	-1.83233	-1.09497	-1.33509	-0.13587	-1.19117	0.812644	0.774832	0.826658	0.794312	0.547009	0.715378	0.723755	0.766804	0.724176
Srp19	1.22966	1.85799	1.52474	-0.941177	-1.35172	-1.16971	-1.19224	-1.01819	-1.46598	0.390313	0.559736	0.511446	0.171103	0.351113	0.303281	0.216982	-0.0303105	0.0529546
Hnrnpd	-0.415109	-0.835497	-0.217578	-1.78685	-1.49466	-0.947125	-1.07064	-0.820582	-0.39498	0.655357	1.0917	0.953459	0.841093	1.05091	1.21698	0.268138	1.14287	0.762511
Atad2		1.03174	1.13954	-1.64266	-1.60531	-1.69575	-0.881581	-0.893631	-0.825365	0.489025	0.569518	0.575783	0.637188	0.588555	0.596388	0.616581	0.629765	0.670208
Gps1	0.925347	0.927263	0.885447	-0.93665	-0.895536	-0.905872
Baz1a				-1.61795	-1.44832	-1.65706	-0.711404	-0.677797	-0.655347	0.734736	0.736974	0.704198	0.640133	0.774078	0.890588	0.793562	0.652992	0.840623
Clip1	-0.100374	0.0989367	-0.203943	-0.157282	-0.984768	-1.05919	-1.67562	-1.70636	-1.67884	0.828661	0.860905	1.01508	0.798188	0.859057	0.939746	0.730061	0.672083	0.763655
Wiz	-0.647538		-0.766433	-1.62706	-1.5464	-1.57069	-0.706441	-0.491203	-0.341359	0.874846	0.887018	0.820631	0.887196	1.00702	0.868248	0.821333	0.808567	0.722264
Kri1				-1.65747	-1.86817	-1.64966	-0.315096	-0.240854	-0.420185	0.795685	0.897597	1.10345	0.583271	0.726993	0.625345	0.306184	0.358598	0.754313
Ep400				-1.79443	-1.76191	-1.24156	-0.481936	-0.541403	-0.757188	0.556278	0.920203	0.912967	0.712987	0.860629	0.886599	0.585932	0.656153	0.486673
Utp20							-1.44314	-1.6853	-1.74619	0.406361	0.535918	0.224991	0.285415	0.767954	0.439682	0.682793	0.869358	0.662157
Plekha5	0.0288181	-0.855516	-0.556768	-0.273874	-0.883504	-0.248106	-2.04515	-1.52645	-1.32579	1.15396	0.738031	0.888533	1.07306	0.755511	0.790788	0.672159	0.779601	0.834701
Ccdc85c	0.951238	0.835945	0.908629	-1.36108	-2.30407	-1.59185	-0.610091	-1.11052	-0.676426	0.478228	0.560304	0.554143	0.439745	0.438984	0.611363	0.486854	0.724224	0.664372
Zfp644				-1.25753	-1.53009	-2.08716	-0.288286	-0.624673	-0.63978	0.7266	0.719851	0.675976	0.492024	0.920442	0.969993	0.80574	0.685661	0.431229
Pcsk6	0.749681	1.1101	0.506878	-1.58571	-1.07917	-1.41548	-1.5368	-1.30161	-1.1774	0.65372	0.640839	0.403923	0.620599	0.528356	0.535418	0.925736	0.761315	0.659613
Zbtb21	-0.265296	-0.0797886	0.0791035	-1.29769	-1.21718	-1.25075	-1.39811	-1.24778	-1.22997	1.00057	1.04873	0.940726	0.854802	0.792182	1.13821	0.729647	0.759954	0.642637
Zfp266				-1.28873	-1.30799	-1.09547	-1.15147	-0.922937	-1.25585	0.915282	0.91814	0.661568	0.887916	0.424948	0.806814	0.812579	0.762309	0.83289
Krt78	-0.177581	-1.25879	-0.281476	-1.19102	0.019758	0.206546	-2.11178	-1.70278	-0.239459	0.643342	0.887563	0.924379	0.94194	0.597796	1.36921	0.0692552	1.0973	0.205799
Wtap		-0.929306		-2.24201	-1.08548	-1.22292	-0.309824	-0.630557	-0.32774	0.863992	0.890706	0.892046	-0.0417853	0.951603	0.941511	0.755496	0.651111	0.84316
Ankrd26				-2.06982	-1.53897	-1.47039	-0.4682	-0.373135	-0.340536	0.679953	0.650942	0.730725	0.469608	0.291005	0.728662	0.900503	0.848037	0.961617
Hnrnpdl	0.626195	0.641767	0.548296	-1.74802	-1.89482	-1.81056	-0.859072	-0.539862	-0.940771	0.527622	0.563488	0.63724	0.802913	0.750725	0.737901	0.687284	0.525965	0.743708
Tjp1		-1.37993					-1.30739	-1.5218	-1.46112	0.681082	0.376984	0.434989	0.609596	0.505052	0.499817	0.912843	1.01174	0.638126
Itga9				-1.2094	-1.08252	-1.08303		-1.9048		0.788728	0.69455	0.655049	0.630956	0.617644	0.779615	0.665473		0.447733
Kif7	0.955453	0.373246	0.799008	-0.921242	-2.01968	-1.60896		-1.24091	-1.48587	0.526526	0.692938	0.674117	0.546009	0.340089	0.648045	0.605555	0.630477	0.485194
Zfp512b				-1.1848	-0.904058	-1.03303	-1.14606	-1.13288	-1.59528	0.565672	0.685241	0.742604	0.763352	0.886336	1.00938	0.853612	0.785662	0.704236
Znf518a				-1.83001	-1.15691	-1.48791	-0.539684	-0.925858	-0.843621	0.925275	0.807751	0.809482	0.714719	0.696446	0.92346	0.538952	0.678591	0.689312
Brpf1				-1.97151	-1.49542	-2.08263	-0.0936059	0.0296625	0.00522534	0.607092	0.661937	0.581422	0.640658	0.558626	0.562657	0.653572	0.576465	0.765849
Tmem245	0.546905	0.52689	-0.365867				-1.82614	-1.72844	-2.0544	0.618141	0.701319	0.649887	0.445043	0.548425	0.578679	0.459925	0.463975	0.435652
Znf462	-0.031324	2.24895		-1.92354	-1.53372	-1.71085	-0.290184	-0.272498	-0.341474	0.419916	0.374956	0.421549	0.387971	0.359763	0.37976	0.435949	0.522743	0.552034
Dpy19l1	-0.744584	-0.352971	0.235621	-1.29205	-1.74582	-2.3804	-0.302283	-0.318223	-0.141938	1.0072	0.543944	0.754116	0.820991	0.713828	0.741697	0.908884	0.890034	0.661956
Knl1		0.117779		-0.13725	-0.19793	0.358388	-1.76236	-1.70863	-2.28601	0.618763	0.599247	0.540425	0.634274	0.521556	0.682977	0.640007	0.771754	0.607014
Zfp971				-0.17965	-0.323941	-0.688386	-1.44705	-1.14009	-0.996397	1.16451	0.55719	1.0679	1.3272	0.65871
Cep152				-2.03013	-1.01922	-1.98396	-0.434117	-0.359993	-0.428409	0.669397	0.613984	0.629339	0.681376	0.589947	0.699294	0.81918	0.743687	0.809626
Pramel14;Pramel30				-0.917302	-0.815946	-0.953482	-1.05035	-1.25404	-1.88665	0.916547	0.918144	0.735984	0.862332	0.685434	0.76037	0.671274	0.669661	0.65802
Zfp969;Zfp973				-0.699037	-0.129488	0.096232	-2.33637	-1.25107	-1.45198	0.70631	0.648216	0.812569	1.03137	1.00931	0.582916	0.333257	0.199755	0.448016
Cstf2	-0.442049	-0.127771	0.308231	-2.95925	-1.37046	-1.53802	0.226779	0.36802	0.359838	0.754494	0.720776	0.926337	0.296623	0.28634	0.368921	0.665677	0.656452	0.499063
Spen				-1.32684	-1.14232	-1.76028	-0.841676	-0.902277	-0.926137	0.626964	0.596913	0.587021	0.81701	0.701082	0.791318	0.917737	0.901033	0.960454
Faap100	1.62711	1.62637	1.52479	-1.54542	-0.58368	-0.986644	-1.36206	-1.02413	-1.10256	1.01261	0.255795	-0.0377742	-0.228038	0.113799	0.274794	-0.0366649	0.563686	-0.0919905
Rlf		1.98327		-1.81895	-1.81368	-1.74807	0.544029	0.660204	0.564559	0.0944173	0.37283	0.217172	0.0582938	0.111135	0.202242	0.207152	0.204499	0.160895
Macf1	0.877841	0.780298	1.60991	-0.862612	-1.68736	-1.28529	-1.21987	-1.36756	-1.37836	0.550311	0.593474	0.636797	0.600929	0.450897	0.788755	0.317407	0.260298	0.334134
Kif20b				-1.65885	-1.52663	-1.33654	-0.74826	-0.717571	-0.866345	0.740132	0.837886	0.715674	0.845933	0.77662	0.782817	0.681557	0.560534	0.913039
Pmel	-0.307814	-0.340226	-1.25145	-0.407942	-0.338167	-0.213252	-1.17353	-0.879515	-1.79372	1.3777	1.44469	1.70096	0.853797	0.93176	0.870913	0.0801714	-0.0176055	-0.536777
Pcnt				-0.98133	-1.24544		-1.11616	-1.61316	-1.44359	0.715788	0.715844	0.691298	0.731643	0.73365	0.70078	0.715705	0.723062	0.671908
Baz2a	0.822158		0.902438	-1.61107	-2.31668		0.373281	1.44768	1.23905	0.212697	0.295451	0.273193	0.290947	-0.632164	0.105636	-0.146977	-0.264361	-0.991271
Dock6	0.324652	0.518555	0.406893	-1.27975	-1.36846	-1.40601	-1.36213	-1.38396	-1.30861	0.741349	0.854243	0.90198	0.940562	0.983332	0.755531	0.576317	0.677441	0.428064
Bptf				-1.49952	-1.43036	-1.83375	-0.699089	-0.648822	-0.614011	0.847049	0.768053	0.750218	0.76078	0.770067	0.618347	0.701981	0.74004	0.769012
Brpf1				-1.76845	-2.53816		-0.342441	-0.148668	-0.409512	0.42082	0.517343	0.59388	0.595264	0.539609	0.536382	0.637118	0.521277	0.845543
Hnrnpa2b1			-0.771399	-1.63378	-1.64905	-1.33014				1.04089	0.283788	0.0872156	0.329334	0.234429	0.882966	0.90109	0.793159	0.831491
AU041133	-0.30287	-0.0833277	0.046885	-1.14457	-1.07452	-1.1594	-2.55251			0.583432	1.04819	0.788211	0.805175	0.523037	0.627983	0.654129	0.647519	0.592633
Gm5141				-1.34628	-1.99984		-0.199323	-0.580647	-0.123526	0.650032	0.525262	0.110652	1.20704	1.08512	0.671509
Ttc14					-1.56079	-2.74636	-0.271487	-0.264198	-0.197054	0.549546	0.548727	0.568102	0.578181	0.618319	0.617997	0.530904	0.560823	0.467289
Lrrfip2	1.14542	1.19623	0.570891	-1.69687	-1.7077	-1.84406	-0.774461	-0.229864	-1.22242	0.27028	0.217464	0.454958	0.544173	0.575072	0.767591	0.683199	0.640266	0.409833
Map4k4	1.3259	1.36462	1.3171	-1.41514	-1.51752	-1.21332	-0.992289	-1.06424	-1.48148	0.440505	0.514335	0.464158	0.448794	0.434249	0.450684	0.343391	0.258675	0.321589
A430005L14Rik	1.14015	1.20798	1.12591	-1.86166	-1.21591	-1.80635	-1.14775	-0.389042	-1.16475	0.43267	0.388443	0.362868	0.329605	0.572648	0.57585	0.524651	0.462788	0.461904
Rd3l	-0.659307	-0.502922	-0.718096	-1.7523		-1.6533		-0.847858	-1.14576	0.775119	0.911649	0.77518	0.88222	0.911711	0.858586	0.612674	0.80131	0.751097
Clasp1	-0.00876711	-0.172394	-0.384944					-1.15682	-2.99676	0.488389	0.451453	0.472364	0.518112	0.513244	0.616516	0.624637	0.512063	0.522904
Trip12	0.574581	0.807638	0.639336			-2.4547	-1.41268	-1.29537	-1.26401	0.446701	0.216857	0.432804	0.604241	0.681039	0.609551	0.414179	0.555422	0.444409
Hnrnpf	0.444593	0.550212	0.168229	1.12823	1.0284	0.709545	1.44041	1.49607	1.25761	-0.585154	-0.814695	-0.874356	-0.822205	-1.09183	-0.875408	-0.981512	-1.12142	-1.05673
Aebp2	0.259468	-0.472763	-1.60302	1.03934	0.6137	0.759749	1.6171	1.65925	1.70913	-0.717188	-0.964339	-0.346798	-0.421866	-0.899885	-0.620026	-0.481145	-0.631235	-0.499471
Ddx39b	-0.1816	-0.115173	-0.297037	0.98233	1.0724	1.03789	1.59094	1.56037	1.64013	-0.722668	-0.845303	-0.592655	-0.709796	-0.777737	-0.862301	-0.909353	-0.913233	-0.957203
Aldh18a1	0.437787	0.402276	0.358676	1.42546	1.32285	0.966892	1.12832	1.28566	0.926781	-0.872879	-0.980303	-0.871004	-0.71235	-0.836329	-0.478445	-1.13747	-1.23838	-1.12755
Hmg20b	-1.57457	-1.29418	-0.551874	1.15608	1.08251	0.932219	1.57425	1.19111	1.65889	-0.0848073	-0.282701	-0.102217	-0.467558	-0.534048	-0.449755	-0.736469	-0.854509	-0.662378
Anapc7	-1.13519	-1.02903	-0.760767	1.50309	1.37355	1.31279	1.3818	1.14506	1.287	-0.427442	-0.218618	-0.418007	-0.433648	-0.40664	-0.638812	-0.754267	-0.945491	-0.835379
Morc1	-1.07982	-0.735118	-1.25841	1.92335	2.05081	2.20817	-0.161622	-0.158737	-0.139273	-0.286409	-0.296024	-0.32107	-0.35997	-0.285088	-0.496522	-0.157189	-0.182376	-0.264698
Pole	0.0396167	-0.0797249	0.372282	1.72207	1.60709	1.51375	1.04251	0.892043	0.498659	-1.07225	-1.02037	-1.12499	-0.991733	-0.951868	-0.603858	-0.457823	-0.657111	-0.728293
Orc6	-0.339482	-0.515159	-0.454443	1.10904	1.12328	1.11126	1.52788	1.59687	1.53061	-0.465459	-0.501658	-0.38104	-1.01971	-0.888308	-0.852071	-0.677263	-1.04875	-0.855599
Nbn	0.471696	0.536903	0.287687	0.613991	0.816598	0.883229	1.54291	1.49216	1.45399	-0.961672	-0.864789	-0.778314	-1.3132	-0.849743	-0.350517	-0.991679	-0.834055	-1.15518
Sec11a	-0.148662	-0.0818206	-0.204903	0.567752	0.132882	0.756442	1.78134	1.82877	1.77981	-0.155377	-0.671763	-0.892814	-0.704115	-0.0893904	-1.23605	-0.790803	-1.50633	-0.364965
Syt7				0.655182	0.640007	0.655318	1.52938	1.45597	1.63973	-0.370546	-0.530841	-0.63631	-0.356601	-0.608494	-0.913738	-0.962329	-1.30925	-0.88747
Zranb2	-0.149288	0.406022	-0.200921	0.999227	0.81001	1.04556	1.60331	1.55346	1.515	-1.19789	-0.876021	-0.835716	-0.733188	-0.798046	-0.883634	-1.01655	-0.827786	-0.413544
Afdn	0.348523	0.44059	0.532721	1.26222	1.20781	0.934919	1.16971	1.19486	1.26851	-0.903375	-0.872771	-0.971099	-0.821469	-0.737116	-0.606433	-1.16562	-1.15474	-1.12723
Bhlha15	-0.197915	-1.17958					1.65621	1.30677	1.47713	-1.15493	0.0209904	-1.20369	-0.241012	-0.263005		-0.141897	-0.0790738
Add1	0.675315	0.512699	0.684853	0.367088	0.734594	0.672156	1.58164	1.46696	1.49378	-0.870853	-1.05396	-0.732409	-0.729789	-0.781804	-0.615014	-1.06553	-1.18856	-1.15118
Add3	0.386245	0.723279	0.372738	0.120169	-0.496828	0.00960851	2.06096	1.79845	1.71309	-0.422125	-0.474341	-0.591479	-0.73235	-0.687473	-0.597222	-1.13686	-1.08124	-0.964625
Tomm40	0.181586	0.0980088	0.147388	1.19198	1.09426	1.1041	1.44953	1.27789	1.29237	-0.450135	-0.384305	-0.549534	-0.915758	-1.01741	-1.00706	-1.02129	-1.30378	-1.18784
Egfl7	-0.613575	-0.732597	-0.756775	1.88808	1.92303	1.50203				-0.432554		-0.87562	-0.0627819	-0.03651	-0.0495772	-0.559657	-0.660706	-0.532782
Phc2					1.86503		0.659753	0.873454	0.931156	-0.0844298	0.0196683	-0.0646315	-0.624925		-2.00757	-0.307324	-0.369932	-0.89025
Chaf1a	0.207182	0.175459	0.288162	1.22722	1.2712	1.08579	1.29689	1.33511	1.2589	-0.85855	-0.860241	-0.878687	-0.91812	-0.896074	-0.922562	-1.06547	-1.08156	-0.664649
Znf207	-0.0378499	0.302127	0.148591	1.10623	1.07539	1.01687	1.46843	1.50093	1.37831	-0.927204	-0.712784	-0.860544	-0.79269	-0.752626	-0.867401	-1.10258	-0.933	-1.0102
Auh	0.427977	0.41764	0.600715	0.983108	1.02501	0.950421	1.32737	1.32934	1.35767	-0.988314	-1.0164	-0.886079	-0.739797	-0.832307	-0.817133	-1.02952	-1.03579	-1.07392
Pnkp	-0.402567	-0.152664	-0.233525	1.09083	1.3229	1.17933	1.33709	1.34376	1.64774	-0.711516	-1.05488	-0.566685	-0.582148	-0.549541	-0.556219	-1.00686	-1.07459	-1.03045
Pals1	0.641637	0.551502	-0.0835052	0.936336	0.594077	1.44011	1.44983	0.971751	1.51295	-1.13832	-1.05577	-0.602839	-0.554245	-0.835246	-0.725899	-1.27386	-0.775955	-1.05255
Smpd3	0.0278233	-0.4816	0.0261797	1.51118	1.38213	1.56785	1.11966	0.615683	0.939286	-0.288879	-0.79201	-0.603271	-1.22575	-1.02973	-0.474181	-1.37647		-0.917895
Herpud1	0.12185	-0.358624	-0.66636	1.9265	1.86966	1.55267				-0.799839	-0.677205	-0.837654	-0.521079	-0.449276	-0.541621	-0.444379	-0.174638
Flii	0.317352	0.462021	0.54834	1.14127	1.02581	1.1051	1.34684	1.33343	1.13262	-0.981101	-0.90962	-0.897886	-1.09255	-0.961299	-0.91352	-1.01375	-0.757119	-0.885939
Eny2	-0.882457	-1.18737	-0.43142	1.12311	1.04525	1.21694	1.87831	1.38173	1.27298	-0.518719	-0.385992	-0.444091	-0.580713	-0.42412	-0.350021	-0.936953	-0.7833	-0.993174
Dazap1	0.34251	0.19561	0.25728	1.08024	0.914188	0.523888	1.36981	1.49521	1.72672	-0.656226	-1.0484	-1.11199	-1.03981	-1.22768	-0.641715	-0.607374	-0.651773	-0.920484
Fibp		-0.554064	0.163285	0.789301	0.830998	1.31591	0.770354	0.816566	0.541631	-0.634242	-2.04477				0.182055		-1.2902	-0.886819
Pigp		-0.684591	-1.00692	0.900871	0.929605	0.941163	1.52509	1.45569	1.5468	-0.508016	-0.607323	-0.688328	-0.705949	-0.587725	-0.996878	-0.624766		-0.888722
Elf2	-0.226196	-0.244095	0.588094	1.22943	0.981752	1.38993	1.28313	1.3613	1.2747	-1.01545	-0.881146	-0.817269	-0.873453	-1.2946	-1.05256	-0.462447	-0.672717	-0.568411
Palld	0.409442	0.124347	0.475416	0.216077	0.475162	0.374494	1.23717	1.19335	1.32081	-1.12025	-1.33596	-0.889066	-1.77485	-0.706154
Gtf2i	0.238436	0.339843	0.345653	1.08857	1.12881	1.14845	1.35204	1.31343	1.3016	-0.839237	-0.811759	-0.866209	-0.828437	-0.989856	-0.773376	-1.04264	-1.08156	-1.02375
Lima1	0.219515	0.258126	0.290148	0.66535	0.720555	0.832084	1.64212	1.59388	1.69557	-0.825341	-0.938125	-0.876576	-0.811231	-0.901194	-0.701201	-1.00722	-0.98042	-0.876045
Tfcp2				0.747559	0.707445	0.646937	1.24606	1.6332	1.30073	-0.976759	-1.3676		-0.541785	-0.735417	-0.339355	-0.90062	-0.800969	-0.619424
Ubl5	0.521375	0.207845	-0.364362	1.1789	1.14918	1.43504	1.05058	1.45511	1.18223	-1.00403	-0.810809	-0.670649	-1.1482	-1.08281	-1.06608	-0.816706	-0.692041	-0.524568
Bap18	-1.11299	-0.895666	-0.683336	1.00085	0.97544	1.0359	1.67473	1.6722	1.62682	-0.497756	-0.479798	-0.407186	-0.753304	-0.724889	-0.613679	-0.656933	-0.590218	-0.570174
Ndufb10	0.109944	0.504936	-0.0682207	0.77965	0.669513	0.766881	0.86765	0.982452	0.866217	-1.27656	-1.1631	-1.60471					-1.43465
Ndufa8	0.46396	0.463875	0.377894	0.974603	0.962821	0.875492	1.06387	1.09988	1.09805	-0.512253	-1.10351	-1.2132	-1.28143	-0.882161	-1.27418	-1.11371
Tomm20	-0.353392	-0.3358	-0.245402	0.904938	0.963268	0.959544	1.56533	1.49946	1.55127	-0.678733	-0.804447	-0.821891	-1.46148	-0.859555		-0.813508	-0.397628	-0.671979
Ccdc97	0.394474	0.275576	-0.0212541	1.09479	1.07544	1.08397	0.864142	0.892653	0.960747		-1.05215			-1.45183	-0.715586	-1.29091	-0.779577	-1.33048
Lonp2	-0.611962	-0.622962	-0.328555	1.53121	1.67123	1.40323	1.22165	0.822566	1.34812	-0.64655	-0.452279	-1.01143	-0.584018	-0.683269	-0.707163	-0.857302	-1.08829	-0.40423
Ehhadh	0.455872	0.744363	0.667035	0.471022	0.573297	0.636528	1.56026	1.55346	1.4069	-1.19452	-0.941705	-0.839649	-0.691339	-0.677819	-0.796344	-1.50255	-0.440795	-0.984006
Cmtr1	0.0379584	0.442472	0.0980449	1.11291	1.10227	1.01698	1.41544	1.2711	1.47996	-0.928898	-0.856878	-0.630542	-0.810928	-0.912436	-0.481739	-0.990669	-1.20331	-1.16173
Gtf2h1	-1.34101	-1.23702	-0.946019	0.863885	1.21757	1.16319	1.39286	1.51327	1.6568	-0.377482	-0.262428	-0.280147	-0.470574	-0.662783	-0.456213	-0.65626	-0.612453	-0.505196
Exosc1	0.585775	0.134909	0.172223	1.21948	1.15807	1.52068	1.09521	0.9226	1.08033	-0.511418	-0.451266	-0.426469	-0.809004	-1.02292	-0.863554	-1.7371	-1.06521	-1.00233
Cir1	-1.89384			0.824685	1.06961	1.15287	1.07447	1.13389	1.20052	-0.654284	-0.898667	-0.270776	-0.87923	-0.972068	-1.08135	0.113841	-0.248092	0.328407
Spcs1	-1.51137	-0.166087	-0.531095	0.123413	0.875015	0.65159	1.7148	1.88957	1.06005	0.0516398	0.267009	0.270608	-0.0878961	-0.166729	-0.55003	-1.32533	-1.41329	-1.15186
Tmem126a	-0.509736	-0.564297		1.34113	1.30568	1.27863	1.03421	1.12402	0.857078	-0.634539	-0.628762	-0.619819	-0.865197	-0.967908	-0.941142		-1.20934
Fip1l1				0.395566	0.348743	0.38731	1.04652	1.02328	1.04096		-0.663591	-0.813028		-0.924673		-1.84109
Srp19	-0.490699	-0.443907	-0.520698	1.1263	1.23241	1.27536	1.45341	1.52478	1.42911	-0.339909	-0.467905	-0.565691	-0.79981	-0.905717	-0.570235	-1.14557	-1.03903	-0.752203
Ppil2	-0.85733	-1.1772	-0.596115	1.53977	1.35679	1.49196	1.27564	1.20997	1.21373	-0.708211	-0.619713	-0.635853	-0.463845	-0.362413	-0.419343	-0.79738	-0.829453	-0.620994
Nsmce1	-0.132535	-0.429143	-0.238963	0.965889	0.641381	0.867354	1.63023	1.79315	1.75986	-0.496272	-0.676256	-0.888778	-1.23457	-0.798259	-0.559379	-0.886148	-0.495543	-0.822029
Mrrf	-0.168388	0.19939	0.270813	1.15074	1.24184	1.21282	1.07929	1.01755	1.13711	-1.89409	-0.973195	-0.874672	-0.724066	-0.988602	-0.79164	-0.131655		-0.763255
Ppil3	0.0472829	0.105734	0.0332103	1.64605	1.66975	1.66643	0.715264	0.896919	0.846297	-0.648852	-0.595681	-0.890816	-0.955418	-0.86958	-0.68907	-1.04442	-1.02233	-0.910765
Ndufb8	-0.372961	-0.401833	-0.363472	0.383213	0.575851	0.55356	1.03134	1.00421	0.979563		-1.63744	-1.75202
Atad1	-0.513044	-0.386967	-0.385882	1.10703	1.1648	1.15523	1.57921	1.45104	1.55781	-0.462842	-0.561276	-0.385588	-0.821941	-0.766304	-0.706434	-0.991292	-1.06662	-0.966933
Wdr20	0.919226	-0.0977213	0.0896128	1.10813	1.07252	1.58213	1.01807	0.744904	1.481	-0.788429	-0.476907	-0.794997	-0.999388	-0.727103	-0.703848	-1.06089	-1.03781	-1.3285
Rmi1	-1.08202	-1.17945	-0.865136	1.5112	1.67755	1.51532	0.81338	1.10148	1.23239	-0.446656	-0.484936	-0.131718	-0.72353	-0.577838	-0.423308	-0.637186	-0.935173	-0.364371
Dtna	-0.880023	-0.726051	-0.827174	1.6812	1.63208	1.60599	1.22117	0.963794	0.97043	-0.70875	-0.601634	-0.648835	-0.49513	-0.621012	-0.561696	-0.62169	-0.758659	-0.623994
Kat8	-0.704955	-0.631194	-0.761598	1.06419	1.02733	1.03969	1.71066	1.58071	1.56405	-0.381347	-0.620315	-0.247425	-0.681407	-1.11512	-0.560109	-0.831806	-0.61071	-0.840639
Agpat5	-0.0281044	0.181143	-0.638718	0.94612	1.02402	0.563226	1.06209	1.06235	1.22912	0.0167321	-0.0504028	0.00837508	-0.0738327	-0.0813444	-0.135295	-1.77721	-0.688179	-2.62007
Mtpap	0.371288	0.159991	0.869635	0.646226	0.824809	0.865734	1.6442	1.34456	1.38474	-0.617777	-1.07061	-0.614716	-0.622066	-0.943961	-0.760451	-1.15037	-1.1921	-1.13913
Eral1	0.256858	0.116593	0.625597	1.39487	1.33971	1.52813	1.08031	0.76485	0.80958	-1.24717	-0.369926	-1.37833	-1.04877	-0.352482	-0.677449	-1.16048	-0.771519	-0.910371
Med7	-0.258982	-0.295155	-0.0151684	1.39751	1.70082	1.61802	1.34586	0.938853	0.703659	-1.0625	-0.660874	-0.511268	-0.873251	-0.626384	-0.670042	-0.799249	-1.32516	-0.606686
Mrpl55	0.263821	0.336917	0.298401	1.46292	1.43794	1.50037	0.801798	0.970027	1.00488	-0.819643	-0.640737	-0.572916	-0.86867	-0.878375	-0.788082	-1.21317	-1.22249	-1.07298
Luc7l	-0.77042	-0.693491	-0.790281	0.738346	1.00531	0.71627	1.73269	1.86838	1.78028	-0.692757	-0.551054	-0.548594	-0.690209	-0.805926	-0.743903	-0.507105	-0.527742	-0.519794
Dsn1	-0.0728875	0.452664	0.410356	1.36748	1.39796	1.2902	1.09545	1.12864	1.06238	-0.798565	-1.15365	-0.821909	-0.775451	-0.869116	-0.710713	-0.929688	-1.10991	-0.963236
Med10	-0.358232	0.0418462	0.015006	1.26101	1.32884	1.40428	1.17413	1.17755	1.1026	-0.37554	-0.296026	-0.350348	-1.55685	-0.954073	-0.299485	-0.819202	-1.22793	-1.26758
Rbm33	-1.12639	-0.602219	-1.16428	0.908179	1.20679	0.877792	1.66029	1.5983	1.66451	-0.734695	-0.448367	-0.638531	-0.575785	-0.405033	-0.542259	-0.58857	-0.519305	-0.570428
Ppil4	-0.3754	-0.434108	-0.276977	1.19148	1.26969	1.33722	1.46882	1.3538	1.48453	-0.668349	-0.97119	-0.810001	-0.652416	-0.874943	-0.867328	-0.817333	-0.655675	-0.701834
Wdr55	-0.506566	-0.569375	-0.927931	2.06433	1.84183	1.9132	0.215975	0.553213	0.25904	-0.280604	-0.236938	-0.0721599	-0.19626	-0.641646	-0.402084	-1.17058	-0.883613	-0.95982
Cxxc1	-0.8185	0.039066	-0.668702	1.03961	1.05586	0.940311	1.57425	1.66331	1.54321	-0.799669	-1.33526	-0.65784	-0.397917	-0.496274	-0.822018	-0.799881	-0.390927	-0.668634
Rnf135	-0.0738555	-0.390032	0.153934	1.02696	1.10123	1.09207	0.394317	0.578671	0.550762							-1.52443	-1.3908	-1.51883
Ooep	0.177406	0.246222	0.244667	1.75368	1.84915	1.77251				-0.546061	-0.833678	-0.834366	-0.457409	-0.635161	-0.608369	-0.716227	-0.826614	-0.585749
Iqca1	0.0284429	0.0900366	0.323572	0.657639	0.857034	1.30686	0.864446	0.358706	0.810103	-1.76678			-1.47695		-1.21203			-0.841076
Rprd1b	-0.915737	-0.575801	-0.550947	1.00103	1.37173	1.45871	1.40252	1.47799	1.41052	-0.911372	-0.894696	-0.770068	-0.547486	-0.487338	-0.381721	-0.621977	-0.677054	-0.788303
Ociad1	0.489676	0.0732413	0.491107	1.08642	1.14757	1.14718	1.21352	1.19419	1.27494	-0.627525	-0.561567	-0.71579	-1.28393	-0.7543	-0.533528	-1.36224	-1.1479	-1.13106
Chchd3	-0.826534	-0.870026	-0.738471	0.889057	0.72308	0.71556	1.77475	1.81495	1.69905	-0.154892	-0.444108	-0.59883	-0.260299	-0.500154	-0.291583	-1.06393	-0.933131	-0.934491
Ndufb7	-0.212053	-0.183976	-0.131202	0.876266	0.821132	0.745987	1.16761	1.16489	1.13699	-0.936765	-0.761402	-0.680538			-1.02854	-1.9784
	0.158946	0.293602	-0.188908	0.790255	1.1725	1.29302	0.712848	0.845614	1.25836	-0.934052	-1.09933	-0.740473	-1.44332	-0.602732	-1.51633
Lsm7	0.33553	0.295282	0.32529	1.1654	1.44636	1.16434	0.736664	1.02879	1.15488	-0.227522	-0.136544	-0.110285	-0.852668	-1.05173	-1.20042	-1.17457	-1.53836	-1.36045
Ndufb4	0.455587	0.507888	0.472463	0.999664	1.01793	0.991219	1.27097	1.31648	1.27289	-0.62248	-0.644455	-0.625281	-0.9011	-0.947359	-0.866451	-1.09504	-1.50618	-1.09674
Med4	0.253702	0.157366	0.00448955	1.28726	1.32078	1.34112	1.25136	1.14155	1.10548	-0.487434	-1.29099	-1.03735	-0.917468	-0.80544	-0.633673	-0.576097	-1.35689	-0.757772
Ndufc2	0.48388	0.35901	0.587397	0.984016	0.981495	0.983017	1.11248	1.12372	1.14677	-0.545383	-0.560986	-0.515475	-0.96166		-1.08097	-1.27965	-1.39682	-1.42085
Ncbp2	-0.343133	-0.214523	0.268475	0.778563	0.959201	0.914504	1.50126	2.04867	1.22405	-0.489902	-0.368601	-0.771163	-0.626824	-1.19418	-1.211	-0.519881	-0.893713	-1.0618
Med21	-0.387094	-0.0222669	0.552936	1.10799	1.27148	1.03136	0.958701	1.27399	1.19558	-0.0595332	-0.782311	-0.65545	-0.746475	-1.03409	-1.73001	-0.829653		-1.14515
Mzt2	-0.836833	-1.52826	-0.0992461	1.25927	1.09315	1.05736	1.0638	1.32267	0.992488				-0.771229	-0.616517	-0.631572	-0.777297	-0.614936	-0.91284
Mcts2	-0.135492	-0.0857508	-0.032625	1.41028	1.40505	1.48841	1.12124	1.26049	1.11643	-0.668899	-1.06474	-1.00789	-0.940394	-0.735265	-0.744811	-0.568841	-0.63374	-1.18345
Mrpl51	0.35589	0.0915185	0.255275	1.21	1.23599	1.27787	0.795797	0.932201	0.954121	-0.659788	-0.810068	-1.15947	-0.841969	-0.981474		-1.58039	-1.0755
Tomm22	0.593753	0.548336	0.540949	0.973932	0.867236	0.889583	1.27767	1.34977	1.17209	-0.424893	-0.327796	-0.423971	-1.23396	-1.19525	-1.08494	-1.16451	-1.14932	-1.20868
Cox6c	0.531406	0.489106	0.588665	0.895838	0.884183	0.885517	1.31376	1.30941	1.31139	-0.431146	-0.460312	-0.404323	-1.059	-0.997825	-1.07102	-1.25223	-1.28245	-1.25097
Ndufa5	0.555074	0.363911	0.56474	0.829791	0.933984	0.946083	1.21512	1.22104	1.25768	-0.904617	-0.623253	-0.589233		-1.12297	-1.11782	-1.09763	-1.14927	-1.28264
Trim33	-0.06787	-0.170625	0.0738583	1.08081	0.779954	1.06951	1.59382	1.47539	1.67927	-0.58345	-0.842351	-0.887281	-0.742472	-0.740184	-0.739624	-1.15784	-0.806471	-1.01444
Rrbp1	0.391631	0.422604	0.487131	0.538481	0.526663	0.640686	1.77795	1.65251	1.54953	-1.04124	-0.858968	-0.929782	-0.82336	-0.816969	-0.783791	-0.828762	-1.03489	-0.869435
Cntnap4	-0.95095	-0.868681		1.16303	1.49303	1.57947	1.18249	1.30732		-0.405373	-0.497609	-0.203604	-0.128125	-0.180462	-0.214917	-0.950547	-1.19495	-1.13013
Mutyh	0.21351	0.167386	-0.203871		0.163827	1.14918	1.33518	1.63917	1.87749	-0.90931	-0.643299		-0.367459	-0.586135	-0.641992	-1.15142	-1.03306	-1.00919
Dnaja3	0.561711	0.0551713	0.0953619	1.01889	1.24992	1.20681	1.20634	1.23162	1.47185	-0.780187	-0.922864	-0.718	-1.06188	-0.978281	-0.649923	-0.897786	-0.986774	-1.10198
Ndufs5	-0.364688	-0.179114	-0.299121	0.656789	0.777784	0.645228	0.939401	0.979824	1.09847	-1.09811	-1.74582	-1.41064
Ptdss1				1.06204	0.892718	0.941327	1.39072	1.37631	1.32179	-0.504719	-0.698837	-0.727584	-0.932721	-0.817392	-0.62073	-0.844579	-0.833664	-1.00468
Triobp	-0.997705	-1.19395	-1.08936	0.860298	0.791478	1.07988	1.53575	1.75056	1.72778	-0.31215	-0.480086	-0.485407	-0.383452	-0.607294	-0.297479	-0.680615	-0.411208	-0.807025
Dnajb11	0.517069	0.452953	0.472197	1.13312	1.13264	1.18833	1.17188	1.22547	1.18062	-1.01886	-1.01162	-0.881864	-0.790622	-0.797662	-0.920157	-0.987131	-1.03687	-1.02951
Taf11	-1.092	-1.21041	-1.13143	0.821434	0.761589	1.07722	1.87205	1.73592	1.32088	-0.500919	-0.50162	-0.459838	-0.473488	-0.984083	-0.227808	-0.165236	-0.273029	-0.569246
Epcam	0.31801	0.332381	0.279561	0.729958	0.731894	0.775891										-1.47758		-1.69011
Map4k3	0.130687	-0.0699114	-0.109102	1.10799	1.55885	1.38375	1.29407	1.00753	1.28628	-0.779589	-1.04824	-1.08024	-0.614492	-0.617013	-0.389501	-1.17005	-1.17893	-0.712091
Ddb2	0.154705	0.210808	0.419638	0.486111	1.2333	1.10048	1.48615	1.32052	1.17098	-0.471806	-0.116994	-1.5093	-1.34761	-1.56133	-0.532774	-0.670879	-0.585196	-0.786799
Dhrs7b	-0.904656	-0.669104	-0.873329	0.718575	0.861594	0.759745	1.68286	1.86164	1.66586	-0.1187	-0.306162	-0.0421691	-0.414306	-0.660117	-0.541465	-1.04703	-0.918697	-1.05453
Glrx2	-0.566388	-0.649942	-0.660534	1.1167	1.17254	1.31179	0.429408	0.29004	0.394364			-1.53461	-1.30336
Trim7				0.275567	0.367136		1.21675	1.22559	1.32609	-0.177662	-0.118171		-0.707688	-0.73673	-0.892556			-1.77832
Sf3b5	0.299412	0.0354511	-0.175579	1.01989	0.669198	0.738983	1.66058	1.72914	1.56528	-0.643521	-0.66982	-0.768188	-0.858114	-1.306	-0.876048	-0.942015	-0.782168	-0.696479
	-0.43083	-0.258486	-0.504793	0.77793	0.80874	0.800299	1.40044	1.45333	1.22915	-1.39269	-0.885212	-0.360871		-0.149307	-1.38311		-1.1046
Gps2	-1.08499	0.290574	-1.37121	1.6929	1.43998	1.74772	0.37667	0.835028	1.0014	0.305221	-0.758325	-0.799294	-0.287714	-0.600792	-0.393046	-0.89107	-0.440595	-1.06245
Med28	-0.654653	-0.450866	0.0875275	1.43176	1.48394	1.53375	0.892003	0.885723	1.32748	-0.704789	-0.667192	-0.454678	-0.459856	-0.649722	-1.5884	-0.900949	0.0273611	-1.13844
Afg3l1	0.22463	0.23246	0.338844	0.980199	0.595973	0.835004	1.32168	1.46951	1.25905	0.0101124	-0.217041	-0.222415	-0.868269	-0.372994	-0.814654	-1.6067	-1.70781	-1.45758
Bmp2k		-1.60611		1.47135	1.7897	1.89102	0.567028	0.144189	0.375244	-1.00593	-0.401097	-0.47225	-0.282099	-0.0709104	-0.376633	-0.732875	-0.620621	-0.670008
Thyn1	0.301577	0.173916	0.343096	1.229	1.02698	1.09643	1.13737	1.29928	1.51604	-0.729731	-0.707288	-0.80992	-0.754885	-0.914245	-0.722902	-1.33627	-1.11386	-1.03458
Erlin1	-0.639425	-0.59182	-0.48925	0.657513	0.609118	0.23604	2.07383	1.66468	1.9922	-0.0995426	-0.322889	-0.555449	-0.52014	-0.9447	-0.505741	-0.863561	-0.666058	-1.03481
Dnajc17	-0.0703274	-0.0893785	0.0638341	1.26944	1.28593	1.16688	1.41189	1.29046	1.3693	-0.683381	-0.708694	-0.766476	-0.86032	-0.868744	-0.652015	-1.12092	-0.935808	-1.10167
Lrrfip2	0.255261	-0.24773	0.359718	0.866974	0.979742	0.782372	1.61407	1.58045	1.50956	-0.557875	-0.780333	-0.622091	-0.970535	-0.735764	-0.827114	-1.35395	-1.01165	-0.841107
Rpp25	0.200413	0.236208	0.198781	1.40666	0.964671	1.47942	1.31587	0.984896	1.17651	-0.680864	-0.760647	-0.662099	-0.875439	-1.12085	-0.660022	-1.1991	-0.61793	-1.38648
Hkdc1	0.630212	0.328926	-0.391448	1.81714	2.12115					-0.833138	-0.133598	-0.562358	-0.0719298	0.298399	-0.204998	-0.679813	-0.823364	-1.49519
Chchd6	-0.396995	-0.235781	-0.513229	1.00966	0.81277	1.14971	1.54955	1.54822	1.69649	-0.519356	-0.426209	-0.387557	-0.795703	-0.771272	-0.376596	-1.34482	-1.18345	-0.815427
Zbtb1	-0.971971	-1.22456	-1.40166	1.61363	1.79101	1.30652	0.964011	1.14637	0.825582	-0.163174	-0.315022	-0.272201	-0.636184	-0.594545	-0.756935	-0.419346	-0.592572	-0.298951
Ghitm	0.667585	0.832442	0.662925	0.562851	0.317002	0.460721	1.50647	1.4376	1.42887	-0.463738	-0.308423	-0.525312	-0.609981	-0.717499	-1.24666	-1.46062	-1.17897	-1.36527
Plcb4	0.199789	-0.0897138	0.229858	1.45886	1.42919	1.57617	1.09334	0.961439	0.898144	-1.08518	-1.2402	-0.96266	-0.941827	-0.88349	-0.268202	-0.606847	-0.925067	-0.843595
Nudt16l1	0.483342	-0.274877	0.260153	0.69383	1.13619	1.2122	1.37157	1.45553	1.40643	-0.625297	-0.933208	-1.21955	-0.47394	-0.625127	-0.49866	-1.18512	-1.05964	-1.12383
Amot	0.281748	0.25806	0.217726				1.9641	1.71955	1.6484	-0.469043	-0.817846	-0.535897	-0.672198	-0.745396	-0.558614	-0.763234	-0.886949	-0.640396
Ddx39a	0.281558	0.351871	0.352399	0.960167	0.979035	0.838165	1.49296	1.37479	1.56012	-0.888432	-0.889694	-0.798192	-0.777881	-0.845008	-0.968094	-0.928097	-1.09874	-0.996939
Cbx7	-1.20124	-0.386065	-0.847384	0.701242	0.835228	1.09922	1.73364	1.59618	1.73301	-0.288983	-0.716585	-0.579203	-0.473903	-0.70611	-0.0129297	-0.718224	-0.858874	-0.909024
Zgpat	-0.565982	-0.690043	-1.54339	1.18266	1.10247	1.18006	1.38293	1.56449	1.45392	-0.334535	-0.471177	-0.293719	-0.601954	-0.927134	-0.324361	-0.802148	-0.867284	-0.4448
Hip1	0.142298	0.520759	0.505739	-1.68461	-1.74615	-1.55122	1.62322	1.58144	1.61978	-0.159608	-0.0260755	0.0680328	-0.130527	0.0284912	0.158257	-0.436796	-0.211952	-0.301066
Cald1	0.861896	0.721497	0.718341	0.345923	0.59378	0.0131358	1.47087	1.63637	1.59843	-0.513041	-0.635302	-0.863338	-1.08832	-1.10003	-0.975854	-0.881965	-1.00419	-0.898201
Kdm4c	0.298928	0.213998	0.205354	0.815865	0.931637	0.942792	1.54449	1.48262	1.55376	-0.862768	-0.767006	-0.919476	-0.741501	-0.686541	-0.901823	-1.14127	-1.25732	-0.711729
Banp	-1.46923	-0.859821	-1.06378	0.302849	0.920724	1.07265	1.65092	1.68919	1.74768	-0.149229	-0.210691	-0.611312	-0.573743	-0.896925	-0.464732	-0.349103	-0.187636	-0.547803
Luzp1	-0.287956	-0.0496457	-0.021072	0.872574	0.925764	1.02118	1.5901	1.57527	1.74361	-1.00387	-0.904107	-0.996069	-0.729623	-0.881401	-0.587418	-0.804462	-0.647611	-0.815279
Micos13	-0.0974737	0.182246	-0.0648466	1.23569	1.18624	0.959688	1.50825	1.44646	1.20285	-0.571125	-0.505962	-0.409651	-0.777453	-0.726154	-0.826869	-1.14373	-1.16629	-1.43187
Exoc1	0.0434669	0.304411	0.297565	1.6524	0.975531	1.65817	1.13185	0.844317	0.975215	-0.609698	-1.02009	-0.611023	-1.29259	-0.898801	-0.606731	-0.736615	-1.20333	-0.904042
Rfc3	-1.09903	-0.530797	-0.876957	1.52438	1.59533	1.56251	1.23105	1.14163	0.989956	-0.519127	-0.679634	-0.705435	-0.700861	-0.83932	-0.791025	-0.362516	-0.404979	-0.535173
Ptrh2	0.720991	0.313198	0.557162	1.23193	0.836385	1.071	1.27539	1.11557	1.21393	-0.641345	-0.57645	-0.774748	-0.98481	-0.665201	-0.915792	-1.33055	-1.27008	-1.17657
Ssbp1	-0.816748	-0.605709	-1.55146	1.2145	1.58111	0.792042	0.738369	1.59594	1.3479	-0.058361	-0.451567	0.0472356	-0.583708	-1.01489	-0.0725136	-1.22744	-0.97663	0.0419222
Ilkap	0.479052	0.333352	0.496128	0.841902	0.906782	1.06187	1.39819	1.35092	1.39721	-1.00406	-0.809089	-1.23285	-0.787856	-0.638464	-0.666942	-0.985758	-0.841791	-1.29859
Ablim1	-1.11606	-0.337839	-0.272619	0.456308	0.579641	0.611848	1.60781	1.3291	1.63019		-1.17802		-0.589964		-0.54729	-1.15282	-1.12393	0.10365
Polb	0.410476	0.400685	0.456326	0.846725	0.951518	1.06925	1.24376	1.57517	1.33793	-0.761092	-0.989006	-0.895439	-1.20069	-0.665032	-0.916515	-0.823714	-1.15399	-0.88635
Irf2bpl	-1.41753	-1.25535	-0.701783	0.590635	0.642304	0.5168	1.89591	1.76453	1.78849	-0.486837	-0.390068	-0.242282	-0.239364	-0.158696	-0.27966	-0.742649	-0.673697	-0.610759
Ndufs8	0.344773	0.356231	0.331405	0.94614	1.09935	0.922771	0.999022	1.14958	1.09904	-0.481167	-0.659727	-1.0664		-1.21825		-1.23466	-1.28878	-1.29933
Mnd1	0.0887613	0.105782	0.305854	1.10984	1.1785	1.11396	1.32562	1.35841	1.26483	-0.661638	-0.486025	-0.537666	-0.958051	-0.71009	-0.644915	-1.25263	-1.49002	-1.11052
Kin	0.146658	0.326721	0.0843086	1.0128	1.11532	1.04052	1.43528	1.4091	1.47746	-0.848293	-0.965479	-0.942861	-0.789854	-0.908632	-0.714863	-0.894201	-1.0782	-0.905781
Gtf2h5				1.10668	1.05444	0.688013	1.33367	1.40087	1.34852	-0.883101	-0.639467	-0.541583	-0.975335	-0.824589	-0.554028	-1.00689	-0.927519	-0.579687
Commd9	-0.685892	-0.862383	-0.680117	1.13191	1.23162	1.13276	0.495738	0.28038	0.314108			0.617608	-1.55885		-1.41688
Brd3				0.201051	0.328311	0.309639	1.79374	1.75069	1.79081	-0.749689	-0.732165	-0.766165	-0.678122	-0.702858	-0.687994	-0.622551	-0.664306	-0.570387
Anln	-0.429081	-0.326669	-0.409189	1.30736	1.37371	1.35241	1.41297	1.35573	1.32372	-0.85795	-0.810876	-0.799465	-0.589571	-0.595289	-0.630775	-0.942969	-0.914211	-0.819858
Pnpla8	0.353131	-0.0166965	0.499699	1.42094	1.41582	1.38239	0.800903	0.712194	0.835241	-0.718641	-0.695223	-1.51904		-0.449375	-0.546254	-1.07612	-1.22477	-1.1742
Pms1	0.386287	0.460811	0.623977	1.0039	1.13016	0.985297	1.31958	1.37673	0.937536	-0.683881	-0.791642	-0.310709	-0.930582	-0.791975	-1.33255	-0.841349	-1.07076	-1.47083
Dcun1d3	-0.718677	-0.666302	-0.200915	1.64312	1.68083	1.37797	1.07228	1.10887	1.11129	-0.604351	-0.509515	-0.542199	-0.484981	-0.65643	-0.967868	-0.958642	-1.0676	-0.616881
Taf10	-0.364022	0.219532	0.128363	1.28561	1.36024	1.3766	1.24662	1.22234	1.24446	-0.880765	-1.03604	-1.02223	-0.601715	-0.965773	-0.74925	-0.970001	-0.76709	-0.726871
Tma7	0.53274	0.626033	0.554829	1.06179	1.05366	1.00232	1.23205	1.2618	1.14866	-0.904039	-0.746194	-0.666283	-0.85608	-0.739295	-1.00319	-1.26592	-1.21583	-1.07706
Rhot2	0.37148	0.533251	0.308368	1.10954	1.11007	0.924914	1.33116	1.24145	1.11751	-0.514314	-0.680065	-0.63326	-0.420027	-0.761416	-1.01346	-1.75901	-1.25257	-1.01362
Zc3h3				0.869603	1.53643	0.786594	1.37147	1.07717	1.32989	-0.689845	-0.934849	-0.763149	-0.703848	-0.676151	-0.794009	-0.749745	-0.839381	-0.820175
Tcerg1	-0.342393	-0.353864	-0.378271	0.923749	1.2325	1.01227	1.70178	1.56702	1.57684	-0.88092	-0.808148	-0.830296	-0.721793	-0.734494	-0.791958	-0.719583	-0.743469	-0.708972
Hpf1	0.0757642	0.0342615	0.069832	1.13367	1.08501	1.22359	1.43202	1.41971	1.3622	-0.820639	-0.816146	-0.751883	-0.764071	-0.761693	-0.736901	-1.28378	-1.09188	-0.80907
Ppwd1	-0.5789	-0.356203	-0.401492	1.35621	1.29799	1.22203	1.4729	1.36647	1.43736	-0.745861	-0.860466	-0.900823	-0.830508	-0.851729	-0.711541	-0.61683	-0.608512	-0.690098
Immt	-0.782739	-0.848103	-0.921267	0.671538	0.752188	0.595202	1.77464	1.869	1.73615	-0.23612	-0.167778	-0.124061	-0.428211	-0.490615	-0.326688	-1.06267	-1.0801	-0.930367
Fam110b	0.351487	0.438294	0.167379	1.10927	1.46491	1.08015	1.11581			-0.908752		-0.553691	-0.964693	-0.852843		-1.42753	-1.01977
Lmf2	-0.370377	-0.539943	-0.626969	1.33359	1.18635	1.15832	1.57802	1.58153	1.26852	-0.493611	-0.894475	-0.917444	-0.595524	-0.640592	-0.536006	-0.800102	-0.700798	-0.990483
Guf1	-1.18877			0.743682	1.01671	1.091	1.14446	0.847714	1.08452	-0.769419	-0.262667	-1.1066			-0.310004	-1.14181	-1.14882
Exog	-0.634262	-1.12725	-0.948239	1.00922	1.01181	0.848275	1.30898	1.35176	1.29899	0.2097	0.124795	-0.250509	0.142209	0.38098	-0.646995	-1.23414	-1.7061	-1.13921
Znf451	0.312142	0.371431	0.269511	1.17356	1.06779	1.38666	1.10887	1.21214	1.31024	-0.571511	-0.893738	-0.835186	-1.02725	-1.19484	-0.767672	-0.895257	-1.22008	-0.806807
Zfp459	-0.731266	-0.768258	-0.216883	1.74353	2.04528	1.79947	0.234271	0.241508	0.601929	-0.498347	-0.0339941	-0.383007	-0.871253	-0.526658	-1.17334	-0.808191		-0.654789
Fsd1l	-0.422308	-0.41463	-0.361796	-0.537639	-1.09196	-0.575882	1.49802	1.48843	1.24788						-0.830113
Taok3	0.68571	0.674363	0.362683	0.51986	0.201856	0.709741	1.47552	1.55614	1.68853	-1.07865	-0.672605	-0.838661	-1.01287	-1.31258	-0.184894	-1.01184	-0.878547	-0.883755
Cfap20	0.275086	0.321597	0.661286	0.702734	0.681799	0.534865	1.61357	1.76735	1.41957	-1.10391	-0.857559	-0.876726	-0.486751	-1.01452	-1.01684	-1.08226	-0.675546	-0.863759
Flna	-0.0759423	-0.00139222	-0.0365138	1.09859	1.15109	1.15631	1.46591	1.4623	1.45277	-0.980135	-0.98038	-0.964725	-0.62922	-0.665436	-0.66794	-0.897785	-0.916496	-0.971
Cep55	-0.766568	-1.2463	-0.884136	1.91248	2.09592	2.09598	-0.0645528	0.085814	0.131846	-0.259271	-0.265706	-0.15658	-0.292115	-0.197606	-0.328962	-0.813292	-0.539051	-0.507903
Phf23	0.0966861	0.17872	0.272345	1.49487	1.35299	1.38766	1.16846	0.966321	1.13659	-1.00096	-0.850215	-0.755662	-0.865693	-1.11481	-0.816665	-0.945188	-0.863226	-0.842211
Clasp2	-1.14378	-1.1992	-0.202329	1.4389	1.497	1.22898	1.06638	1.38308	0.861473	-0.353019	-0.480696	-0.987017	-0.90383	-1.20097	-0.707513	-0.661081	0.236131	0.127484
Abraxas1	0.374172	-1.54696	-0.436183	0.791783	1.28296	0.929173	1.53271	1.40308	1.36057	-0.162326	-0.404441	-0.190967	-0.459003	-0.388563	-0.936311	-0.701604	-1.31849	-1.12959
Snapc4	-1.0645	-0.338176	-0.751193	1.60716	1.6861	1.38041	0.973904	1.27963	0.952581	-0.857854	-0.252004	-0.249346	-0.435237	-0.433935	-0.754686	-0.743425	-0.961078	-1.03836
Npat	-1.84522	-0.545994	-0.251037	1.15001	0.970404	0.997985	1.63833	1.36072	1.50564	-0.445817	-0.432186	-0.444564	-0.959118	-0.944632	-0.428978	-0.503481	-0.425327	-0.396731
Prpf18	-0.191903	0.0381714	-0.14972	1.34126	1.35278	1.28505	1.22287	1.26876	1.29864	-0.820609	-0.642173	-0.630845	-0.623126	-0.574069	-0.766714	-1.14662	-1.4513	-0.810456
Tmem11	0.368933	0.455335	0.518441	1.11895	0.885833	1.01905	1.38738	1.30029	1.33046	-0.816343	-0.743443	-0.886492	-1.11054	-0.932261	-1.04697	-1.05563	-0.869098	-0.923899
Cdkn2aip	0.389319	0.41714	0.331351	0.32233	0.233805	0.728106	1.8769	1.43436	1.87035	-0.966213	-0.940095	-0.755682	-0.596076	-0.716209	-0.522196	-1.20547	-0.892546	-1.00918
Tbl1xr1	-0.0763976	0.206496	0.276719	1.56566	1.28214	1.27625	1.17283	1.06509	1.1002	-0.597019	-0.565608	-0.740302	-1.02196	-0.602847	-0.832586	-1.20214	-1.15108	-1.15543
Cggbp1	-0.0512593	-0.204888	-0.0854103	0.804436	0.834996	0.857537	1.80977	1.59884	1.69684	-0.759914	-0.846303	-0.800388	-0.525682	-0.68472	-0.663498	-0.791899	-1.18385	-1.00461
Slc25a12	-0.799496	-0.28579	-0.797134	0.719371	1.04197	0.90664	1.3021	1.29545	0.745938		-0.991165	-0.943938	-1.16132		-1.03264
Thnsl1	0.101595	0.252568	-0.0587024	0.950357	0.741783	0.729701	0.695962	0.563259	0.754581		-1.46259	-1.84015	-1.42836
Samm50	-0.581925	-0.299744	-0.452558	0.969423	0.622153	0.541499	1.66982	1.85609	1.74996	-0.319533	-0.279592	-0.188619	-0.558605	-0.698659	-0.47976	-1.13353	-1.19681	-1.21962
Htatsf1	-0.0989264	-0.0535171	0.143442	1.35934	1.41747	1.3101	1.25009	1.26767	1.18309	-0.780632	-0.68797	-0.852563	-0.940873	-0.747774	-0.836553	-1.02837	-0.947247	-0.956762
Oxa1l	0.3166	0.402758	0.528921	1.33258	1.23579	1.12098	0.914418	0.995573	1.32747	-0.656815	-0.583561	-0.508714	-0.829083	-0.805716	-0.862991	-1.16302	-1.485	-1.28019
Rhot1	0.0445861	-0.135414	0.39026	1.06334	1.15041	1.07187	1.30896	1.32064	1.36699	-0.317072	-0.40991	-0.255951	-0.805143	-0.771051	-1.24475	-1.35856	-1.21279	-1.20641
Tmtc4		0.529751		0.832879	1.266	0.868759	1.4289	1.23559	1.27682	-0.777082	-0.544455	-0.824389	-1.13388	-0.712814	-0.943205	-1.02135	-0.55979	-0.921746
Erlin2	-0.207131	-0.201079	0.100805	1.16988	1.14142	1.26983	1.47311	1.29542	1.43026	-0.693265	-0.55595	-0.366761	-0.846864	-0.886399	-0.928111	-0.989962	-1.22253	-0.982677
Kctd3	-1.42781	-0.451817		0.522926	0.879044	1.15806	1.59632	1.5429	1.55837	-0.533474	-0.425819	-0.61318	-0.640126	-0.473583	-1.21536	-0.710251	-0.744756	-0.0214448
Ddx42	-1.06398	-1.0387	-0.864777	1.01433	1.01086	1.07505	1.63327	1.60194	1.62972	-0.582362	-0.611589	-0.60877	-0.429133	-0.392489	-0.301387	-0.716736	-0.685429	-0.669819
Afap1					-0.396339	-0.367641	1.09324	1.07483	1.1215	-0.815326		-1.55238	-0.15789
Zbtb24	-1.08174	-0.375141	-0.917612	0.966891	1.57481	1.22032	1.41994	1.51074	1.19117	-0.596336	-1.32036	-0.919235	-0.444802	-0.548822	-0.398307	-0.609646	-0.451051	-0.220826
Kiaa0232				1.74571	1.3749		0.691243		1.25239	0.167808	-0.348702	-0.568042	-1.30312	-0.37352	-0.520706	0.0837496	-1.05656	-1.14515
Exosc3	-0.574392	-0.353419	-0.312263	1.16791	1.36306	1.11364	1.56697	1.41667	1.47361	-0.743966	-0.600952	-0.621798	-0.801516	-0.827794	-0.974625	-0.67489	-0.882834	-0.733426
Mtmr10	-0.255688	-0.332562	-0.25882	1.3703	1.20898	1.54151	0.917824	1.02331	1.09595	-1.00254	-1.21852	-0.860966	-0.526582	-0.924462	-0.827669			-0.95008
Asap2	0.278409	0.399862	0.217423	1.21369	1.1571	1.06011	0.955037	0.90138	0.648512		-1.05851	-0.623931	-0.24582	-1.23467	-1.51871	-0.39584	-1.75405
Dnajc15	0.49096	0.355438	0.192181	0.556495	0.677626	0.670069	1.50703	1.48982	1.51623	-0.402175	-0.393163	-0.90277	-0.366813	-0.154782	-1.0367	-1.87582	-1.21335	-1.11027
Apool	-0.128493	0.0873841	-0.122246	0.906356	0.889497	0.996084	1.62657	1.55107	1.50916	-0.5321	-0.291158	-0.524886	-0.750815	-0.665592	-0.755805	-1.22263	-1.31861	-1.25379
Spcs3	-0.879777	-0.87056	-0.581297	0.144541	0.466149	0.710019	1.99457	1.97929	1.81203	0.0437004	-0.286466	-0.419447	-0.543879	-0.701163	-0.849663	-0.558373	-0.906126	-0.553553
Topbp1	-0.100612	-0.0570598	0.0213446	1.53343	1.54702	1.20221	1.12339	1.23124	1.15738	-0.787357	-0.998278	-0.770965	-0.920482	-0.634249	-0.708057	-0.920021	-0.838297	-1.08063
Phf21a	-1.03899	-1.02968	-0.70456	0.724563	-0.0699321	1.11492	1.85188	1.76251	1.64432	-0.477265	-0.982903	-0.983793	-0.257042	-0.0671338	0.278475	-0.613439	-0.60413	-0.547805
Senp6	-0.427107	-0.721132	-0.370501	1.01743	1.17762	1.42127	1.58565	1.40016	1.34095	-0.773297	-0.433537	-0.592926	-0.44715	-0.265984	-0.579679	-1.08529	-1.12521	-1.12128
Alkbh2	0.186887	0.189047	0.255547	1.46501	1.20136	1.295	1.1064	1.29154	1.11468	-0.954586	-0.81987	-0.73233	-0.862605	-1.08004	-0.817361	-0.777159	-1.16394	-0.897581
Abcf1	0.148798	0.186506	-0.121793	1.16863	1.07347	1.15583	1.42181	1.4452	1.39583	-1.01558	-0.972526	-1.03525	-0.89383	-0.772214	-0.736971	-0.872219	-0.902517	-0.673177
Ube2j2	-0.867845		-0.253794	0.956042	0.0167994	1.35238	1.50294	1.47111	1.64422	-0.477832	-0.396568	-0.222072	-0.0784654	-0.395714	-0.702838	-1.27325	-1.21459	-1.06052
Znf532				0.942443	1.37156	0.207468	1.38435	1.12506	1.28366	-0.116096	-1.13729	-0.437081	-0.209638	-0.286123	-1.10505	-0.451606	-1.31773	-1.25393
Jade3	0.175334	0.318109	0.20631	0.434711	0.71727	0.734439	1.63558	1.80566	1.59498	-0.837093	-0.997178	-0.58761	-0.370235	-1.14211	-0.712999	-1.09408	-0.669714	-1.21137
Gk	-0.375228	0.168064	-0.218993	1.27814	1.07695	1.00344	1.27868	1.4292	1.658	-0.649466	-0.97976	-0.968482	-1.06972	-0.866719	-0.346994	-0.720889	-0.486051	-1.21017
Dazl	0.696024	0.78463	0.692914	-0.740698	-0.751132	-0.786953	1.54505	1.58276	1.67171	-0.292051	0.0444519	-1.44031	-1.43773	-0.0670904		-0.413671	-0.49635	-0.591547
Zeb1	0.466982	0.0493787	0.316972	0.735226	0.847477	1.07887	0.857166	0.959268	0.739422		-1.2616	-0.464685	-1.35187	-1.46095			-1.51166
Polr2k	-0.554251	-0.50675	-0.497629	1.46157	1.43785	1.41685	1.22417	1.29045	1.33211	-0.598408	-0.675253	-0.495208	-0.784685	-0.681811	-0.706543	-0.83123	-1.04255	-0.788672
Sptbn1	-1.10909	-1.32297	-0.971716	0.879133	0.860516	1.01257	1.39278	1.74192	1.63959	-0.471308	-0.540096	-0.0907641	-0.454857	-0.330242	-0.227952	-0.923011	-1.06396	-0.0205574
Snrpc	-0.711328	-1.11533	-0.401232	0.204907	0.702993	0.615668	1.82807	2.03767	1.65903	-0.648686	-0.0999782	-0.578138	-0.139161	-0.181058	-0.129948	-1.05186	-0.95261	-1.03901
Snrpa	-0.221106	-0.0125025	-0.329529	1.02981	0.927218	1.06408	1.65715	1.64687	1.4557	-0.47365	-0.597867	-0.733845	-0.717182	-0.740672	-0.698221	-1.03098	-1.14995	-1.07534
Ssr4	-0.0638821	-0.426191	-0.49253	0.828667	0.800853	0.981027	1.77594	1.67484	1.62694	-0.302202	-0.572625	-0.512394	-1.06719	-0.41416	-0.965886	-0.977114	-0.974841	-0.919257
Srsf2	-0.353696	-0.531914	-0.57821	0.685142	0.565845	0.0738638	1.7089	2.1143	2.03928	-0.632841	-0.759237	-0.642653	-0.921156	-0.654046	-0.398429	-0.820373	-0.534118	-0.360651
Fxr1	-0.181543	-0.41675	0.0738325	0.994368	1.0562	1.06219	1.50999	1.54386	1.44005	-0.495107	-0.378685	-0.142968	-0.904627	-0.977419	-0.640052	-1.18873	-1.3196	-1.03501
E2f5	-0.887413	-0.975174	-0.873426	0.889974	0.886444	0.959595
Msi1	0.693653	0.380351	0.612488	0.594197	0.594634	0.473282	1.65688	1.44347	1.60146	-0.664684	-0.667874	-0.53671	-0.822373	-0.913465	-1.00735	-1.18397	-1.0016	-1.25238
Cox7a2l	-0.0778215	-0.10166	-0.0515012	0.625021	0.552743	0.652779	1.00189	0.993325	0.965748	-1.48203	-1.55577	-1.52272
Traf4		0.650032	-0.893943	0.250029	-0.760562	-0.401872	1.88593	1.80212	2.13337	-0.606018	-0.63287	-0.668806	-0.680745	-0.615573	-0.362285	-0.394065	-0.234271	-0.470477
Lamb2	-0.114357	-0.154769	-0.155168	-0.491682	-0.319131	-0.504409	2.11748	2.10084	2.10593	-0.176473	-0.411685	-0.279262	-0.373974	-0.359163	-0.337557	-0.802502	-0.884307	-0.959812
Mre11	0.432204	0.377115	0.450877	0.768522	0.852221	0.848383	1.52614	1.52654	1.45519	-0.915296	-0.858988	-0.882183	-0.775279	-0.813711	-0.838659	-1.06789	-1.14073	-0.944444
Hcfc1	0.307443	0.477213	0.437015	1.00251	1.06005	1.0344	1.32737	1.34838	1.3768	-0.98215	-1.01624	-0.972538	-0.887707	-0.828297	-0.91195	-0.950048	-0.894617	-0.927644
Wbp4	-0.386264	0.0850395	-0.274566	1.1076	1.12617	1.25569	1.43492	1.48911	1.50417	-0.770018	-0.722277	-0.848417	-1.00735	-1.09328	-0.735206	-0.798069	-0.704361	-0.662883
Rbbp4	-0.390818	-0.421518	-0.158026	0.924347	0.916805	0.832226	1.7027	1.75493	1.71774	-0.680315	-0.789669	-0.647842	-0.781209	-0.712409	-0.808709	-0.97237	-0.751562	-0.734298
Vdac1	0.343771	0.38274	0.319825	0.936911	0.901601	0.932102	1.47432	1.45227	1.42705	-0.657715	-0.639165	-0.629757	-0.996237	-0.98926	-0.982484	-1.13118	-1.0548	-1.08999
Vdac3	-0.112215	-0.0571068	-0.0760039	0.994582	0.929807	0.93037	1.62409	1.64353	1.5721	-0.619565	-0.557841	-0.571036	-0.898101	-0.8979	-0.969314	-0.9375	-1.01413	-0.983775
Vdac2	0.0844392	0.0426457	0.101224	0.974575	0.861514	0.92516	1.53327	1.56141	1.58505	-0.514066	-0.518742	-0.517553	-0.874493	-0.918812	-0.901576	-1.12363	-1.15409	-1.14633
Chuk	-0.112176	0.273748	0.118229	0.670379	0.705966	0.817199	1.13285			0.621033		0.44959	-1.33091	-1.8193		-1.52661
Flot2	-0.341768	-0.290667	-0.109262	1.22684	1.39223	1.24499	1.38873	1.31921	1.45973	-0.81766	-0.94861	-0.755738	-0.653656	-0.819895	-0.665968	-0.949048	-0.845392	-0.834068
Xrcc1	-0.886248	-1.05566	-1.15008	0.803719	1.00295	1.40836	1.37053	1.67766	1.52314	-0.246863	-0.28141	-0.412927	-0.2518	-0.515158	-0.308178	-0.921269	-0.917085	-0.839683
Parl	-0.153374	-0.191506	-0.348684	0.626709	0.479863	0.630818	0.81552	0.962375	0.791716		-1.96601	-1.64743
Leo1	-0.582853	-0.748225	-0.707728	0.587517	0.81202	0.837603	1.83784	1.66238	1.96525	-0.582983	-0.48148	-0.335562	-0.491813	-0.548538	-0.598761	-0.913536	-0.910249	-0.800876
Dnajc11	-0.703564	-0.66561	-0.807385	0.973992	0.840632	0.950239	1.71934	1.68905	1.74006	-0.455867	-0.358484	-0.384059	-0.697483	-0.641144	-0.575173	-0.839784	-0.843295	-0.941473
Myo19	-0.0103724	-0.625726	-0.193627	0.41762	0.847262	0.356123	2.08374	1.75004	1.44672	-0.20528	-0.166807	-0.351759	-0.386077	-0.630518	-0.462591	-1.30061	-1.51923	-1.04892
G2e3				0.602252	1.15067	1.26999	1.14995	1.18945	1.4812	-0.364881	-0.518219	-1.04938	-0.837514	-0.632728	-0.815843	-0.697391	-0.685508	-1.24205
Heatr5a	0.275332	0.278556	0.635861	0.949736	1.5891	0.992895				-1.08293	-1.06264	-0.708217				-0.443144	-1.42454
Nsrp1	-0.825847	-1.41283	-0.6327	1.01185	1.10221	0.94219	1.60446	1.57626	1.63204	-0.474996	-0.321271	-0.437566	-0.486856	-0.423341	-0.461041	-0.899152	-0.749959	-0.743445
Rnf20	0.0883782	-0.428294	-0.536891	1.04617	1.13167	0.833654	1.62157	1.5871	1.63601	-0.792211	-0.675235	-0.58842	-0.654352	-0.804885	-0.619747	-1.10694	-0.887297	-0.850283
Gpkow	-0.28326	-1.42094	-0.167054	1.27304	0.980055	0.673441	1.50413	1.6936	1.6336	-0.358813	-0.815513	-0.766767	-0.767105	-0.637692	-0.8017	-0.563949	-0.660881	-0.514194
Zfp280b	0.21963	0.362958	0.470092	0.937735	0.886233	1.13403	1.14381	1.62143	1.07396	-1.75796	-1.19186	-0.850658	-0.778747	-0.561411	-0.0878357	-1.02779	-0.980459	-0.613164
Miga1	-0.079377	-0.130143	-1.808	1.2532	1.01618	0.947913	1.34709	1.34432	1.48547	-0.272866	-0.301742	-0.0899229	-0.51462	-0.422124	-0.701885	-0.756023	-1.08265	-1.23482
Dync2h1	-0.149317	0.606358	-0.4608	1.70122	1.77517	1.35811	0.6312	0.589081	0.389269	-0.786847	-1.25794	-1.70915	-0.836869	-1.21323	-0.456057	-0.102878	0.178543	-0.25586
Usp48	-0.328154	-0.238858	-0.434501	1.01063	1.00838	1.02717	1.67077	1.6856	1.5674	-0.842456	-0.834721	-0.852874	-0.673088	-0.730774	-0.585594	-0.792894	-0.828931	-0.827091
Usp48	-0.842464	-0.506784	-1.36982	1.06352	1.44562	1.08856	1.0827	1.41192	1.01719	-0.849716	-0.86255	-1.38714	0.454204	-0.092156	-0.401521	-0.651993	-0.599567
Wdr20	0.00895422	0.220166	0.303771	1.19174	1.37482	1.33532	0.773045	1.14883	0.958729	-1.3161	-0.436849	-0.94899	-0.723774	-1.48453	-0.547661	-0.508699	-1.34878
Ncor1				1.61166	0.287399	1.12555	1.74245	1.17392	0.56776	-0.902871	-0.964313	-0.724325	-0.465472	-0.80129	-1.199	-0.632878	-0.495711	-0.322867
Fam8a1	-0.27638	-0.277302	0.689629	1.29633	1.09422	1.274	0.613479	0.287993	0.463431	-0.191855		-1.1886			-0.54587		-1.30108	-1.938
Rmi2	-0.866497	-0.757913	-0.530584	1.94713	2.01913	1.39493	0.0703996	-0.00787992	1.37745	-0.459892	0.0433599	-0.137274	-1.16327	-0.241879	-0.786762	-0.920713	-0.282195	-0.697536
Mcu	-1.08828	-1.40425	-1.08624	1.17679	1.04586	0.975309	1.07136	1.04891	1.19196	0.476852	-0.677797	-0.588265				-0.749173	-0.676868	-0.716152
Lrch2	0.20467	-0.179387	0.710462	0.952754	1.03862	1.40642	1.19252	1.32728	1.2621	-1.01692	-0.647797	-0.752105	-0.779229	-1.36214	-1.26966	-0.397839	-0.839908	-0.849833
Upf3b	0.360971	0.318357	0.704075	1.33544	1.14963	1.27096	0.918311	1.20267	1.07115	-0.612398	-1.17592	-0.754115	-0.998227	-1.15377	-0.814888	-0.898499	-1.22576	-0.697986
Spg7	0.333234	0.38743	-0.374436	1.10959	1.11128	1.01788	1.47118	1.41158	0.860235	-0.852646	-0.705458	-0.266442	-0.785261	0.200149	-1.27528	-0.867881	-1.47956	-1.29557
Daxx	-0.301669	-0.285072	0.0377078	0.694499	0.85299	1.15108	1.64116	1.70063	1.42625	-1.24518	-0.480641	-1.1219	-0.121718	-0.359573	-1.06684	-1.23142	-0.630167	-0.66013
Ndufb6	0.0897658	-0.19941	0.316401	0.500011	0.581116	0.404031	1.01375	0.932203	0.980179	-1.25324	-1.76026	-1.60454
Dtx3l	0.117498	-0.0602587	0.294209	1.21832	1.17522	1.282	1.30845	1.30092	1.23059	-0.589842	-0.537795	-0.754567	-0.78936	-1.11604	-0.892952	-0.724465	-1.37296	-1.08897
Gtf2i	0.356551	0.00803981	-0.168892	0.0274925	0.656559	0.686502	2.00968	1.75327	1.66641	-0.874432	-1.329	-0.740698	-0.481354	-0.747226	-0.62035	-0.672193	-0.469978	-1.06037
Rsrp1							1.43379	1.37092	2.061	-0.21537	-0.581543	-0.71272	-0.458365	-0.476971	-0.637029	-0.677633	-0.481395	-0.624684
Tbrg1	-0.226458	-0.26916	-0.0732614	1.07966	1.21952	1.27013	1.28232	1.20856	1.18619	-0.458099	-0.856749	-1.98086	-0.151644	-0.361282	-0.67598	0.0900608	-1.15877	-1.12418
Kmt5b				0.933065		1.44512	1.07013	1.34884	1.58445	-0.824862	-0.774001	-0.695742	-0.711604	-0.596896	-0.725836	-0.689858	-0.746158	-0.616658
Ddx17		-1.74755		0.92088	1.00858	0.901386	1.26024	1.45031	1.48325	-0.427576	-0.375261	-0.282474	-0.60256	-0.605598	-0.714981	-0.780699	-0.832623	-0.655326
Gse1	-0.278416	-0.408232	-0.826135	0.416676	-0.0571049	1.01706	1.92533	1.54661	2.04744	-0.650826	-0.478571	-0.372191	-0.58412	0.11526	-0.328253	-1.25382	-1.10233	-0.728387
Hvcn1	-0.13063	0.172346	-0.489149	1.19819	1.36271	1.3127	0.201654	0.0300018	0.216192		-0.873493			-1.91577	-1.08475
Fam193b	0.340395	0.15553	0.290016	1.14469	1.47756	1.83749	0.788506	0.998251	0.940927	-0.814955	-0.47633	-0.725268	-0.897334	-0.827018	-0.997782	-1.01799	-1.16922	-1.04746
Secisbp2	0.0272517	0.367569	0.335053	1.65104	1.67756	1.53097	0.872422	0.39333	0.892015	-1.23568	-1.20549	-0.93301	-0.862376	-0.578678	-0.868102	-0.619731	-0.569218	-0.874936
Inip	-0.519495	-0.0103718	-0.689928	1.24533	1.32693	1.27894	1.29104	1.30133	1.59228	-0.632375	-0.38464	-0.699974	-0.819817	-0.830654	-0.724237	-1.00024	-0.863546	-0.860563
Fam172a	-0.925172	-0.558712	-0.692163	1.4098	1.54712	1.56068	1.12522	1.12488	1.22215	-0.842306	-1.26782	-0.753634	-0.597507	-0.428032	-0.651057	-0.597721	-0.533282	-0.14244
Cwc27	0.119867	0.252408	0.238414	1.02185	1.17224	1.02926	1.40002	1.44868	1.37878	-0.623009	-0.869981	-0.952104	-0.865392	-0.755427	-1.03081	-1.1234	-1.05592	-0.78547
Pdlim7	0.423527	0.189475	0.373749	-0.110551	0.244117	0.150855	1.96801	1.83407	1.83499	-0.643414	-0.632566	-0.756669	-0.840284	-0.933717	-0.507218	-0.641438	-0.525827	-1.42711
Faf2	0.313035	0.436457	-0.0772079	1.55092	1.45239	1.34042	1.43057	1.27395	-0.0802869	-0.778903	-0.903652	-0.860242	-0.929054	-0.95927	-0.46128	-0.754665	-0.959328	-1.03386
Ccdc127				0.870427	0.65051	0.927983	1.27112	1.36564	1.32202	-0.524988	-0.372946	-0.760841	-0.786808	-0.905147	-0.792495	-0.902386		-1.36209
Rtkn2		-0.443634		1.35211	1.41573	1.35427	0.625291	0.740161	0.310943	-1.02229	-1.10451	-1.08791		-0.953305		-0.73389	-0.452972
Chd8	-0.643533	-0.885326	-0.759554	0.84686	1.03333	1.11902	1.69011	1.70745	1.64482	-0.655606	-0.736954	-0.638515	-0.624649	-0.578418	-0.515483	-0.696636	-0.664299	-0.642631
Eps8	-1.39981		0.126073	1.01338	1.45297	1.08764	1.1856	1.37223	1.26632	-0.306668	-0.869469	-0.67912	-0.985335	-0.689433	-0.86632	-0.570063	-0.975787	-0.162204
Spindoc	0.329489	0.254049	0.402309	1.30855	1.38387	1.27232	1.03582	1.0873	1.20115	-0.726716	-0.978984	-1.11492	-0.993308	-0.789216	-0.836273	-0.983713	-0.912804	-0.938925
Hspg2	0.904902	0.994683	0.826099	-1.31571	-1.02923	-1.06354	1.66716	1.68575	1.67873	-0.453709	-0.488201	-0.413486	-0.474321	-0.380016	-0.418878	-0.604162	-0.576792	-0.53927
Sap30bp	-0.394199	-0.826199	-0.381762	1.04446	1.18646	0.817286	1.67667	1.62939	1.63601	-0.576752	-0.5123	-0.536523	-0.814973	-0.653448	-0.727196	-0.926315	-0.807853	-0.832746
Uqcrh	-0.572763	-0.462384	-0.457102	0.684995	0.73347	0.658851	1.08315	1.07067	1.03282	-0.52059	-0.452105	-0.39227	-2.40674
Ung	-1.14372	-0.590624	-0.84274	0.194607	0.371882	0.296023	1.34432	1.23495	1.68894			-0.890534		-0.76755	-0.895565
Fhl1		-0.446082	-0.181754	1.28474	-0.394681	0.48779	1.99577	1.73923	1.4532	-0.185928	-0.66588	-1.13528	-0.888709	-0.419024	-0.50188	-0.58673	-0.960233	-0.594551
Etv6	-0.337009	-0.407524	0.242244	1.88478	1.90127	1.57179	0.616618	0.674682	0.579529	-0.527212	-0.241856	-0.366768	-1.12019	-0.62203	-0.959963	-1.02435	-0.80587	-1.05814
Csrp1	0.377234	0.35642	0.421215	0.86696	0.8699	0.883768	1.3623	1.38253	1.32335	-0.934241	-0.921047	-0.997739	-1.0139	-0.811		-1.06892	-1.08038	-1.01646
Csrp2	-0.126212	-0.112645	-0.110505	1.01952	0.941618	0.906436	1.66268	1.63279	1.60154	-0.775647	-0.703777	-0.754287	-0.796502	-0.76023	-0.750837	-1.00207	-0.841157	-1.03071
Cbx1	-1.21397	-1.00287	-1.14855	1.0981	1.13413	1.07174	1.58029	1.49476	1.56414	-0.60316	-0.66019	-0.45204	-0.556241	-0.499086	-0.414998	-0.429205	-0.485609	-0.477228
Txnl4a	-0.200421	0.00778053	0.158941	1.19246	1.13403	1.00329	1.53696	1.5693	1.23976	-0.759481	-0.668272	-0.489435	-0.886266	-1.25458	-1.02841	-0.84607	-0.874472	-0.835116
Slc7a3	-0.319028	0.486547	0.273825	1.82932	1.54484	1.31012	0.650384	0.998521	0.255	-0.216485	0.102086	-0.937693	-1.55687	-0.681876	-0.747783	-0.571346	-1.29345	-1.1261
Rad50	0.194787	0.15889	0.154565	0.726905	0.722969	0.869918	1.64843	1.64014	1.68055	-0.841598	-0.866015	-0.78374	-0.817685	-0.826293	-0.655721	-0.937835	-1.05835	-1.00993
Smad1	0.360635	0.464068	-0.323426	1.63694	1.49225	1.77485	0.428151	0.538817	0.981184	-0.655805	-0.703063	-1.74321	-0.635407	-0.692495	-0.613592	-0.962001	-0.687942	-0.659943
Tial1	-0.335057	-0.0852557	-0.428914	1.37226	1.38733	1.2627	1.30302	1.39107	1.29932	-0.696897	-0.762328	-0.576287	-0.761204	-0.654708	-0.639788	-1.06967	-1.02974	-0.975845
Sumo1	-0.554646	-0.379631	-0.453586	0.765034	0.840285	0.741024	1.8062	1.66694	1.95407	-0.577592	-0.746443	-0.60467	-0.698534	-0.721282	-0.686481	-0.972553	-0.614085	-0.764049
Ppp1cc	-0.160011	-0.677021	-0.290745	1.49344	1.35997	1.3537	1.12003	1.46174	1.10702	-0.614262	-0.996932	-1.06541	-0.934752	-0.865439	-0.665364	-0.211542	-0.329257	-1.08516
Rps27a	0.327873	0.424812	-0.00176657	1.56676	1.49319	1.40389	0.785548	0.916731	0.976555	-1.04594	-1.00546	-1.04351	-0.962847	-1.0972	-1.26211	-0.500606	-0.511748	-0.464165
Rpl32	0.419891	0.226803	0.232415	1.58992	1.47479	1.57884	0.75372	0.940006	0.867037	-0.830168	-0.826035	-0.767278	-0.894915	-0.876461	-0.972878	-0.914634	-1.04937	-0.951678
Polr2l	0.339004	0.344514	0.559773	1.19547	1.22826	1.21689	1.13505	1.14595	1.2161	-0.80312	-0.78895	-0.710069	-0.985604	-1.03733	-1.05034	-0.948537	-0.938517	-1.11855
Polr2g	-0.228891	-0.0116139	0.0534525	0.97697	1.64482	1.08637	1.50254	1.25549	1.147	-0.457336	-0.68166	-0.449912	-1.23181	-0.747203	-0.866243	-1.0021	-0.628378	-1.3615
Selenot	-0.525684	0.205247	-0.319306	1.13796	1.11584	0.975627	1.17933	1.15578	0.979748	-0.475483	-0.757133	-1.02276				-1.33593	-1.37516	-0.938066
Lsm6	0.154185	-0.103658	0.514263	1.22856	1.15513	1.11635	0.823935	0.916067	0.702428	0.431182	0.306701	0.0920217	-0.587987	-0.698052	-1.04797	-1.81364	-1.54915	-1.64036
Magoh;Magohb	-0.679638	-0.557154	-0.536078	1.39285	1.30496	1.31595	1.31238	1.32212	1.26038	-0.353397	-0.0542263	-0.170365	-0.638946	-0.746914	-0.900271	-1.08039	-1.04477	-1.14649
Polr2f				0.611451	1.45093	1.02799	1.04195	1.26899	1.34139	-0.434773	-1.26271	-0.580576	-1.00771	-0.796786	-0.76049	-0.320757	-0.421816	-1.15708
Polr2i	-0.319936	-1.09135	0.25438	1.56338	1.3963	1.34408	0.985153	0.759634	1.269	0.19948	-0.208701	-0.226691	-0.6934	-0.894862	-0.903231	-0.929534	-1.08884	-1.41486
Romo1	-0.378943	0.420038	-0.0587141	0.493036	0.605188	0.490331	0.690106	0.727704	0.796202		-2.00225	-1.78269
Elof1	0.140901	-0.265505	-0.0563447	1.2435	1.45403	0.950991	1.11261	1.3573	1.36455	-0.518361	-0.469121	-0.644674	-1.30804	-1.46555	-1.2368	-0.885801	-0.493221	-0.280474
Asxl1	-1.42158	-0.877051	-0.586648	1.4072	0.963809	0.882806	1.51118	1.49581	1.54846	-0.560017	-0.351512	-0.351773	-0.326843	-0.796545	-0.197581	-0.587032	-1.01157	-0.741123
Lad1	0.604571	0.784014	1.09249	0.334662	-0.55146	-0.214246	1.99573	1.8531	1.0499	-0.652893	-0.787527	-0.833126	-0.789694	-1.18978	-0.279641	-0.695456	-0.752765	-0.967881
Cox6b1	0.38027	0.301796	0.488872	0.937322	0.941273	0.94976	1.39757	1.40962	1.40741	-0.556594	-0.652745	-0.68967	-0.980426	-1.08965	-0.861777	-1.04408	-1.23827	-1.10068
Atp5mj	0.43564	0.321448	0.251293	1.31964	1.32509	1.24395	1.07493	1.06044	1.04969	-0.496903	-0.452807	-0.630393	-1.45235	-1.33055	-0.832459	-1.04737	-0.861886	-0.977386
Tia1	-0.550329	-0.540124	-0.389894	1.47985	1.47667	1.40532	1.38928	1.1983	1.18952	-0.80232	-0.718372	-0.489638	-0.652766	-0.666667	-0.581858	-0.870573	-0.936526	-0.939875
Cox7a2	0.472725	0.559794	0.536332	0.846193	0.963953	0.93147	1.22468	1.23557	1.22797	-0.959564	-0.93769	-0.878479		-0.783855	-1.04509	-1.05838	-1.13587	-1.19978
Wee1	0.0877257	0.1784	0.00571914	1.5629	1.53079	1.34481					-0.344476			-0.411697	-0.892471	-1.34364	-0.865179	-0.852876
Crebbp	-1.04256	-1.24059	-0.630754	1.72287	1.39918	1.45177	1.07063	0.944406	1.20585	-0.636135	-0.721542	-0.605796	-0.232419	-0.386726	0.0968623	-0.666606	-0.923005	-0.805451
Serpinc1	0.162782	0.160873	0.169722				1.73264	1.70027	1.87058	-0.781027	-0.739627	-0.883118	-1.04441	-0.983154	-0.277292	-0.553675	-0.32273	-0.211829
Pou2f3				0.400785	1.04966	1.09115	1.35529	1.42664	1.30759	-0.725221	-0.781166	-0.772546	-0.419655	-0.806147	-0.271206	-0.470093	-1.55807	-0.827015
Rbpj	-1.05657	-1.06012	-0.953155	1.27242	1.23438	1.34819	1.39543	1.53066	1.31988	-0.497199	-0.578633	-0.648472	-0.4951	-0.648484	-0.663127	-0.481061	-0.501299	-0.51773
Hmgb2	0.175692	0.126888	0.194245	1.23176	1.23646	1.20573	1.30276	1.30502	1.31464	-0.932026	-0.942165	-0.908351	-0.880507	-0.826047	-0.887408	-0.89806	-0.900954	-0.917668
Tead1				0.341845	-0.100174	-0.00202599	1.7541	1.97257	1.77226	-0.664113	-0.679747	-0.580475	-0.61637	-0.415053	-0.552521	-0.818938	-0.697085	-0.714275
Gjb3	-0.573714	-0.490063	0.521358	1.5275	1.19991	1.35103	0.988637	1.15081	1.35394	-0.421215	-0.901526	-0.355245	-0.824043	-0.465786	-0.57849	-1.18395	-1.27969	-1.01946
Ccnb1	-0.297423	-0.107882	-0.361578	1.19256	0.881559	1.63577	1.50694	0.510888	1.83535	-0.635368	-0.909196	-0.650352	-0.201039	-0.578362	-0.472979	-1.13728	-1.14275	-1.06886
Cbx3	-0.918249	-0.761499	-0.673263	1.03094	0.994338	0.933642	1.69549	1.6975	1.67653	-0.597578	-0.612124	-0.459009	-0.602725	-0.606207	-0.726502	-0.679344	-0.728731	-0.663212
Mpv17	0.267189	0.00156135	0.6096	1.10978	1.1872	0.962387	1.16044	1.05252	1.11465	-0.69426	-0.520988	-0.524709	-0.747862	-0.90468	-1.37242		-0.927878	-1.77254
F2	-1.04138	-0.600061	-1.0598				0.905467	0.893605	0.902162
Lama1	-0.718308	-0.170061	-0.806759	-0.382172	-0.15482	-0.167115	2.21531	2.08801	2.04073	-0.216271	-0.227023	-0.224455	-0.282612	-0.314799	-0.479781	-0.688055	-0.744202	-0.767617
Rarg				0.353014	0.452387	0.68241	1.31004	1.35178	1.12785	-0.678954	-0.252595	-0.431363	-0.703223	-0.687694	-2.13554			-0.38812
Atf2	0.113704	0.576181	0.619109	0.625428	1.26173	1.01195	1.04897	1.24255	1.5242	-0.580671	-0.431642	-0.380764	-0.915792	-0.965793	-1.22964	-1.13949	-0.86249	-1.51753
D1Pas1	0.405726	-0.135717	-0.199699	0.841958	1.42047	1.22019	1.3961	0.831957	1.19304		-1.16918	-1.08359	-1.12202	-0.719395	-0.674968	-0.179893	-0.44627	-1.57871
Srp14	0.0971126	0.312108	-1.27186	1.35526	1.07971	1.2075	1.22356	1.32714	1.25105	-0.507195	-0.30065	-0.195968	-0.744166	-0.752295	-0.556011	-1.32546	-1.09835	-1.10149
Jund	0.736765	0.577508	0.446737	0.996001	0.768412	0.996346	1.28993	1.32286	1.19561	-0.890005	-0.673261	-0.476461	-1.23429	-0.71531	-1.20621	-1.08707	-1.38781	-0.659762
Rpl27a	0.497797	0.364573	0.376255	1.29362	1.46841	1.42541	0.867671	0.931437	0.992266	-0.836891	-0.722962	-0.697096	-0.856527	-0.850154	-0.605597	-1.29197	-1.30841	-1.04783
Mdk	0.756376	0.702271	0.664879	-0.234795	-0.128621	-0.0748279	1.77208	1.82827	1.77966	-0.972447	-0.679439	-0.963386	-0.645119	-0.742416	-0.59372	-0.646929	-0.784369	-1.03747
Oas1a	-0.765097	-1.198	-0.429148	0.272645	0.466293	-0.0475856	2.09121	1.95789	1.96612	-0.285797	-0.634883	-0.0396934	-0.523354	-0.615732	-0.346178	-0.56384	-0.67051	-0.634343
Rara	0.800434				1.21143	-0.305325	1.41485	1.27679	1.35149	-0.408058	-0.383957	-0.855861	-0.710404	-0.124558	-0.722892	-1.35859		-1.18535
Fth1	-0.161102	-0.102494	-0.515123	1.96154	1.90178	2.21557	0.190009	0.174737	0.196985	-0.755665	-0.90346	-0.807304	-0.573207	-0.813182	-0.868652	-0.42197	-0.358198	-0.360274
Lamb1	0.577506	0.830536	0.708261	-0.478939	-0.903837	-1.29724	1.72861	1.63232	1.65013	-0.399548	-0.308807	-0.00554943	-0.232222	-0.3822	-0.026821	-0.879564	-1.69504	-0.517589
Hbb-b1;Hbb-b2	0.069358	0.10491	0.108013				1.84312	1.84868	1.84078	-0.670349	-0.672277	-0.681732	-0.616284	-0.685245	-0.668275	-0.602914	-0.642746	-0.575039
Hba	0.0841288	0.0931542	0.124496	-0.324336			1.02519	1.02723	1.03163	-1.47288	-1.58862
H2-D1	0.51736		0.281203	0.759239	0.95225								-1.35468		-1.15538
Shoc2	0.187009	0.640704	0.260978	1.03367	1.00729	1.03164	1.37299	1.42498	1.30915	-0.834009	-1.1136	-0.775143	-0.831125	-0.818691	-0.891244	-0.988844	-1.07164	-0.944121
Mtx2	-0.27912	-0.443726	0.211809	0.992443	0.865772	0.832608	1.40325	1.40187	1.32016	-0.412149	-0.619113	-0.262375	-0.511895	-0.827537	-0.399646		-2.13251	-1.13984
Slc25a17	0.0389564	-0.282121	-0.473301	1.51054	1.28603	1.07195	1.29019	1.41515	1.36444	-0.785312	-0.634809	-0.797569	-0.531345	-0.579153	-1.0171	-0.859829	-0.99521	-1.0215
Cript	-0.194509	0.396278	0.358826	1.52715	1.46846	0.703744	1.06804	1.04804	1.27965	-0.458363	-0.618818	-0.761684	-0.916642	-0.967014	-0.746642	-0.277829	-1.48993	-1.41875
Birc5				0.464162	0.559492	0.462364	1.52597	1.57097	1.78379	-0.383922	-0.286929	-0.391754	-0.878984	-0.782851	-0.537939	-0.989458	-1.11143	-1.00347
Banf1	-0.391629	-0.865683	-0.436671	1.07632	1.1897	1.08982	1.49162	1.58465	1.64623	-0.664802	-0.747284	-0.467192	-0.640954	-0.587469	-0.704155	-0.749937	-0.961885	-0.860685
Dnajb6	-0.406237	-0.738097	-0.326062	0.947239	0.789954	0.840841	0.640836	0.649513	0.59982			-0.702093		-2.29572
Akap2	0.205236	0.162104	0.384774	1.0661	1.07341	1.11107	1.41705	1.35985	1.32349	-0.749027	-0.888924	-0.819827	-0.687629	-0.562263	-1.12497	-1.07805	-1.03259	-1.1598
Hmgb3	0.464708	0.388318	0.418816	1.18461	1.1765	1.17343	1.1488	1.11696	1.11631	-0.768841	-0.520863	-0.778136	-0.674206	-0.461636	-1.17461	-1.42133	-1.40802	-0.980805
Dapk3	-0.790431	-1.09996	-0.559566	1.21165	1.18094	1.12575	1.52532	1.44262	1.58927	-0.579739	-0.467873	-0.374147	-0.646797	-0.574319	-0.992985	-0.652561	-0.809217	-0.527963
Pbx2	0.794237	0.0820292	0.0918727	-0.170633	0.402243	0.384976	1.90435	1.5225	1.90144	-0.795085	-1.15184	-1.22206	-0.496979	-0.733215	-0.0356918	-1.0917	-0.871749	-0.514681
Lsm2	0.181382	0.296853	0.377769	1.25173	1.14029	1.28999	1.2841	1.23295	1.07198	-0.589894	-0.54794	-0.604632	-1.10734	-0.90411	-0.938182	-1.15933	-1.22746	-1.04814
Api5	-0.286771	-0.0985339	-0.254966	0.920532	0.999584	0.945749	1.65662	1.63844	1.65861	-0.961006	-0.847267	-0.820294	-0.605108	-0.588724	-0.5976	-0.916801	-0.931356	-0.911102
Axin1	-1.74884	-0.606294	-0.419081	1.19555	0.389122		1.06522	1.79501	1.08552	0.235205	0.844797	0.668352	-0.296525	-0.637731	-0.500606	-0.737019	-1.3361	-0.996573
Daxx	0.259797	0.258586	0.0061816	0.820998	0.634701	0.552023	1.79265	1.61499	1.62332	-0.862819	-0.899518	-0.848303	-1.23719	-0.593007	-0.386352	-1.27437	-0.608472	-0.853224
Cdk2ap1	-0.993804	-0.93783	-1.20937	1.02592	0.969062	1.2835	1.41456	1.45838	1.74163	-0.202576	-0.377564	-0.306134	-0.518427	-0.597345	-0.544963	-0.593977	-0.706259	-0.9048
Bhlhe40		0.447594					1.31507	1.21973	1.32019	-1.06295	-0.660392	-0.735342	-0.686227	-1.12283	-0.0348475
Psmc3ip	0.416503	0.162112	0.221386	1.09386	1.21774	1.19113	1.32415	1.33682	1.20613	-0.912893	-0.970599	-0.882317	-0.768954	-0.662265	-0.732374	-1.14855	-1.16944	-0.922434
Flot1	-0.0397758	-0.208539	0.196745	0.622993	0.573537	0.535895	1.90334	1.65775	1.80035	-0.604153	-0.569125	-0.698088	-0.727228	-0.610947	-0.553198	-1.03318	-0.720142	-1.52624
Akap1	-1.00744	-0.81087	-0.50746	0.406687	0.685098	0.646889	1.75908	1.69582	1.92676	-0.00726902	0.0451766	-0.0207161	-0.431521	-0.467259	-0.717364	-1.11988	-1.08339	-0.992327
Esrra				0.065198	0.225342	0.327072	1.27934	1.37288	1.1832	-1.53651		-1.1126	-0.667602	-0.904695			-0.231618
1110059E24Rik	-0.116669	-0.770894	-0.477013	0.850434	0.937976	0.929617	0.650349	0.681598	0.588587							-1.8649		-1.40908
Sap25	0.0988431	-0.131079	0.10214	1.17181	1.22825	1.24026	1.33033	1.16942	1.19153	-0.229694	-0.384751	-0.498456	-1.2048	-0.683365	-1.7986	-0.989473	-1.03411	-0.578268
Zfp185	-0.396587	-0.478436	-0.814683	1.42743	1.49273	1.45589	1.23128	1.19861	1.20877	-0.712654	-0.793489	-0.761682	-0.918179	-0.775114	-0.635709	-0.775255	-0.991335	0.0384241
Adgb	-0.588683	-0.422446	-0.46349	0.80913	0.872135	0.854922	1.19782	1.19247	1.01048		-0.676959	-1.29016				-1.25974		-1.23548
Rfx7	-0.837083	-0.204242	-0.523392	1.21727	1.1676	1.52721	1.32565	1.35802	1.33476	-0.77181	-0.599743	-0.45617	-0.921264	-0.769984	-1.45079	-0.631108	-0.488227	-0.276692
Ankrd50	0.0879911	-0.177899	-0.198634	1.27907	1.37703	1.254	0.304399	0.395453	0.601887		-1.12589	-0.970873	-1.42339					-1.40315
Dsp	-0.336657	-0.487019	-0.283508	-0.895137	-0.704324	-0.550624	2.16087	2.18185	2.07811	-0.290941	-0.432003	-0.374106	-0.537795	-0.491319	-0.206945	-0.260698	-0.233673	-0.336083
Irf2bp2	0.455474	0.561515	0.554467	0.825821	0.966353	1.1613	1.35698	1.19387	1.23557	-0.871457	-0.843554	-0.767539	-0.436472	-0.587578	-1.08092	-1.37123	-1.16946	-1.18314
Setd1a	-0.777225	-0.804284	-0.743225	0.989144	1.03635	1.07921	1.74541	1.70793	1.49295	-0.663224	-0.756069	-0.654883	-0.535354	-0.613424	-0.368737	-0.669246	-0.84767	-0.617651
Lmo7	-1.11082	-0.817774	-0.998656	0.601756	0.726876	0.683502	1.90312	1.70809	1.56721	-0.83877	-0.671763	-0.361884	0.232551	-0.561622	-0.164012	-0.395576	-1.37555	-0.12668
Immt	-0.44702	-0.669233	-0.454149	0.702654	0.850532	1.02437	1.71167	1.7256	1.68955	-0.528034	-0.153721	-0.292383	-0.642003	-0.528087	-0.945261	-1.15442	-1.0593	-0.830763
Smim20	-0.341038	-0.358904	-0.2429	1.35072	1.46034	1.3646	0.58013	0.653758	0.597139	-1.30178	-1.24141	-1.26239	-0.0760567	-1.37284	0.190641
Rsbn1l	-0.912513	-0.168604	-1.11847	1.1954	1.2354	1.39394	1.40332	0.836286	1.88554	-0.501076	-0.555371	-0.556254	-0.63403	-0.793778	-0.800117	-0.687743	-0.660929	-0.560994
Rps5	-0.42843	-0.596208	-0.289577	1.12167	1.37986	1.30671	1.55694	1.38859	1.32695	-0.974752	-0.844796	-0.841256	-0.552361	-0.491888	-0.609692	-1.03858	-0.822638	-0.590543
Afdn	-0.948998	1.03581	0.127718	1.32601	1.34413	1.23577	1.21233	1.06274	0.886374	-0.762671	-1.05886	-0.580218	-1.29357	-0.523198	-0.379059	-0.879978	-0.882226	-0.922113
H2ac11;H2ac12;H2ac13;H2ac15;H2ac4;H2ac6;H2ac7;H2ac8;H2aj;H2aw;Hist1h2af;Hist1h2an;Hist1h2ao;Hist1h2ap				0.808305	0.203794	0.876976	1.5882	0.58561	2.1192	-0.895463	-0.990352	-1.0468	-0.120087	-0.71673	-0.297283	-0.613173	-0.450691	-1.05151
Slfn8	-0.831279	-0.701671	-0.556237	1.44358	1.49958	1.37851	1.6917	0.851944	0.958351	-0.730067	-0.790581	-0.908484	-0.130235	-0.351588	-0.0547426	-1.04185	-0.683676	-1.04326
Sptan1	0.205958	-0.562992	-0.0728561	0.151668	0.410243	0.200648	1.83275	1.84947	1.75565	-1.24506	-0.82864		-1.21599	-1.0949	-0.0655358	-0.298759	-0.589172	-0.432476
Gm14124		-0.750387	-1.30954	1.75966	1.78191	2.02926	0.535568	0.241203	0.47011	-0.691661	-0.412456	-0.570913	-0.560601	-0.769591	-0.328625	-0.219207	-0.558942	-0.645795
Agrn	0.882563	0.897434	1.01408	-0.144864	-0.264209	-0.0350637	1.65896	1.59157	1.66525	-0.645346	-0.497449	-0.800303	-0.910728	-0.642054	-0.631392	-0.987848	-1.03101	-1.11959
Gm14399	0.143113	-0.0288734	-0.136991	1.8171	1.7506	2.05911	0.361248	0.42574	0.564594	-0.540703	-0.449647	-0.602052	-0.781072	-0.794232	-0.997396	-1.03102	-0.978184	-0.781336
Ppip5k1	0.176608	0.176873	0.429165	0.756186	0.876099	0.705366										-1.71557	-1.40473
Shroom2	-0.102283	-0.238858	-0.197643	0.97641	0.878605	0.836132	1.61044	1.7401	1.63402	-0.964534	-0.554854	-0.417239	-0.553867	-0.86778	-0.780705	-1.0577	-1.18793	-0.752325
Fubp3				0.835004	0.995799	1.30532	0.366415	1.28305	1.00396	-0.568647	-0.558484	-0.356705	-0.286509	-0.0623939	-1.18144	-1.98904		-0.786329
Dock11	0.208464	-0.17188	0.857878	1.13426	0.997965	1.01729	1.30851	1.17599	1.33233	-0.549428	-1.1529	-1.11211	-0.42249	-0.33918	-0.693224	-1.11736	-1.07523	-1.39889
Zfp600		-1.38753		0.768072	0.702779	0.944385	0.84181	0.620153	0.689607		0.185924		-1.7886	-1.51262			0.025328	-0.0893155
Ahnak2	0.445241	0.435183	0.767252	0.967834	0.907303	1.08163	1.39555	1.25879	1.22593	-0.923682	-0.947583	-0.836722	-1.02178	-0.874035	-0.91073	-0.909766	-1.13006	-0.930356
Iqcf3	-0.50062	-0.174525	-0.505614	1.66132	1.57706	1.47544	0.933938	0.928569	0.967562	-1.07688	-0.869387	-1.11737	-0.898137	-0.96691	-1.19638	-0.154123	-0.0887977	0.00484547
Rpl10a	-0.197025	-0.082685	-0.272696	1.42656	1.49283	1.55241	1.1697	1.19014	1.1011	-0.773068	-0.726709	-0.683626	-0.708464	-0.685546	-0.814297	-1.0479	-0.966273	-0.974434
Larp4				0.111865	0.817805	0.809377	1.15501	1.25399	1.4861	-0.3858	-0.392652	-0.0986787	-0.576207	-0.36641	-0.930439	-2.05239		-0.831578
Pcbp2	-0.385051	-0.494584	-0.179261	1.29574	1.53788	1.58146	1.11827	1.20312	1.30973	-0.544237	-0.574254	-0.660908	-0.791263	-0.775675	-0.857818	-0.921926	-0.99419	-0.867044
Mlh3	-1.79908			1.22068	1.63359	1.47065	0.740205	1.01189	0.891909	-0.594906	-0.424482	-0.647158	-0.443633	-0.476767	-0.510012	-0.633058	-0.72476	-0.715062
Rps12	0.478573	0.536914	0.493255	1.03965	1.08821	1.26618	1.1825	1.20718	1.19971	-0.812081	-0.823202	-0.873295	-0.977696	-0.934176	-0.999328	-1.04805	-0.982605	-1.04175
Gm45871	0.0817768	-0.747554	-0.447682	1.05107	1.12364	1.2939	0.881652	1.00231	0.916754	-0.893055	-0.93712	-0.802966					-1.44524	-1.07749
Pnkd	0.30605	0.484605	0.243668	0.653463	0.590629	0.532709	1.39423	1.57997	1.4857	-1.52443	-0.715985	-0.612957	-0.383693	-0.571799	-0.936098	-0.987485		-1.53857
Atrx				0.782458	0.85195	0.609282	1.50832	1.49333	1.51568	-1.04272	-0.998161	-0.758958	-0.997644	-0.536482	-0.789925	-0.46866	-0.485858	-0.68261
Misp3	-0.27749	-0.248288	-0.244868	0.350931	0.380569	0.370563	1.25868	1.23573	1.26988		-1.57052					-1.16944		-1.35575
Snw1	-0.843776	-0.846438	-0.9006	0.611289	1.20795	1.10647	1.51452	1.63715	1.56205	-0.872655	-0.651663	-0.652164	-1.17845	-0.300929	-0.974493	0.191743	-0.190716	-0.419283
Serpinb6c	0.730337	0.674466	0.818242	0.829987	0.800873	0.76988	-1.11359	-1.26895			-1.28987						-0.951378
Dnpep	0.902112	0.925927	0.896285	0.404999	0.39716	0.371697	-1.29273	-1.31438	-1.29107
Fem1b			-1.46165	0.707795	0.788914	0.626348	-1.70282	-1.20548	-2.17361	0.446781	0.49038	0.581608	0.551103	0.508375	0.702737	0.355942	0.356302	0.427271
Arih2	1.02941	1.05548	1.05179	0.445003	0.350851	0.462992	-0.929574	-1.39637	-0.696411		-1.37317
Tfg	0.725748	0.769985	0.819978	0.610723	0.522841	0.527318	-1.25459	-1.41095	-1.31106
Shcbp1	1.00129	1.11351	0.995883	1.85799	1.39408	1.34278	-1.17118	-1.28845	-1.2058	-0.448714	-0.289289	-0.443638	-0.338821	-0.12546	-0.482358	-0.649199	-0.72541	-0.537222
Mettl1	1.18744	1.27421	1.14635	0.697997	0.901594	0.688958	-1.38869	-0.831147	-1.28076		-0.261645	0.176396	-0.546014		-0.306524	-1.45817
Npc2	0.1247	0.40714	-0.0706643	1.09586	1.01715	1.0712	-1.2373	-1.21791	-1.19016
Adam17	0.787734	0.837223	0.935652	0.530065	0.308829	0.300003		-1.22398	-0.615468		-1.86006
Apip	0.0594219	0.133866	0.252069	1.10011	1.11592	0.993673	-1.21715	-1.12162	-1.31629
Pmfbp1	0.305367	0.307551	-0.188441	1.01066	1.0816	1.09509	-1.11705	-1.13259	-1.3622
Gstz1	0.772084	0.879155	0.867506	0.666585	0.657845	0.685283	-1.56599	-1.3031								-0.877446		-0.781931
Epb41l3	0.876175	0.863977	0.887014	0.0287867	0.223263	0.152801		-1.39668	-1.63534
Apobec2	0.323816	0.0440421	0.243201	0.724826	0.900049	0.849158	-1.44603		-1.63906
Atp1a4	0.307685	0.351063	0.501481	1.05998	1.03856	1.17676	-1.04934	-1.06612	-1.24543	-1.07464
Faim	0.373507	0.464301	0.328472	0.963741	0.928792	0.828501	-1.20411	-1.41047	-1.27273
Spint2	-0.0152521	0.0172437	-0.0118997	1.02623	1.05936	0.782666	-1.17789	-1.68046
Fiz1	1.41001	0.969082	1.29763	-0.284221	-0.179883	-0.122889	-2.15567	-2.3343	-1.12115	0.39875	0.392014	0.363122	0.0109025	0.233897	0.218072	0.4299	0.0593216	0.415408
Timeless	1.03723	1.02143	1.07945	1.33051	1.4821	1.39098	-1.46243	-1.53337	-1.55346	-0.365369	-0.352292	-0.271513	-0.22155	-0.359344	-0.178465	-0.349951	-0.291743	-0.402221
Psmb3	0.95947	0.953422	1.05421	0.461328	0.334912	0.333858	-1.34158	-1.31129	-1.45025			0.00592842
Spint1	0.143835	0.193061	0.347672	0.960995	0.99377	1.04195	-1.29609	-0.80529	-1.57989
Fhl3	0.0999306	0.236005	0.12197	1.03081	0.994096	1.1691	-1.41025	-1.13673	-1.10493
Rnf25	0.566373	0.546325	0.730266	0.691332	0.6461	0.78106	-1.30913	-1.56151	-1.09081
Tsnax	0.871149	0.940454	0.973362	0.353985	0.355763	0.363375	-1.4863	-1.22782	-1.14396
Tollip	0.558693	0.759408	0.944497	0.782145	0.82956	0.749166	-1.10501	-1.09614	-1.23878		-1.18354
Ndrg3	0.978922	1.01293	1.14852	0.157336	0.439006	0.438548	-1.43362	-0.88835			-0.324557	-1.52873
Dctpp1	0.62015	0.749373	0.708615	0.621046	0.649263	0.597784	-1.54552	-1.44202	-0.958697
Myo9b	1.05297	0.904855	1.10912	1.43023	1.09624	1.01356	-1.7672	-1.84018	-1.62001	-0.111091	-0.123581	-0.483014	-0.161758	0.140476	-0.0377291	-0.221811	-0.235231	-0.145851
Nufip1	0.653101	0.202804	0.0830277	0.207444	0.410566	0.281445	-1.95578	-2.13232	-1.80292	0.093439	0.146215		0.0229081	1.3656	0.412059	0.748955	0.325246	0.938212
Kif21b	1.16455	1.04009	1.01085	0.0293449	-0.612864	-0.0153626		-2.44617	-1.65617	0.150217	0.995528		0.201855		0.0250716	0.353183	-0.457887	0.217774
Chm	0.550708	0.619726	0.746624	0.630147	0.828587	0.569958	-1.23134	-1.62787	-1.08655
Rad1	0.787649	0.21599	0.84684	0.565296	0.746533	0.729973	-1.15421	-1.11867	-1.61941
Glrx	0.178582	0.0981361	0.235923	1.0541	1.02794	1.09276	-1.2873	-1.2414	-1.15875
Rasgrp2	-0.425478	-1.00462	-0.0138097	1.01902	2.11598	2.12942		-1.02944	-1.52074	-0.109136	-0.424683	-0.0639172	-0.268379	-0.283473	0.0224927	0.0454478	-0.188682
Nt5c	0.889204	1.02408	0.932969	0.334186	0.357888	0.301008	-1.17238	-1.21316	-1.4538
Scn5a	0.75825		0.464649	0.46078	0.698565	0.519398	-1.32976	-1.57188
Pfn2	0.663681	0.583978	0.743799	0.612149	0.603023	0.734687	-1.16239	-1.68507	-1.09386
Sh3bgrl	0.815661	0.920464	0.885984	0.141533	0.017557	0.257089	-1.5042	-1.53409
Cog8	1.03671	1.04052	1.16637	0.633514	0.776439	0.905591			-1.89876	-0.533819	-0.849217	-1.27113	-0.368522	-0.532742	-0.104947
Plscr3	0.335911	0.483064	0.122163	1.04821	0.902782	0.908026	-1.17181	-1.5057	-1.12264
Diablo	0.562656	0.575448	0.567517	0.451762	0.557157	0.515637	-1.48706	-1.74312
Isyna1	1.38377	1.40151	1.37259	0.578027	0.520205	0.44156	-1.88295	-1.81934	-1.53259	-0.0390343	-0.178441	-0.17744	-0.04319	-0.126913	0.218911	-0.276747		0.160081
Rabggta	1.17993	1.25013	1.27088	0.818781	0.703147	0.600778	-1.02087	-1.0863	-1.07101	0.328471	-1.86403		0.721814	-0.288548	-0.135983	-1.11555		-0.291635
Gpx2	0.500909	0.77888	1.06707	0.473709	0.531884	0.547995	-1.47112	-1.41614	-1.01319
Pygl	0.920237	0.83263	0.980205				-0.900833	-0.983361	-0.848877
Pgpep1	1.15849	1.17182	1.29063	0.225632	0.183779	0.202926	-1.78416		-1.37738			-0.434987				-0.216341		-0.420409
Xpo4	0.987055	1.08141	1.09	0.372798	0.0866611	-0.186062	-2.0277	-2.02267	-2.10828	0.294878	0.343639	0.338164	0.293732	0.26587	0.355015	0.320029	0.287388	0.228083
Rtn3	0.687293	0.776995	0.82861	0.30195	0.283685	0.270669	-1.44486	-1.70434
Selenof	0.710173	0.757794	0.634298	0.646048	0.689644	0.555463	-1.3647	-1.30951	-1.31922
Mesd	0.683649	0.80092	0.78907	0.552191	0.591782	0.566232	-1.36163	-1.33041	-1.29181
Tor1aip2	0.619527	0.259108	0.70135	0.760618	0.778917	0.81085	-1.24006	-1.17516	-1.51515
Kif13a	0.423413	0.498277	0.595482	0.613395	0.975887	0.836919	-1.35567	-1.33163	-1.25608
Cert1	0.736149	0.712335	0.773095	0.781456	0.844697	0.676251	-1.48203	-0.724185	-0.871997			-1.44577
Stard5	0.747347	0.646324	0.736825	0.38899	0.33131	0.294426		-1.87826	-1.26696
Sil1	0.958955	0.92899	0.963644	0.390763	0.287211	0.322448	-1.28183	-1.32757	-1.24261
Serhl	0.586048	0.645923	0.675121	0.806306	0.895861	0.799894	-0.788878	-0.847003	-0.883764	-1.88951
Hikeshi	0.791774	0.826757	0.869351	0.242339	0.179857	0.18925	-1.59431	-1.50502
Ethe1	0.922668	0.827335	0.934965	0.378714	0.3658	0.29784	-0.89046	-0.967164	-1.8697
Ppp1r2	0.627378	0.72323	0.805028	0.719943	0.721762	0.367852	-1.326	-1.22023	-1.41896
Npl	0.874644	0.903676	0.942108	0.32256	0.214755	0.304386	-0.953302	-0.60577			-2.00306
Isca2	0.607893	0.666348	0.797544	0.563822	0.671062	0.661055	-1.17237	-1.21921	-1.57615
Foxp4	-0.57199	-0.291414	-0.0690918	2.11625	1.85713	2.2741	-0.482394	0.020239	-1.06262	-0.257032	-0.263324	-0.289737	-0.138213	-0.854359	-0.26771	-0.331106	-0.631369	-0.757357
Susd2	0.697705	0.756477	0.919955	0.566508	0.593505	0.42625	-1.34185	-1.38275	-1.2358
Scyl3	-0.0380726	0.0967487	0.194277	1.16436	1.14903	1.26559	-1.77881	-0.437244	-0.727839				-0.888041
Aldh7a1	0.892674	0.9511	0.933099	0.364528	0.336389	0.400126	-1.2954	-1.22428	-1.35824
Cab39l	0.508722	0.6831	0.56369	0.746501	0.775346	0.696587	-1.32982	-1.47866	-1.16546
Zfyve19	0.690889	0.685988	0.7241	0.38077	0.760657	0.728184	-1.4007	-1.35499	-1.2149
Yae1d1	0.750261	0.289894	0.787435	0.651145	0.74561	0.699614	-1.53182	-1.36339	-1.02874
Serpinb9b	0.607623	0.679848	0.692464	0.451624	0.351107	0.393077		-1.653	-1.83737							0.314631
Tmem263	0.782971	0.805236	0.871375	0.46382	0.486169	0.521202	-1.37926	-1.49785	-1.05367
Pfn3	0.265081		0.472673	0.883277	0.979558	0.914554	-1.19112	-1.23577	-1.08825
Efhd2	0.8992	0.96967	0.935752	0.331201	0.367898	0.362992	-1.38055	-1.27712	-1.20904
Alg13	1.25519	0.925564	1.37396	1.23908	0.881687	1.05558	-1.2317	-1.43861	-2.3011	-0.121384	-0.196185	-0.148498	-0.137938	-0.221158	-0.296443	-0.168174	-0.20655	-0.263321
Apmap	1.09476	1.09298	1.08261	0.7464	0.757361	0.7439		-1.53334	-0.922056		-0.383235	-0.911665		-0.816671		-0.951038
Ttc33	0.613283	0.702908	0.737685	0.652063	0.565542	0.722016	-1.33184	-1.37136	-1.2903
Cers4	-1.1073	-0.223816	-0.942109	1.87467	2.04169	2.02287	-0.829459	-0.643269	-1.01304	-0.0103169	0.126264	0.223947	-0.352471	-0.746396	-0.245343	0.206893	-0.260183	-0.122639
Oxsm	0.522482	0.433094	0.529086	0.81117	0.803762	0.844293	-1.397	-1.11897	-1.42792
Acp1	0.821031	0.80013	0.92235	0.451988	0.504496	0.437022	-1.20138	-1.36744	-1.3682
Trappc6b	0.797732	0.966326	0.928209	0.492965	0.397815	0.311979	-1.20713	-1.35118	-1.33671
Bcl9	0.515033	0.547874	0.885435	0.349785	0.46584	0.436155	-1.5827	-1.61742
Mcee	0.908355	0.760943	1.05175	0.402815	0.322386	0.336539	-1.03376	-1.73714	-1.01188
Ptms	0.903833	1.01041	0.976329	-0.0150789	-0.0759752	0.116993	-1.59676	-1.55744	-1.7376		-0.0132227	0.88495	0.706799			0.843808		-0.447049
Cdc37l1	0.545832	0.570434	0.568054	0.517934	0.526715	0.505536	-1.51304	-1.72147
Creld2	0.409531	0.44962	0.280586	0.779095	0.924771	1.01128	-1.51201	-1.03762	-1.30526
Ddx28	-0.0316909	0.09867	0.11697	1.87547	1.99891	1.93704	-1.87299	-0.359126	-0.853553	-0.148937	-0.0324662	-0.0458835	-0.370914	-0.283174	-0.353681	-0.486012	-0.724718	-0.463911
Snx10	0.611855	0.7074	0.818732	0.899999	0.475268	0.882583	-1.12068	-0.398694	-1.22828				-1.64819
Ddah1	0.327801	0.33355	0.409887	0.454217	0.492323	0.419052	-1.27531	-1.51848	-1.2345				1.59147
Pfdn1	0.804726	0.790211	0.900819	0.472792	0.491873	0.490441	-1.35659	-1.34735	-1.24693
Dmac2l	0.530749	1.07406	1.1915	1.06292	1.17664	1.16367		-2.13682		-0.453314	-0.700175	-1.40272	-0.796353	-0.612192	-0.112458	0.0359514	-0.120531	0.0990814
Fam136a	0.676363	0.635897	0.587403	0.714533	0.715686	0.65951	-1.20131	-1.34129	-1.44679
Carhsp1	0.764789	0.864584	0.888825	0.681493	0.647251	0.649249	-0.830812	-0.978596	-0.94628									-1.7405
Ccdc43	1.05976	0.630812	1.11606	0.151102	0.510185	0.311429	-1.08755	-1.19153	-1.50027
Ramac	1.08564	0.78592	1.03568	0.380397	0.151826	0.355371	-1.14987	-1.23048	-1.41449
Cuta	0.478192	0.570874	0.462152	0.815808	0.819419	0.812574	-1.34461	-1.23997	-1.37444
Mien1	0.735398	0.751449	0.759299	0.301317	0.323796	0.291843	-1.45008		-1.71302
Dph6	1.52113	1.5411	1.60935	0.457331	0.418473	0.5172	-1.63018	-1.70094	-1.83975	-0.147654	-0.233753	-0.156069	-0.137332	-0.0983573	-0.0347559	-0.0549602	-0.0102896	-0.0205459
Nanp	0.947149	1.0207	0.989854	0.780318	0.721069	0.636294	-1.54488	-0.926847			-0.897113	-0.806		-0.92055
Ubxn6	0.622325	0.627042	0.610608	0.387943	0.391527	0.552213	-1.86473		-1.32693
Gigyf1	0.970881	1.10351	1.26228	1.00809	1.11985	1.13752	-2.21051			-0.264269	-0.475533	-0.20918	-1.0045	-0.782898	-0.509515	-0.405728	-0.109268	-0.630735
Bbc3	0.779756	0.832021	0.951279	0.110517	0.227339	0.140826		-1.727	-1.31474
Hgs	0.602861	0.660024	0.828903	0.981755	1.01811	1.06016	-0.962067	-0.963728	-1.11058	-1.23695								-0.878494
Mlf2	1.49828	1.46275	1.59606	-0.470289	-0.366729	-0.19455	-1.92845	-1.49342	-1.81175	0.284427	0.175915	0.216523	0.0412434	-0.0320373	0.238636	0.323285	0.314138	0.145957
Adprm	0.469422	0.615076	0.58109	0.706884	0.828416	0.651999		-1.63929	-1.50386								-0.709734
Hars2	0.591061	0.753916	0.647341	0.666671	0.673891	0.601623		-0.909388	-1.51629			-1.50883
Hagh	0.700426	0.927058	0.986131	0.433112	0.401181	0.462099	-1.27888	-1.2194	-1.41173
Acy1	0.826452	0.885221	0.874488	0.425564	0.370444	0.331265		-1.34408	-1.78762				-0.58173
Gatb	0.795463	0.74824	0.881586	0.712371	0.673481	0.640608	-0.641609	-0.768113	-1.39827								-1.64376
Ctu1	0.828625	0.928498	0.927121	0.471585	0.461332	0.269281	-1.32658	-1.12545	-1.4344
Taldo1	0.950007	0.9843	0.977791	0.507465	0.530607	0.521617	-0.983139	-0.917342	-0.933855			-1.63745
Slc12a6	1.40023	1.48679	1.54147	0.841073	0.863739	0.972674	-1.01696	-2.18148	-1.02358	-0.353082	-0.138201	-0.334225	-0.280818	-0.280941	-0.228228	-0.319324	-0.786485	-0.162666
Mpi	0.600327	0.631567	0.663555	0.684913	0.722339	0.694547	-1.33832	-1.30607	-1.35286
Rtn4ip1	0.947819	0.837094	1.0996	0.572989	0.581588	0.482809	-1.01542	-0.907863	-1.12547				-1.47315
Spdl1	-0.207837	-0.487524	-0.423194	0.818362	0.700533	0.735176	-2.69139	-1.84293	-1.28584	0.736023	0.582785	0.423451	0.535102	0.51296	0.633983	0.389358	0.472595	0.398384
Trim59	0.2144	0.118669	0.812885	0.327318	0.437101	0.74963	-0.380223	-0.842031	-0.850894	0.0256046	0.764455	0.593403	0.398259	1.43079	1.12403	-1.5987	-2.48466	-0.840033
Ppp4r3b	0.779543	0.815203	0.723474	0.385805	0.351104	0.0818955		-1.51824	-1.61879
Traf7	0.293778	-0.0186946	1.06931	1.30245	1.83744	1.37115			-2.24477	-0.569958	-0.238382	-0.0580628	-0.576406	-0.431323	-0.504564	-0.145176	-0.609652	-0.47714
Fdps	0.890058	0.949975	0.938532	0.815453	0.758181	0.878018	-1.35227	-1.34758	-1.42376			-0.170131				-0.838811		-0.0976652
Ugp2	0.793842	0.835697	0.839534	0.478933	0.564025	0.434151	-1.1527	-1.38866	-1.40483
Ttc1	0.640195	0.763707	0.734529	0.558449	0.588771	0.641043	-1.34391	-1.60845	-1.36182							0.387492
Uap1	0.724798	0.784092	0.799413	0.29566	0.215579	0.261318	-1.90974		-1.17112
Rabif	0.960483	0.965508	0.900529	0.371287	0.349717	0.315565	-1.29547	-1.28504	-1.28258
Ubl7	0.852156	0.917851	0.821966	0.326312	0.501594	0.496296	-1.19683	-1.46346	-1.25589
Paip2b	1.03822	1.03042	0.999282	0.188605	0.10546	0.374822	-1.15754	-1.35428	-1.22499
Wdr45	0.922594	1.09553	0.723335	0.111776	-0.0302811	0.0529163		-1.06786	-1.80801
Impa2	0.849478	0.915164	0.923438	0.389037	0.411304	0.409475	-1.4402	-1.1758	-1.28189
Pxn	0.725228	0.74458	0.752034	0.350567	0.273937	0.286732		-1.8545	-1.27858
Rpe	0.788672	0.846988	0.863623	0.475558	0.392055	0.573928	-1.37883	-1.38689	-1.1751
Lgalsl	0.844184	0.924657	0.815614	0.447777	0.486882	0.41233	-1.36625	-1.32011	-1.24508
Bloc1s4	0.270854	0.27614	0.345507	0.690581	1.07547	1.13412	-1.319	-1.31422	-1.15945
Paip1	0.90613	0.690966	0.541343	0.719694	0.621753	0.480136	-1.16235	-1.4653	-1.33237
Ube2w	0.866208	0.860404	0.967264	0.349366	0.460172	0.399088	-1.30393	-1.34502	-1.25356
Lars2	1.03979	1.34906	1.13781	0.531898	0.433523	0.365354	-1.34475	-1.05817	-1.20007			-0.477453						-0.776983
Bles03	0.504951	0.54643	0.491428	1.07987	1.01434	0.923028	-0.986118	-1.29768	-0.861201		-1.64526				0.230209
Acsf2	1.04449	1.15734	1.14535	0.29566	0.401333	0.340871	-1.10632	-0.963772	-1.33189		-0.983054
Tmem242	0.811743	0.650054	0.855845	0.594731	0.304829	0.403146	-2.08623	-0.921585	-0.61253
Ccdc9	1.311	1.68726	0.947003	-0.439724	0.0677342	-0.223857	-1.0591	-2.89804	-1.11437	0.25709	0.218431	-0.0590725	0.24912	0.0230268	0.0394579	0.367249	0.227701	0.399088
Usp33	0.230126	0.324965	0.44531	0.743514	0.962107	0.952932	-2.97981	-1.91484		0.272489	-0.165997	0.418669	-0.386267	0.169361	0.109028	0.15871	0.306906	0.352799
Tbc1d22a	0.415413	0.183567	0.359854	0.85772	1.09564	0.911303	-1.4014	-1.19576	-1.22633
[truncated: 3,465 more rows]

## Sheet: B
	Component 1 (82.8%)	Component 2 (11%)
Proteome_1	-81.5732	20.7611
Proteome_2	-81.734	20.5815
Proteome_3	-82.5795	19.8375
Cytosol_1	2.73797	52.3566
Cytosol_2	2.18167	52.585
Cytosol_3	2.19626	52.6524
Nucleus_1	-125.326	-33.6142
Nucleus_2	-127.25	-33.5705
Nucleus_3	-124.222	-34.12
ChAC-DIA (1x wash)_1	66.5226	-10.057
ChAC-DIA (1x wash)_2	66.0899	-10.7193
ChAC-DIA (1x wash)_3	65.7546	-10.49
ChAC-DIA (2x washes)_1	67.1542	-13.1159
ChAC-DIA (2x washes)_2	66.6457	-13.2664
ChAC-DIA (2x washes)_3	66.1697	-13.0423
ChAC-DIA (3x washes)_1	71.8889	-14.9664
ChAC-DIA (3x washes)_2	72.9068	-15.634
ChAC-DIA (3x washes)_3	72.4358	-16.1783

## Sheet: C
	Proteome_1	Proteome_2	Proteome_3	Nucleus_1	Nucleus_2	Nucleus_3	Cytosol_1	Cytosol_2	Cytosol_3	1xwash_1	1xwash_2	1xwash_3	2xwashes_1	2xwashes_2	2xwashes_3	3xwashes_1	3xwashes_2	3xwashes_3
Proteome_1	1
Proteome_2	0.978105	1
Proteome_3	0.976001	0.978303	1
Nucleus_1	0.642728	0.643805	0.641316	1
Nucleus_2	0.64589	0.645831	0.646126	0.969277	1
Nucleus_3	0.639686	0.642401	0.640495	0.974769	0.974691	1
Cytosol_1	0.720246	0.723544	0.729639	0.342262	0.348843	0.343135	1
Cytosol_2	0.724683	0.724766	0.731049	0.336846	0.343286	0.337992	0.974294	1
Cytosol_3	0.726014	0.727492	0.734432	0.346981	0.352157	0.347947	0.978117	0.974149	1
1xwash_1	0.41202	0.413054	0.410216	0.679348	0.679881	0.676738	0.195384	0.18679	0.203021	1
1xwash_2	0.417485	0.418872	0.414835	0.674329	0.675998	0.672789	0.196253	0.187366	0.203569	0.975267	1
1xwash_3	0.417398	0.418487	0.416465	0.681249	0.681379	0.679552	0.193404	0.184383	0.20168	0.971877	0.97396	1
2xwashes_1	0.408632	0.409705	0.406557	0.674119	0.674668	0.671874	0.190979	0.181883	0.197636	0.966905	0.971123	0.969373	1
2xwashes_2	0.415928	0.416081	0.414351	0.674784	0.675837	0.673666	0.198343	0.189227	0.205765	0.965634	0.968753	0.967238	0.97727	1
2xwashes_3	0.411437	0.412777	0.409718	0.672177	0.673569	0.67215	0.191987	0.186614	0.20096	0.959888	0.964173	0.971186	0.973034	0.972604	1
3xwashes_1	0.400903	0.402215	0.398546	0.658426	0.663664	0.663656	0.181714	0.173402	0.188229	0.952741	0.956298	0.956055	0.964492	0.962297	0.965871	1
3xwashes_2	0.399048	0.396108	0.394186	0.654533	0.655538	0.656359	0.182899	0.174044	0.18968	0.952135	0.957796	0.956994	0.964085	0.962512	0.966657	0.97363	1
3xwashes_3	0.398788	0.398235	0.395403	0.659812	0.661336	0.661242	0.181486	0.173478	0.188908	0.951789	0.956668	0.95813	0.962441	0.961423	0.964127	0.970623	0.976018	1

## Sheet: D
Cluster number	GO term	Group size (Log2)	Benj. Hochb. FDR (-Log10)
I	mRNA Splicing - Minor Pathway	22.45	3.93
I	Transport of Mature mRNA derived from an Intron-Containing Transcript	22.39	5.74
I	spliceosomal complex	21.13	5.01
I	RNA Polymerase II Pre-transcription Events	14.86	2.27
II	structural constituent of nuclear pore	85.71	11.33
II	Linker_histone	81.82	3.57
II	chromosome condensation	81.82	3.68
II	HAT	72.73	2.45
II	nucleosomal DNA binding	70.59	5.21
II	nucleosome	54.55	6.97
II	SUMOylation of chromatin organization proteins	53.33	9.47
II	histone methylation	50	1.97
II	DNA methylation	45.45	1.63
II	nuclear periphery	40	1.61
II	nuclear matrix	39.74	8.64
II	nuclear heterochromatin	37.5	1.7
II	nuclear euchromatin	37.04	1.92
II	chromatin remodeling	31.17	3.12
III	Deposition of new CENPA-containing nucleosomes at the centromere	29.03	4.5
III	Mitotic Prometaphase	10.2	1.38
III	Znf_C2H2_type	8.28	1.7
IV	Formation of the Early Elongation Complex	23.33	1.71
IV	mRNA Splicing - Minor Pathway	22.45	3.04
IV	mitochondrial inner membrane	16.46	8.76
IV	mRNA Splicing - Major Pathway	15.76	5.45
IV	mitochondrial outer membrane	13.83	1.7
V	proteasome core complex, beta-subunit complex	71.43	3.02
V	Interleukin-1 signaling	17.74	1.88
V	extracellular space	9.96	1.4
VI	RAB GEFs exchange GTP for GDP on RABs	16.07	1.53
VI	vesicle-mediated transport	15.05	1.4
VI	Golgi membrane	11.96	3.29
VI	integral component of plasma membrane	11.68	1.79
VII	translation initiation factor activity	51.02	7.64
VII	Formation of the ternary complex and the 43S complex	43.9	4.94
VII	structural constituent of ribosome	42.04	18.51
VIII	COP9 signalosome complex	100	3.26
VIII	proteasome accessory complex	88.89	8.33
VIII	aminoacyl-tRNA synthetase multienzyme complex	76.92	3.66
VIII	Citric acid cycle (TCA cycle)	60	3.3
IX	chaperonin-containing T-complex	66.67	3.29
IX	Translation initiation complex formation	40.43	8.56
IX	mitochondrial translation	31.58	2.6
IX	endoplasmic reticulum-Golgi intermediate compartment	18.33	1.49

## Sheet: E
	nucleus	DNA binding	Chromatin binding	Mitochondrion
Cluster I	80.94	35.31	15.94	5.625
Cluster II	85.02	28.8	14.4	2.9953
Cluster III	58.24	21.25	8.42	5.128
Cluster IV	62	21.25	6.5	19.25
Cluster V	36.84	5.26	2.52	15.3318
Cluster VI	39.36	7.71	2.13	18.617
Cluster VII	47.83	10.33	3.62	24.1735
Cluster VIII	49.92	6.56	2.44	19.2366
Cluster IX	45.12	8.98	3.32	22.6562
