# Supplementary material for: Comprehensive chromatin proteomics resolves functional phases of pluripotency and identifies changes in regulatory components
Source: Nucleic Acids Res. 2023 Feb 20;51(6):2671–90. doi: 10.1093/nar/gkad058 (PMC10085704; doi:10.1093/nar/gkad058)
Supplement: gkad058_Supplemental_Files [file gkad058_supplemental_files.zip › Supplementary Table 3.xlsx]

## Sheet: Description of table
Sheet name	Description	Related figures	Notes
A	t-test formative PSC chromatome vs naive PSC chromatome	Figures 3C	For replicate values check raw tables. To discriminate isoforms or identify unnamed proteins (empty gene name) based on Uniprot identifier check also raw tables.
B	t-test primed PSC chromatome vs formative PSC chromatome	Figures 3D
C	t-test formative PSC proteome vs naive PSC proteome
D	t-test primed PSC proteome vs formative PSC proteome
E	Chromatome atlas - Pluripotency/differentiation factors	Figure S4	Mean row subtracted Log2 FCs
F	Chromatome atlas - GO "Transcription factor activity"	Figure S5
G	Chromatome atlas - Proteins related to epigenetic regulation	Figure S6
H	Chromatome atlas - Zinc finger (domain containing) proteins	Figure S7
I	Chromatome atlas - GO "chromatin remodeler" and "chromatin organization"	Figure S8
J	Chromatome atlas - Chromatin binding complexes	Figures 3D and S9
K	ANOVA significant changes in relative chromatin binding (naive, formative and primed)	Figure 5E	Values greater than 2 or smaller than -2 were set as 2 or -2, respectively
L	GO analysis of significant changes between proteome and chromatome in high confidence chromatome	Figure 5F	Each cluster was tested against the background of all identified proteins
M	List of pluripotency/differentiation markers	Figures 3 and 6	Hand-curated and not complete

## Sheet: A
Protein	Log2 FC formative vs naive Chromatome	-Log10 p value - no category	-Log10 p value - no category, but significant	-Log10 p value - significant formative factor	-Log10 p value - significant naive factor	-Log10 p value - shared pluripotency factor	-Log10 p value - significant and selected candidate marker
KAT6B	-2.26735						1.25388
NCOA6	-5.17891						3.99829
BRPF3	-1.90067		5.33075
NCOA5	-1.87387						3.57097
CHD2	-1.73788		4.94397
KLF12	-1.77747						2.52326
LIRE1	-1.71027						4.92866
HES1	-3.79414		2.54371
HOXC13	-3.37395		6.47432
EDC4	-1.5879		6.72331
NCOA4	-2.4642						2.31132
KLF3	-1.30842						3.98327
LAMB2	-3.22714						3.78964
SMARCD3	-6.36618		4.65035
SIRT7	-2.48968						1.19123
DZIP1	-1.93577						2.79812
KAT6B	-1.5648						4.65731
KDM4B	-2.80329						3.23156
TRPS1	-2.77277		5.65114
MACROH2A1	-1.55025		4.94457
TFEB	-2.7378		4.25535
OBOX8	-5.30235						0.958013
SALL2	2.13056			2.47402
TCF3	2.53853			2.28016
PRDM14	-3.61941				3.41997
L1TD1	-2.3698				4.28514
RING1	1.80899			2.95321
DNMT3A	5.07241			6.08864
DNMT3B	4.59723			5.74182
FGF2	3.16166			4.6685
TCF3	2.57376			3.20071
POU3F1	5.78627			4.17569
REX1	-3.07376				3.8891
LEF1	5.05929			3.44149
POU2F3	-2.31185				3.15278
RHOX5	3.33972			2.50614
SOX3	2.55502			1.01142
FOXP1	1.59743			3.64492
TBX3	-6.4836				5.67794
OTX2	2.86505			2.8801
TCF7	1.35381			2.21863
GLI2	-2.9433				1.49728
TFCP2L1	-4.27862				2.67662
ESRP1	5.36073			1.34142
TAF7L2	4.82471			3.62432
TET2	-2.60693				4.94485
L1TD1	-1.16713				6.40414
PRDM1	-2.7976				3.04651
KLF4	-5.89685				3.57807
KLF2	-5.25053				2.4459
NR0B1	-3.06693				4.54241
TFAP2C	-1.85445				3.81311
ESRRB	-2.81899				4.25476
SALL3	-1.76548				2.77606
ZYX	3.5962			4.70694
SMARCA1	1.30478			3.9344
ZIC5	1.87037			4.97705
NANOG	-4.17662				6.09201
KLF8	-3.67678				2.17846
ARID5B	-1.16516				5.13446
CHD9	1.42415			3.58824
GRHL2	3.33324			1.89086
HMCES	-1.82023				2.79175
ZMYM2	1.49055			4.40627
DNMT3L	4.69269			7.14273
PRDM5	1.96256			3.40971
SALL2	4.88314			7.10017
KLF5	-2.2742				3.78474
TCF7L1	1.38208			4.832
ZFP119B	-2.48668		3.35585
NAA15	-2.24722		2.31246
ATRX	2.41745		1.97984
0610012G03RIK	1.98637		3.97593
ACTR6	-1.60322		2.48976
CEBPZ	6.05216		5.65713
SRPK2	1.72766		2.41676
WDHD1	2.09503		1.99823
EDC4	-2.10752		2.6764
DHX34	1.88506		2.85187
BCL7C	1.90317		2.04757
ZFP109	2.27747		1.63324
MRPL48	2.46354		1.90235
TACC2	2.68797		2.64113
RAB34	3.33898		3.39287
2900026A02RIK	1.35811		4.63779
RPL13A	2.57796		1.71494
ZFP930	2.74364		1.28142
ALMS1	-1.838		2.42947
TLN2	-3.07279		1.03862
ZBTB44	-2.64192		2.52845
LRRFIP2	1.31303		2.98084
PMEL	-3.38043		3.89946
GM32717	1.9404		1.8209
TJP3	2.05253		5.23366
EPB41L2	-3.12059		2.65843
4930430F08RIK	2.63818		2.12828
NLRP4F	2.89847		4.0829
ZFP839	1.55692		3.16521
DCAF4	2.42364		1.70124
TRAPPC8	2.3358		1.50057
ZKSCAN4	1.64797		2.87862
NT5DC2	1.52083		3.06889
TINF2	1.65651		1.5141
METHIG1	1.61812		2.54026
CENPJ	3.3214		3.00197
GM7072	1.82642		2.974
TAF4B	2.02358		1.98239
GM10130	3.24658		2.87552
FBRSL1	-2.21183		4.5794
TNS3	-2.72745		4.53018
TNXB	5.58068		2.29357
PLEKHG1	2.53189		2.98164
CGN	5.09496		4.14916
ZDBF2	-2.23653		1.6563
GM10033	4.03802		0.797758
TBC1D25	3.78207		4.22932
RAPGEF1	-2.52048		0.942241
ZMYND8	1.84362		3.37615
ZMYND8	3.46719		3.0939
KANSL1	3.03313		2.96805
ZFP691	2.8168		3.84269
ZMYM6	2.10322		1.46916
FBF1	3.2436		1.24004
CHD5	1.97372		1.10659
ZFP981	4.32507		3.08192
SZT2	1.8828		2.63235
RBBP8NL	3.49068		3.15941
DDI2	1.45456		3.08591
MAP7D3	2.71186		4.0987
DOCK11	2.13097		1.38791
STAG2	1.36511		3.04038
GEMIN5	1.29838		2.6444
MEIOC	2.54622		1.84655
CAMSAP1	2.23585		2.21117
ACBD4	-2.28403		1.89053
MAP7D1	1.81075		2.54235
DPY19L4	1.84384		3.37917
FOCAD	1.73408		1.6024
SHROOM2	2.16756		3.13479
MLLT3	1.76702		4.21017
ZNF711	1.4165		1.93095
SKT	2.65782		1.08312
ZFP345	2.37002		2.00857
BCORL1	-2.79803		2.97696
GM2007	4.62249		3.30584
LRP2	-3.8689		5.04812
PRAMEL14	-2.46788		3.6185
CCDC141	-3.24855		1.30787
BAZ2B	-1.6176		5.58534
MOCS3	-4.96426		1.80069
ZFP971	2.47044		2.26451
RSRC2	1.52698		3.37377
AFF1	-1.89633		3.2803
PHF11	-1.92169		4.54041
DENND4C	2.02237		2.14065
FHAD1	4.33223		3.79918
SLFN8	-5.01505		4.82543
NHS	1.89351		3.28847
SCML2	1.65853		3.70299
ZNF462	1.32812		4.6499
ZFP462	2.33956		4.68131
DMRTC1C1	3.65835		2.90298
TOMM5	-3.77909		0.973734
GM15091	4.37391		2.73165
L3MBTL4	2.5068		3.02758
CGNL1	6.65826		5.2517
RAPGEF6	-2.89167		2.86888
UNC13D	-3.14642		2.76079
OTUD7B	1.84549		1.72884
TROAP	1.61256		2.86063
ZMAT3	2.00456		4.26692
MBD3	1.71404		3.19494
OBSL1	4.61994		3.32987
CCDC6	-1.83213		1.65486
TMPPE	-1.40224		2.95835
ATPIF1	-2.91406		1.69465
TRIML2	-3.02284		1.52314
MTA1	1.71453		3.60643
SPTBN4	3.08811		3.1732
ERICH1	2.83216		3.57255
LMO7	2.29495		3.53603
ZNF568	2.22617		3.29515
A630010A05RIK	1.8589		2.03013
ZFP788	3.07457		1.45261
ABCC4	-1.92984		4.73838
ZFP266	1.94262		4.81032
ACTN4	-1.81929		2.96755
SPATA13	2.73277		2.49348
TPM1	2.46972		1.72991
PCSK6	-2.38031		4.2525
ZFP961	1.88934		2.97353
CCDC71L	1.52293		3.10078
ACACB	3.80653		4.07354
RNF213	-1.66776		1.68183
SIMC1	3.20246		2.37173
ZNF296	-1.33687		4.84034
USP31	2.8164		1.30335
RNF169	1.31011		4.50329
ZFP106	2.81537		2.34989
NAV2	1.86825		6.28289
CCDC146	1.95763		2.84166
ZFP644	1.96185		4.78735
ZFP362	2.52907		1.45435
ZNF431	1.74798		3.06168
ETL4	1.13156		4.91128
CENPE	3.58104		3.01126
ENAH	4.08258		3.30009
ATRX	2.27328		2.95006
EPB41	2.3677		1.25449
LMO7	3.20319		2.98038
ANKRD50	1.45728		2.24583
PCDH1	3.50046		3.43894
ERCC6	1.21836		3.30665
SIS	-3.53716		4.32773
MTA1	1.27623		3.3554
1700037H04RIK	-1.56317		2.54633
PPHLN1	7.13034		6.7669
ADGB	-2.16813		4.12188
MSL3L2	2.47572		0.929355
ZFP809	2.66472		1.49406
PTPN13	3.75372		3.45477
ZFP185	2.02249		1.99896
PPP1R9A	5.56801		2.89466
HNRNPK	-2.03608		2.26907
TRP53	2.03023		2.02051
NOC2L	8.69165		4.96781
GM8011	5.06953		3.59521
AGRN	-1.29387		3.18445
DPYSL2	2.77725		1.98112
PTEN	3.73104		3.96766
STXBP1	5.95295		4.35307
MYH11	5.29544		2.98403
METAP2	1.82688		3.27893
PRDX6	4.00457		3.05662
AKAP1	-1.60251		2.53351
CASP6	2.26809		2.22395
MNT	-1.93495		3.48202
RO60	2.02661		1.2605
MRAS	-4.15426		3.94244
SDCBP	1.75944		1.99586
SNAP23	-2.12946		2.89834
NDUFB11	2.74917		2.00659
NTN1	-3.04013		2.61635
GSTO1	3.82458		2.66917
GCLM	2.41266		3.60727
KIFC3	-3.18302		3.90142
PKD2	1.76346		3.87987
DGCR6	1.56536		2.72984
ABCC1	3.73397		3.24492
CLCN6	-1.77565		1.5863
SLC27A2	1.28635		4.02327
RABEP1	3.50318		0.846457
IFT81	1.76259		1.66066
PMM1	1.99635		2.44474
AXIN1	2.96088		5.04619
ANXA3	6.71383		3.47766
ENC1	3.35546		4.10453
ASCL2	1.78838		1.62872
CALU	1.56242		3.25423
CTNND2	-2.65428		2.51404
RAB33B	-1.52736		1.90601
PIAS3	3.89154		6.13961
CHKA	1.9277		1.39343
REPS1	-3.02336		1.22961
BCL2L11	1.69526		2.46049
NLK	1.64696		1.45099
POLE2	1.55967		3.73749
SLK	-2.76721		1.49112
MAPKAPK5	2.32895		1.06915
TRAPPC3	3.05338		2.82126
TLK2	1.56922		3.55336
PRX	-4.74968		2.48596
NIPSNAP1	1.69438		2.67633
ACOT1	3.16546		3.78124
RAD51D	2.44107		2.64478
DPM1	1.74368		2.20566
TPST1	1.42915		2.09083
CRIPT	2.13392		1.12568
STAG3	-1.92726		3.36139
CASK	-1.76833		1.35639
CFDP1	1.42228		2.41495
SORL1	-2.2433		1.42586
GRPEL2	1.24021		2.91163
MTX2	3.91464		2.27372
AURKC	3.23025		1.75985
CAPNS1	3.87825		0.916726
PPT1	3.93314		0.938707
AFF1	-1.29625		4.80393
PARG	3.8494		4.15188
DGKA	3.50249		3.56802
CLPP	-2.41177		1.1167
MAP7	1.53271		3.01249
STAM2	-2.11706		2.16266
APAF1	2.19757		2.26331
ZBTB7A	-1.57585		3.67356
CPD	3.50292		1.18799
ODC1	3.90842		3.09285
H2-D1	3.28468		2.68516
HBA	2.47054		2.12701
LAMB1	2.31386		1.6456
ARAF	1.37094		2.24411
ALDOA	-1.41457		2.30604
KIT	-1.97635		2.79668
KRT18	3.01843		5.51018
LCK	-2.6911		3.76134
TTR	-2.64424		2.42045
ALB	-5.82498		2.43446
SPTA1	4.03911		4.67535
HCK	-4.64959		3.44828
GNAI2	-1.42162		2.93448
ITGB1	-1.75062		4.23219
ALPL	-3.45136		1.06293
SURF2	1.76921		3.18732
CDH3	2.97632		3.26027
EIF4A2	2.22013		2.54175
TXN	2.20874		2.16922
GSTM1	3.18099		3.88294
SUB1	2.06449		4.44821
FN1	-2.15096		4.66883
GPX1	-1.40647		5.67289
KRT8	1.58662		4.43614
OAS1A	-1.56357		2.7934
NUDT19	-1.30126		2.42623
SCD2	-2.71642		1.70259
UMPS	1.43344		2.32035
NCAM1	-5.52567		3.25814
PRPH	1.61687		7.27416
GSTM2	3.81091		2.88844
LGALS3	-3.49857		3.14192
ZFP58	2.21527		3.37935
ZFP59	-1.34261		3.1576
GAPDH	1.24273		3.40825
COX7C	2.62462		1.02379
PCNA	1.23202		4.14711
BSG	-1.75085		1.98259
RARG	1.46798		4.91908
GSTP1	2.62405		3.3906
MPV17	1.83033		2.07898
SERPINH1	2.60392		3.09512
COX4I1	1.29297		3.40286
VIM	-2.41785		7.21869
MAP2	1.27775		2.76615
GNA11	-1.99662		1.5233
AKR1B7	2.11421		1.26478
WT1	5.67262		3.38003
CBL	2.75738		1.45908
GJA1	4.03178		5.15612
MOV10	-3.65125		6.32696
GFUS	2.07401		1.39585
GLB1	2.66738		2.31455
IMPDH2	1.8576		2.50199
M6PR	-3.01777		1.14176
FKBP1A	-3.66495		0.834746
GNA13	-1.72719		2.62135
GJC1	-4.58956		3.32609
GJB3	-4.88358		3.03003
PRKCD	3.6403		2.58918
FTL1	-1.70435		3.76916
NEDD8	1.28182		2.76042
CDK4	1.4421		2.42398
PPIC	-5.05735		4.27744
CBX2	1.54394		3.70556
DES	3.39666		5.39651
AKT1	3.50257		1.88971
SLC2A3	-1.8596		1.89596
SERPINC1	-2.82358		3.76582
KRAS	-2.15756		3.80094
WARS1	1.42088		2.53668
PRDX1	1.31665		2.39311
FMR1	-1.35887		2.63687
FMR1	-1.63539		4.35165
PPM1B	2.72438		1.26941
TAGLN	2.43336		2.28182
COL18A1	2.38096		8.67918
ECI1	2.55208		1.199
LIFR	-3.35573		0.881034
NODAL	-2.6436		2.11134
NR2F6	5.0447		4.64732
DCK	1.69157		2.13807
AKR1B8	2.13011		2.47699
GSTP2	2.55031		2.3283
CRYZ	-2.7516		1.37498
WEE1	2.56269		2.29594
GFPT1	3.58475		1.9175
PFKM	2.30102		4.41146
RPLP1	3.3249		0.736976
LMNA	-1.42111		4.53759
CBR1	2.3678		3.27244
FPGS	1.81362		2.40807
PPM1A	2.28076		1.3343
PSMA2	3.65067		3.30312
IMPDH1	3.89271		2.44819
HSD17B8	2.85472		1.14189
ACADVL	2.97143		1.19408
GPC4	-2.02841		1.56896
TDGF1	-2.78228		2.64398
SQLE	2.03785		4.02965
CLGN	-4.97111		0.999697
JAK1	1.75868		2.16536
UBE2E1	1.6704		2.26083
EPB41L4A	-2.42454		1.92282
MAP3K1	-2.03857		3.33729
PITPNB	1.51628		3.14164
STMN1	-2.837		3.38895
SH3BP1	-1.96751		1.40753
ADK	2.00945		3.04594
STMN2	-2.49226		1.7016
ATP5MF	3.50764		1.34581
TCL1A	-1.69895		4.90874
ATP5MPL	1.91746		2.01386
COX6B1	-2.82336		1.77266
COX17	2.26614		2.03122
CTBP2	1.24298		3.44339
NCSTN	-2.40965		2.6995
PCBP3	1.51385		2.57085
MRPS6	2.7425		2.88617
DPF3	2.10234		1.25303
TPM1	1.94619		2.85469
TPM1	4.47531		3.116
TPM2	3.8068		3.963
GMEB2	2.82442		1.99467
CGN	1.9751		5.56324
KLHL8	2.97138		1.6924
ARHGAP39	2.19949		3.62825
ARL4C	3.66061		4.81181
ARL1	1.50456		2.74042
DAD1	3.87373		3.23065
AP1S1	-2.28957		1.82527
USP46	-2.7287		1.36877
ABI2	1.5099		3.14455
HPCAL1	1.73415		2.71646
ATP6V1B2	1.6963		1.4773
RAP1A	-1.47067		2.3663
GNB2	-1.35997		2.34119
RPL39	1.65684		2.17133
CRABP1	4.48165		3.26362
PAFAH1B1	1.43617		2.7668
VAMP3	-4.26007		2.6641
KCNJ3	1.78968		2.27579
TUBA1A	1.99534		1.72514
TUBB4B	1.39185		3.6992
DLG3	2.27273		3.69533
PIP5K1A	2.93557		2.99594
MAP4K1	3.16925		3.36624
ITPR3	-1.20016		4.75022
TGIF1	2.00623		2.32369
RAD50	1.5005		5.86212
CTPS1	1.29166		2.70882
ATP8A1	-3.70742		1.10739
UTY	-2.66261		2.15279
IRS2	3.7529		2.98303
ATF1	-2.25074		1.6592
STIM2	1.22542		3.21121
ELOC	2.21422		2.10653
MCL1	2.69199		2.52202
NPTN	-3.30105		2.45101
NXN	3.23208		3.05618
VPS45	1.49493		2.81737
CRMP1	1.84415		3.03005
FHL1	1.67756		2.22695
PPP4C	2.2041		2.7786
EYA3	2.91703		2.43528
GCLC	2.16607		3.11637
CPT1A	-1.51052		3.47013
CXADR	-2.55426		1.55253
NEO1	-2.28899		2.31558
DTYMK	1.28456		2.69461
PRDX5	-2.64104		1.89291
G6PDX	2.25172		2.55937
HNRNPUL2	-1.16637		4.33038
PDE4D	2.81491		1.22988
HMGCR	1.45784		3.09876
EPHA4	-4.24471		5.49709
GRB7	1.228		3.12876
EIF2AK2	-3.46024		1.78873
YES1	-2.44429		3.33795
ACP5	-3.15772		1.56925
APLP2	1.60217		2.70158
SERPINE2	4.86704		4.85486
MEST	1.26052		3.79145
CNN1	5.88013		5.67418
CNN2	5.03144		4.48417
EPS8	1.5771		3.91145
MITF	-3.37322		4.59575
SLC7A1	-4.3821		3.16203
CHD8	1.27378		4.38506
TRIO	3.11857		1.14577
DACT3	2.92769		3.73676
TIGD2	-2.5607		1.45321
RBIS	1.63902		1.50656
RTEL1	-1.5444		3.59257
POGZ	3.66221		1.67846
RELCH	3.17342		3.17342
FAM83H	1.93095		3.9652
ZBTB48	1.70588		2.71533
SHROOM4	3.89346		3.55604
ZGLP1	3.47423		2.14114
SPECC1L	1.71366		4.56671
ZFHX2	-1.63804		3.47989
MSTO1	1.87058		3.09224
HROB	1.57267		2.36536
DNMT3B	4.79237		5.46449
ZBTB38	-1.1508		4.52345
VRTN	6.9221		4.55282
CCDC127	2.25759		1.82459
	2.50918		3.50712
ZFP7	2.45698		2.53766
AARSD1	1.50572		2.06481
MAT2A	1.9068		2.92421
PDE12	1.89911		1.64659
TFB2M	1.9496		1.25595
DTL	1.92574		2.04224
PDIA6	3.77273		4.01405
ANKMY2	1.97076		1.40451
CCDC136	1.37095		3.2346
PBXIP1	2.17936		1.43046
TCHP	-1.32658		2.37793
TMEM63B	1.61343		2.12783
ENTPD6	2.58753		2.75805
ZFP217	1.34056		4.02721
ZNF746	2.82671		2.46974
ZMYND8	2.43729		5.08037
SREBF2	1.63732		5.05555
LCORL	1.39508		3.21547
GSE1	1.31395		3.07896
BCKDHA	1.79172		1.77578
PANK2	2.25897		1.9063
PRICKLE1	1.8		1.61725
YIPF3	2.23177		1.20163
UBE2Z	3.16323		2.73682
TNKS2	2.71232		2.62561
LYPLAL1	3.3796		0.855073
WDR19	1.82743		2.45672
LRRC58	1.79465		1.96476
RREB1	-1.19777		4.84077
NOL4L	1.46824		2.20728
TNRC6A	-1.27936		3.49566
MTCL1	2.18443		4.44613
MYZAP	-1.23874		3.28826
RNF10	3.18571		2.53438
CNEP1R1	-1.29003		2.80364
EDC4	-2.51021		2.83851
GPD1L	2.05537		1.80284
CCDC106	4.288		3.38336
ZC3HAV1	-1.96529		2.3256
PRRC1	3.49021		0.754483
PXDN	2.83968		3.76092
TARS2	1.36273		2.92783
FCHO2	-4.1932		4.33962
MYRF	2.11842		2.17848
CDKL5	-4.21227		5.11432
THEM4	3.32094		3.0079
PGAP1	1.80057		3.83899
NCOR1	1.56834		3.03647
TTBK2	2.0486		1.22129
NIBAN1	2.09932		1.8191
LRRFIP1	2.46558		3.77184
SFI1	-1.88407		2.17196
DNAH12	1.99956		3.74809
PYGO2	2.31147		2.31974
AFG1L	2.08503		2.16056
BAHD1	1.45916		2.35382
C1ORF109	1.35486		3.49016
SHANK3	-6.59429		3.10841
SYNE3	1.42713		3.83036
PLCH1	4.02384		3.63387
ARAP1	-2.37249		1.43472
TRP53I11	4.88356		3.7559
MIGA1	-1.62347		3.13598
ZFP729A	2.02544		3.14763
XIRP2	4.4232		3.78788
PLEKHG3	-1.36421		2.16541
GZF1	1.3554		3.89092
PDP2	-3.88967		2.6936
ZNF827	-2.15164		2.38348
ZNF354C	2.39214		2.27652
NDUFAF2	2.97804		1.45456
ERI2	1.60326		2.70554
TUT7	2.18894		1.52564
SLC4A10	-2.3694		1.02039
TASOR2	1.76918		4.53118
PNMA5	-1.37547		3.53806
ZNF652	1.40172		2.99127
VPS13A	-1.80548		4.49667
USP28	1.77889		3.14351
PPP1R13L	1.95904		1.54364
SLC30A9	2.36602		2.3787
COBL	-2.34619		4.10486
G2E3	2.55585		4.05397
MOCS1	-1.76875		1.50149
IGF2BP2	-1.25705		4.12364
CYFIP2	2.94319		0.998981
ZDBF2	-1.13562		5.25433
TNS3	-1.55437		3.1686
SCO1	3.00254		1.10848
RAP1GAP2	-1.57242		3.74872
ACACA	1.44898		2.94824
ZDHHC20	4.2936		3.11615
XRCC1	1.51418		4.42283
MYL6	1.61104		3.60257
EPHA5	5.18442		4.60425
GRB2	2.45883		0.922346
IRAG2	-1.45936		4.46118
SKIL	3.62612		5.24954
PPP5C	-6.01682		0.866659
PMEL	-5.58459		4.91695
TCF4	1.29035		3.34072
GRB10	2.8795		3.09475
LY75	-2.88871		2.13695
ARHGEF2	1.58851		4.07087
EPS15L1	-1.49359		3.20065
CEP250	-1.12875		4.51048
NIN	-1.29563		3.28591
PPM1G	1.39465		2.73177
FZD7	3.15928		2.77821
ABCB7	1.34414		2.40925
BCAR1	1.62194		1.83143
OCLN	2.22656		2.60863
MRE11	1.62662		4.27058
SNTA1	4.03261		5.78204
SNTB2	-1.5474		3.51261
SOAT1	1.8132		2.78619
TCF12	2.77669		4.66862
IFT88	-4.73802		3.69493
TRAF4	1.20413		3.27262
REV3L	-1.30738		2.50852
DDX4	2.87125		2.6372
FKBP10	3.33267		2.75607
FXR1	-1.13877		4.23863
HP	5.01691		2.28384
HAS1	4.80957		1.10635
ATRX	1.93593		5.48162
HSPH1	1.44533		3.78007
DNAJC1	1.22824		3.21989
PHGDH	1.34864		3.06339
MYH10	1.38971		6.12399
PIM2	1.6656		2.52438
DDX3Y	-2.90434		3.06823
PTPN14	3.45145		5.06846
DAG1	-1.66624		1.75292
TEAD4	-3.94222		4.33132
TRH	-2.84783		2.74742
NDRG1	-2.86308		3.91245
ITGA3	3.52253		2.56309
ZNF260	3.42748		0.753873
MAPK3	1.57759		3.08525
MEF2D	2.79006		3.07413
PATJ	1.52411		2.46579
TFE3	1.60758		5.25737
PAN3	-2.02409		3.65414
LEFTY1	-4.32394		3.3027
PIGA	-3.53829		4.09116
ABCG1	3.1045		3.75251
HSPE1	-4.52152		1.74403
CA4	4.71071		5.54792
PTPN13	1.98598		3.36463
GK	-3.02723		4.03429
GUK1	1.77886		2.2316
PLK4	-1.48299		2.14474
NLRP4F	3.39156		4.52801
CLTC	-1.20088		5.50439
SLAIN1	4.66015		4.64551
SPTBN2	1.97845		3.02941
APEX2	2.3109		1.97889
ARHGAP23	-2.14687		3.44018
GNPTAB	-1.43211		3.17298
MYOF	-3.52146		3.02544
PNKD	1.90957		2.34552
MYORG	-2.00502		2.13348
TASOR	2.17439		1.37949
TMCC1	-1.56234		3.9371
CGNL1	2.956		6.11649
CGNL1	2.42373		2.70855
NOL4L	3.22754		3.33896
SCAP	3.02489		4.72165
TEDC2	1.78611		3.87883
TPM4	2.21447		1.81756
CLTB	-4.86245		4.79804
UTF1	1.41602		3.46252
LTV1	1.73955		1.92225
GLT8D1	2.10151		2.06772
LPCAT4	2.56038		2.36047
MREG	5.23885		1.14509
IFT122	3.40524		2.50958
FNDC3B	-1.56934		4.38775
RCBTB1	3.12591		3.75679
POLR3G	2.89779		1.4256
SOGA3	1.81212		3.67977
ATG2A	2.81831		1.40741
INPPL1	3.34119		3.72075
SLC39A10	2.32957		1.15032
UBXN7	2.40783		1.12637
FRMD5	4.32995		3.53384
POLR2M	-2.60953		1.97611
SENP6	3.21998		1.51312
SPATA24	2.54591		1.77316
NRXN3	3.1465		4.2112
ZFP82	3.30247		0.904668
BCR	3.29157		2.79779
AHDC1	1.37834		4.39439
GALNT2	-1.20559		3.57982
IQCE	1.88088		1.61082
PPP2R5A	1.75077		1.93766
SHB	3.58648		1.87688
ZBTB39	2.99124		2.07362
RNF220	2.25172		1.37852
CTIF	2.60338		2.68158
DLGAP3	-2.95907		2.60423
CRAMP1	1.23974		3.4335
GNL3L	1.31851		3.73711
RAB35	-1.18981		3.43467
CAMK2D	1.6213		1.65485
RHBDF1	2.95267		0.915012
MAGI1	1.39945		3.9878
MAML1	2.08773		2.01535
UBR2	-2.77883		1.35787
SLC44A1	-2.95071		1.89721
TACC1	2.80376		3.24554
ZNF653	2.22994		2.14148
PHF21A	2.02431		3.57214
KLHL9	1.79908		2.399
CHSY1	2.63448		2.42142
IGSF3	3.49182		3.50545
DNA2	-2.72687		1.08954
MYL12A	2.18626		4.73789
SPOP	1.56808		3.30212
DPY19L3	2.53418		3.67567
ZNRF2	2.37621		2.38493
TLN2	-1.58826		5.32944
RECQL4	1.60315		1.72989
ANO5	2.95209		4.28734
B4GALNT4	-1.82209		1.73967
ATP5MD	1.69729		1.38277
DNAJC15	1.62474		2.28149
RSL1	2.55144		3.51835
PICALM	-2.12061		4.20486
ASAP2	4.94389		2.9561
SYNCRIP	-1.18663		5.95454
SYNCRIP	-1.20079		3.2388
TUBB2A	1.55237		2.92195
DUXBL2	3.11659		4.7011
FAM117A	1.95134		1.85052
EML2	-6.17751		4.64128
ZFP397	2.81785		2.79174
STK40	2.07749		2.31846
DUSP9	2.08482		1.74832
RAVER2	2.57204		1.70252
ZFP748	2.85072		2.83886
FSD1	2.36115		2.02794
C2CD5	-1.6415		1.97305
ZNF516	2.47404		5.77505
PPP6R1	2.90744		1.70106
LCA5	3.04261		3.72979
GNG5	-4.9885		3.91763
KLHL13	1.50289		2.22553
KANSL1	2.00112		1.90374
ERBIN	-1.63293		3.40351
NAV3	3.0837		4.12337
ADGRL1	1.91651		1.45875
ZNF423	1.2251		3.25143
KHNYN	2.57638		0.980843
CEP170B	1.48935		3.97863
SDCCAG8	-1.81046		1.48479
DGKZ	2.63116		2.45681
KCMF1	2.12968		1.14683
FGD5	-3.87998		0.919073
CAMSAP3	1.36289		5.11032
CAMSAP3	2.32658		4.59119
ZFP729B	1.60799		2.53687
EPN1	-3.55043		4.28518
ELL3	2.40274		1.98861
PRPF40B	1.88211		2.4523
WIPI2	2.58766		0.920876
KIRREL1	-2.15883		3.98839
HOMEZ	1.58263		3.5504
ZBTB24	1.40831		4.23043
UBAP2L	3.21496		1.86387
WNK3	1.66695		2.1316
TBC1D5	2.87332		3.88602
ZFP955A	1.92771		2.56869
PRICKLE2	-3.55409		2.54539
MAPK15	-3.48668		0.923115
DAPK1	1.72651		3.68004
PANK4	2.0241		1.79571
TNC	3.49025		3.66238
PKHD1L1	-3.63428		3.28188
MRPS10	2.32428		1.19065
CRLS1	1.97886		1.33622
TTC9C	2.08617		1.64939
BBS9	-2.68213		0.935485
ATPAF1	3.65709		1.69813
MAST4	1.94733		2.37781
GATD1	-4.33342		2.21628
ZFAND1	3.20762		1.29142
LPP	2.95132		2.15903
KCTD3	1.7493		1.65844
ACTBL2	7.61815		4.97037
STK17B	2.53843		3.64804
	2.08369		2.15702
OXA1L	1.8832		2.89434
ENOPH1	1.794		2.29142
PEX26	1.68249		2.35215
U2AF1L4	1.76883		2.85824
SLC7A6	-2.97124		2.30582
PRRG4	3.14584		4.23179
BOLA2	1.74187		2.56903
TTI2	1.74939		1.33933
MIEF1	5.01699		0.968789
UBAP1	2.74069		2.31317
ANO10	1.53678		2.42412
RCN3	3.05186		3.11886
RAB39B	-4.14674		3.65985
POC1B	-2.30651		2.88508
PTBP3	-1.57205		3.04157
PGS1	1.87614		3.2601
ELOVL5	2.89504		3.44476
ARMCX3	1.91431		1.17418
CYRIA	3.48859		2.99979
ZNF592	2.06074		5.18791
FRMD4A	-3.08588		4.18268
ARL14EP	1.28719		2.94365
MARF1	-1.61109		3.99219
TDP1	1.45289		3.51293
AP5M1	-1.88823		3.44298
ZNF771	2.44672		3.34336
SUN2	-1.38363		5.59245
SGTA	2.66587		2.28007
HSPBAP1	3.45378		2.36611
PTK7	1.4277		3.36019
USP54	-1.25699		2.90013
ARHGAP22	2.18194		4.24585
L3MBTL3	1.14157		4.25513
HIRIP3	1.41151		1.95195
CNKSR3	1.89978		1.95055
NPAT	2.03364		2.91969
METTL2	2.73008		0.815928
TSEN34	3.09384		1.47254
ARHGAP28	1.8618		3.13602
WDR35	1.9168		4.72526
SFR1	2.28944		1.67124
ACP6	1.71924		1.49079
MOB1A	-3.89132		1.91191
SUMF2	1.81824		1.52845
MAP4K5	2.02637		1.86641
PPP1R18	3.09587		2.07418
KAT6B	-2.94139		2.08738
CC2D1B	-2.61685		0.844864
TTC26	8.14255		4.22525
ZKSCAN8	1.86148		1.45623
CEBPZOS	2.73427		0.911799
FLNA	1.46537		4.47365
SLC4A7	-1.70786		1.80449
RAP2C	-1.7317		2.55002
PLEKHA1	4.2676		4.04348
PLEKHA1	4.75674		3.42245
LDAH	3.30577		1.48631
LRCH3	1.84566		3.39494
NUDT9	1.66532		1.66732
TTC12	1.66234		2.25004
PTGES2	-6.87314		1.00442
RHPN2	3.80384		2.39786
OSGEP	2.07103		3.61093
ETNPPL	-1.36928		2.35005
CIP2A	1.4492		1.87944
PGAM5	1.39587		2.20993
TBCD	2.1558		2.01821
CADPS2	-4.09661		4.59597
TOR1AIP2	3.85734		2.3095
TTC39B	-2.14146		1.24206
PARP12	3.20606		2.3897
STON2	3.32241		2.05576
NUAK2	1.60599		2.1635
NHLRC2	3.13302		0.842203
TRUB1	3.83877		3.11194
PPP4R4	2.21782		2.55464
TGIF2	2.94954		1.87254
PLEKHH2	3.5077		3.00418
LDLRAP1	3.03663		1.4544
PREPL	2.53687		1.7171
CAMSAP2	2.44742		1.18901
SMIM4	2.43766		4.44691
SKA3	1.56289		2.34158
FAM120C	-3.45961		1.57567
UNC119B	1.61164		4.04989
	2.60934		1.28021
	2.89843		3.11864
SFRP1	-3.53836		3.10455
FAM118B	3.44824		2.77459
PRPS1L1	-4.17787		5.62537
REC8	2.89849		3.49981
THOC2	2.56083		1.13112
FAM204A	-5.02957		3.37133
WDR26	2.27821		1.08794
CRBN	2.54186		2.55264
RBM4	1.71653		4.49818
N4BP3	-1.24319		4.41889
ANK2	3.28329		2.92041
ILDR1	-2.65361		3.382
PHF20L1	2.70089		1.06698
TIMM21	4.24266		3.30314
CCDC150	2.08248		2.67665
SNX30	3.74977		1.40959
PASK	-1.93211		3.61803
CCDC28B	3.16399		1.3713
WDR24	1.80415		1.67938
RFK	2.09308		1.10739
GPC3	-3.45162		3.91597
SMC5	2.70059		2.72961
RPGRIP1L	-1.51923		3.00304
AKR7A2	3.04694		2.05898
TNS2	2.82519		0.820766
LSM14B	1.59838		3.78776
EPN2	-2.21795		3.13889
SLAIN2	1.6208		3.04317
SMTNL2	-2.71602		3.07251
BAG5	-1.77928		1.34705
STEAP3	3.2415		1.04214
DIS3L2	4.25654		2.7331
PYGB	2.30338		2.31538
OSBPL11	2.45244		2.90203
CLIP4	-2.55672		4.11754
PLCG2	1.83779		2.29448
OVOL2	3.71577		4.19157
TBCE	3.88743		2.34306
TWNK	2.60331		1.3767
MICAL3	1.78117		1.52446
HMGCS1	1.60038		4.14857
THTPA	3.9794		3.15805
SLC25A1	1.71045		2.09507
AMMECR1L	2.29432		1.66909
ADGRL2	3.55883		3.32885
SULF1	2.50571		2.73254
OPLAH	5.06192		2.82928
CDK17	1.74064		2.6978
ESRP2	-1.89885		1.67439
MEAK7	-1.62461		2.64697
SNAPC1	1.65401		2.11913
SAYSD1	2.15068		3.34783
CMC2	-5.89822		5.00347
TMEM41B	1.37879		2.31909
SPIN4	-4.06251		1.82722
PNPLA8	2.58997		1.24122
NEK9	1.8813		1.23763
PRKD3	-2.99804		3.16603
COQ9	-6.01023		4.65727
MTMR3	3.6571		2.94675
GULP1	5.35171		1.0937
ZFP87	2.56895		3.24424
PPHLN1	1.90456		5.28885
ACAP1	-2.73488		1.32337
ANAPC10	2.02652		2.33812
MANBA	-5.07498		5.28222
AGFG1	-2.47944		4.4847
ZNF668	1.39211		4.00174
CBR3	3.46692		2.77983
AMOTL2	1.73469		3.25015
APPL1	-2.37914		1.02948
GPRC5C	2.15111		4.38584
OPTN	4.06408		4.99589
MTA1	1.25655		5.79772
DLGAP5	1.24317		3.30585
AHSA2	2.60609		2.0844
SBK1	2.20488		2.3928
MAPRE2	4.01956		2.83646
BLMH	5.17913		0.926266
GALE	2.53389		1.24035
GTSE1	1.48201		4.65505
E2F4	2.36341		2.44105
ALDH1L1	-5.30683		1.68685
NOTUM	-2.81255		2.51241
NIBAN2	-2.35846		1.6572
PDLIM2	2.34543		2.19962
UQCR10	3.61147		2.58479
NUDCD3	1.9814		1.50021
SPART	2.09725		2.42372
ZFP940	3.17367		2.26582
MTG1	-2.54314		0.985324
ZNF445	1.80363		5.60123
BLZF1	3.06846		1.86398
NABP2	1.5631		3.21478
TMCC3	2.97014		2.54879
SLC14A2	4.87826		3.79242
PCOLCE2	-5.81974		4.39235
MIB2	1.43675		3.36135
SNAP47	2.54579		1.07555
PRPSAP2	-2.37547		1.00797
ASPSCR1	2.22649		1.98686
MPDZ	3.59241		3.76853
TKFC	1.56231		1.7206
RMC1	-2.592		2.62921
RBPMS2	1.56524		5.70748
REEP2	3.23121		1.64335
GPN1	4.14333		3.32056
SCO2	2.77719		2.05436
ZFYVE21	2.07848		3.48895
MUL1	3.49651		2.99781
AK6	2.31096		1.27551
RNPEP	3.44835		3.29372
MYH9	2.62451		7.62967
UBAC1	2.43489		1.0892
	-2.57818		0.904182
CDIPT	2.73047		2.49667
RPRD1A	1.82893		3.96471
EFCAB7	1.84621		1.29414
CAAP1	1.79306		4.40657
OXNAD1	3.1384		0.778468
CUL7	1.55127		3.38568
RBM4B	1.4814		6.09798
MOSPD1	2.36085		3.38629
AMOT	2.4657		2.08725
MARK1	4.10191		4.5004
HNRNPR	-1.37517		5.07014
FLNC	1.72603		1.53848
IRGQ	4.06762		3.64807
WDR45	2.05957		1.83313
FAM3C	1.5204		1.84706
PTOV1	2.33873		0.949227
KLC3	2.8284		1.92759
TMEM19	-2.25907		1.07986
SETD3	1.70652		2.67216
ACSL6	2.86877		2.48008
RABEP2	6.27644		2.08309
ELP2	-1.2344		3.56209
SPATS2L	-1.74618		1.45605
SNX11	3.79569		3.94568
ASCC2	1.6666		2.68195
DEPDC7	1.60388		2.35172
CBS	2.67819		2.17591
GORASP1	-1.88402		2.50475
DCXR	1.93661		1.58237
AJUBA	2.07176		4.40977
FKBP6	2.22813		3.15758
MAPK8	1.32797		2.4567
THYN1	1.15396		5.10315
UCKL1	2.86375		2.48972
NLN	-1.65466		1.51314
TWF1	-2.09866		1.45415
PTGR1	2.6179		3.19544
LPGAT1	1.96564		1.82528
BMP2K	-3.42999		4.81787
DNAJC24	1.27594		3.49634
SH2B1	3.04633		2.84706
LRP1	1.45714		2.06102
SUPT16H	2.98898		1.53796
WDR7	5.66876		3.22962
ATP6V0A4	1.39301		2.65263
MED6	1.28748		3.21079
LRCH4	1.2032		4.08801
SH3BP4	1.92853		2.40853
UBE2S	3.19855		1.04101
DNAJC14	2.58499		3.32437
SMTN	1.88105		2.87765
TRAF7	1.35292		3.1665
TUBB6	1.91595		4.08845
GMPPA	-1.71787		3.82964
CLIP1	1.31363		3.14362
DBR1	2.3631		1.81183
NRIF1	2.4613		2.50711
BLVRB	2.50595		3.02313
SLC12A6	-2.77641		2.91472
XRCC4	2.59867		1.28667
CPT1B	1.97353		2.93238
TALDO1	4.2958		1.06568
MRM1	3.25435		2.57071
APOBEC3	-1.83453		4.326
PACSIN3	1.85584		3.20425
STK26	4.7074		5.28703
USP11	3.03323		1.09699
PLS3	1.52357		2.56895
PPIF	-2.8909		4.11532
NGRN	2.73269		1.5988
EIF2B1	1.45319		2.18194
CTTNBP2NL	1.21019		3.39708
DOHH	1.53272		2.38982
GRPEL1	-3.37754		2.35166
CHMP1B1	2.67387		0.89388
ANKRD10	-1.73183		2.31504
MTFR1	2.66052		1.79387
WDR6	1.49474		2.8806
ADAR	3.82574		3.35659
RNF17	2.47316		2.43865
USP26	4.37967		4.4028
PECR	-1.98358		1.47943
SYTL1	2.88147		3.3946
ACSS1	-2.36159		3.91843
LPIN3	2.91734		1.93923
RRBP1	1.43738		5.72202
UCK2	1.55736		2.32534
TRIM33	2.07583		4.66268
BHLHE41	2.01156		2.30607
SELENOS	2.01936		2.49378
COX6C	1.72886		1.7362
BCL2L14	3.44474		1.0841
GLO1	3.02314		3.31511
ANAPC16	2.39154		3.60931
MRPL51	2.1249		2.29877
MYL9	2.46058		3.44163
MID1IP1	2.51331		2.01436
MZT2	-4.05954		3.98883
POLE4	3.60803		2.77554
UBE2T	1.71584		1.58645
DUT	2.42327		2.15318
NDUFC2	2.94072		2.6716
UQCRQ	2.1128		1.55621
PKP2	1.30534		4.80236
VPS25	3.05585		1.91125
MTRES1	4.43958		2.72613
PCYOX1	-2.29041		1.59354
BTF3L4	-2.04205		1.86197
MED30	2.51494		1.78677
PTTG1	1.98393		2.5186
GLRX3	1.83186		3.21264
MRPL41	1.72601		2.71374
PPP6C	2.34283		1.77242
RAB5IF	-3.91534		6.48357
MAP1LC3B	4.06433		3.15553
COA8	2.56282		3.53949
POLR3K	2.28804		0.991935
UFC1	-1.60208		1.53826
FANCL	3.66248		3.46922
RCHY1	1.57008		2.2415
SLC25A11	1.66996		1.56436
COX16	2.59423		2.59991
LAGE3	2.87093		2.10091
VKORC1	-3.08358		2.45819
XPOT	1.71773		2.42318
SMURF1	2.70233		1.30517
NUBPL	1.47769		2.74979
BBS2	1.95778		1.26251
TRMT11	1.27252		3.96805
NDUFAF1	1.60795		3.5856
GEMIN7	2.70609		1.02128
MGME1	2.70814		2.34929
ARHGAP8	1.91933		1.25021
DHRS7	4.67276		4.0604
DCUN1D5	1.55167		2.50734
NDUFS4	-2.13931		1.20827
MIS12	-2.42371		1.0088
EEF1AKMT1	5.06916		3.9385
TMEM39A	-1.75324		1.93823
DCP2	-1.32682		3.33888
TOMM34	1.6874		2.05031
GLIPR2	1.73909		2.57409
NSUN4	-2.10631		1.1565
3110001I22RIK	-1.74694		4.40228
NDE1	1.81724		2.01068
SCRN1	2.69869		3.29373
GARS1	1.40893		2.46364
PIP4P2	1.4157		2.3541
UBE2V1	1.92485		4.21341
ADCK1	2.04234		1.1792
PSRC1	1.12474		4.82118
MRPS25	1.93594		2.67595
FXYD6	-2.18501		2.40627
UBE2C	1.93926		2.73682
MRNIP	2.0442		1.49972
CARD19	2.65677		2.15435
CHCHD2	1.49794		2.65094
MRPL21	1.79728		2.4575
CHORDC1	-4.3139		1.71072
TMEM126B	2.97786		3.51399
KTI12	4.14441		3.09338
MMAB	5.60007		2.9579
MISP	-1.82189		2.59769
ZNF687	1.587		4.49501
SENP8	2.47559		1.20376
TMEM35A	2.60288		2.54958
ATP5F1D	5.30529		4.51382
SYCE1	-2.93266		0.853322
HSF2BP	-3.09144		2.74615
GCC1	2.45836		2.24117
AMOTL1	1.49407		2.71183
RABL3	1.99276		2.75466
CDYL2	-2.60365		2.99757
RAB11FIP1	3.38566		3.64905
SUN1	-1.18257		4.87983
FUNDC2	1.38662		2.21157
CERS5	4.49703		3.29301
SLC25A22	2.16841		3.48054
MRRF	-2.66103		1.47614
MRPL2	2.00602		1.16713
ARMC1	3.06277		2.06895
GPX8	5.2672		4.68988
RTCA	1.68626		2.57829
CHMP5	2.86956		1.1504
MED8	1.39778		2.50778
TIMM50	1.6094		4.47515
ITPA	1.7343		1.52811
ALG13	-1.64623		3.37266
MRPL17	-3.7246		3.13787
TMEM126A	2.25934		1.48135
MIPOL1	2.79234		2.15206
CALR3	3.2289		3.7453
DDA1	2.58051		1.78499
PHPT1	2.60026		1.28971
LRRC34	-2.64886		0.870957
TMEM263	2.06601		2.78806
MRGBP	-1.96529		4.85777
TMEM38B	2.56805		2.07864
ALG5	-2.33641		2.37648
ALDH7A1	5.00713		0.932464
BAIAP2L1	2.78089		2.7989
RIOK3	2.71141		1.55655
NATD1	3.61798		1.75338
IKBIP	1.25725		3.72713
IKBIP	2.5312		2.47504
CSNK1D	1.38915		2.36861
ZFP869	5.21462		3.4512
NDUFS7	-2.00605		2.88579
MRPS11	1.48232		1.79382
AURKAIP1	3.55002		3.25444
ZNF414	-3.70337		1.0915
ETHE1	2.90274		1.32235
METTL26	3.83518		5.50125
NDUFB10	4.35096		2.90694
CRIP2	2.01499		1.42825
LACTB	3.38512		2.32119
PYCARD	-2.39725		2.75747
HSD17B11	1.63345		2.30895
ELOVL4	2.46845		2.78297
DPYSL5	3.71583		1.19815
CERT1	4.68891		3.16378
VPS35	-1.63918		3.21427
MVP	2.32719		1.06062
ICMT	3.77637		2.65461
YIPF5	1.56628		3.13252
IGDCC4	3.03619		3.19672
MAGED2	2.14218		1.13734
TFCP2	1.5357		3.12204
SNAP29	1.76153		2.22024
RALGPS2	3.20986		1.68839
RIPK4	1.37108		3.72577
ZNF319	-1.42793		2.18014
NDUFA13	2.88458		1.21364
MKRN2	1.85152		2.90675
UBE4B	1.56613		2.73818
UBE3B	3.96227		3.28118
NEK7	3.18442		3.45512
HRG	-3.93826		3.33065
IRAK1BP1	2.40017		2.84032
TRIM39	1.87944		2.36082
PALLD	4.57001		3.82171
JPH1	2.26772		2.27101
TSSC4	-3.76718		4.18126
IVD	3.21257		2.2046
RNF14	1.96824		1.97698
AKR1A1	1.99655		3.79239
SLC29A1	-3.29512		1.79539
RALB	-2.75712		1.11961
FASTK	-1.7841		2.59613
HTRA2	1.99426		1.1845
TACC3	3.15527		4.28962
CDC20	1.99726		3.06019
TP73	3.176		3.32065
TUBA8	1.34176		3.09682
GPA33	-3.19596		2.49096
IQGAP1	1.74395		4.51364
POLE3	1.81373		4.54392
CHRAC1	1.57999		1.89971
ADRM1	2.50007		2.289
ARL6IP1	2.78526		1.70355
NUDT5	2.15273		2.4563
MPP6	-1.72317		1.49415
NECTIN3	-1.89391		2.69486
SELENOK	4.09031		3.79131
ALDH9A1	1.84025		2.3074
ELOVL1	2.37833		3.91649
DCLK1	-3.22464		1.16294
NT5C	2.52232		3.56958
TXNRD1	-1.42766		4.06973
MAGEH1	-1.6601		2.02166
RASGRP2	2.35655		3.95954
ACSL4	2.15025		4.53659
CHAF1A	1.52515		2.75994
TRP53INP1	2.21737		2.46504
APBB1	3.53967		2.07967
SHROOM3	1.86556		4.62155
MKRN1	-3.45113		0.811921
PLEC	2.1092		1.21287
PLEC	-1.3067		6.60222
PLEC	-1.84168		3.85845
DBN1	2.52583		2.70951
SPRY2	2.96643		3.08844
FBXL6	2.78635		1.79004
TJP3	2.29756		4.03846
PKP3	1.23844		2.88802
PDZD4	2.09485		3.70805
BCL11A	3.43912		3.2627
RDH11	1.61862		2.22317
ACOT2	2.87976		1.35277
PIGQ	2.67511		2.91607
MAGEL2	2.34035		2.56787
EXO1	1.66453		3.6727
NFU1	-1.71746		1.70849
UBXN8	-2.09071		1.70229
DMRT1	2.8769		2.67115
BCAM	-1.42209		2.771
PRKAB1	1.59477		1.80405
CLCN2	1.63824		1.64615
PLOD1	-3.19686		3.86796
ZEB2	2.2091		2.25094
NRK	1.92888		3.41175
GALK1	2.01162		3.15363
ESD	1.33425		3.29895
HTRA1	2.2593		1.07601
SEPTIN6	3.25283		2.85925
NBN	1.2563		4.3001
TRPC2	-2.56526		2.22888
CDYL	-1.31467		3.47563
LYPLA2	4.14509		2.60636
SREBF1	2.29493		2.62339
AK3	-3.16781		0.78079
TIMM23	1.84702		3.03139
PRKRA	1.60203		2.62903
MBTPS1	-1.67199		4.09601
CCS	3.50379		1.68209
PFKP	1.23099		3.04545
RBCK1	2.80117		3.06427
TMEM115	-2.34801		3.23635
ARL3	1.83649		5.01224
CTSZ	-2.77948		2.39917
NFAT5	3.1017		2.84715
DMTN	-3.87232		2.07282
NME4	2.51193		1.04852
PHLDA3	1.7041		2.43845
GSTZ1	3.07074		2.36167
MAGI2	2.68883		1.09901
NCDN	-2.92705		0.928956
CLIP2	3.85943		0.724812
EIF2S3Y	-4.98589		4.85363
PALM	-2.47962		2.42064
ITSN2	-3.26923		2.22726
FADS2	2.1323		4.74327
TJP2	1.24537		6.29567
TIMM17B	1.90489		1.41812
HMG20B	2.06953		4.29352
RECQL	-1.26749		3.74429
ZBTB12	2.93535		3.05602
PADI4	-3.72864		2.49681
NEK4	2.04874		2.60783
ARIH2	1.61444		1.67227
BUB1B	-1.50811		2.08497
SEPTIN3	-1.32063		2.33393
TRIP6	3.495		2.89681
NET1	1.83187		1.91667
B3GNT2	-2.16403		1.24763
AEBP2	2.42771		4.45608
CHEK2	3.05718		3.34305
MTM1	-4.214		3.77677
YBX2	2.53067		1.7644
MTMR9	1.85908		2.24974
UNC119	1.89279		2.97592
PSMA7	1.8615		1.64251
GRIA4	-2.40759		1.69223
ZFP532	2.08171		4.82777
SIPA1L3	-2.13356		2.54205
CELF2	2.31446		1.18431
ARID2	0.31967	3.8138
MYC	0.556908					1
OCT4	0.49618					2.36191
POU2F1	0.34878					0.898723
SOX2	-1.25008					2.70202
TET1	-0.0383352					0.308698
EHMT1	0.842377	4.07468
ZIC2	1.01767	2.33518
KDM5B	-0.883735	5.15291
SALL4	0.379335					3.84942
DPPA4	0.379281					2.54507
OGT	0.903495	3.93473
DPPA5A	-0.766434					1.34415
DPPA2	-0.329373					2.05907
SALL1	-0.312913					3.24813
JMJD6	1.35306	1.83087
EHMT2	0.79143	4.17536
MBD3	1.02325	4.41434
SRCAP	-0.611137	3.66539
KTN1	-0.76748	3.53884
CLASP1	1.08322	2.14792
TARDBP	0.182911	0.190105
TRIP12	-0.129313	1.37647
TRIP12	-0.224188	1.75744
AUTS2	0.826599	1.74618
PPFIA4	1.3258	1.05058
DHX9	-0.251551	1.2522
DST	0.108026	0.121799
FARSB	1.41356	1.46698
MSH3	-1.18147	0.529041
MISP3	0.3484	0.460545
TNS1	-1.995	0.90046
XRN1	-1.2725	0.491036
GM49416	0.026317	0.049939
BCLAF1	0.633522	1.48029
FAT1	0.111423	0.166194
TRIP12	0.167379	0.366386
TARDBP	-0.238376	1.22757
ZFP976	1.23277	2.05101
DST	0.373386	1.09895
ACTR5	1.17223	1.30836
MACF1	-0.519479	0.462389
A430005L14RIK	-0.2439	0.455517
MAP4K4	0.809812	5.88476
PRKAR2A	-0.092364	0.160874
RCOR3	-0.211329	0.417909
SNW1	-0.277724	0.656051
IGHMBP2	0.015789	0.0125048
LDAH	-0.583114	0.689136
FBRSL1	-2.17129	0.870565
ATP11B	0.403241	0.0974009
3110082I17RIK	0.948068	2.77792
ATRX	-0.792447	0.593601
SPECC1	-1.47213	0.786938
GM32687	0.758224	0.799378
NUP205	0.214392	1.87052
AU041133	-1.75158	0.705375
HNRNPA2B1	-0.284039	1.68936
GM43951	-0.204264	0.0894602
SERBP1	-0.116246	0.0756191
ZFP638	0.316834	1.15208
EIF4A3L2	-1.26694	2.31839
INTS13	0.109723	0.785678
CMAS	-0.897641	0.794215
MBD4	1.57947	1.33064
RFC1	0.493466	2.63436
DUS3L	0.98757	1.67885
RRP36	0.617811	3.92118
PRMT5	0.00383282	0.00185756
SUV39H2	0.429403	2.08231
NCAPD2	-0.156359	0.71392
THOC5	0.429494	1.67911
CLUH	1.0093	0.735643
TMTC3	0.289961	0.237072
4933427D14RIK	-1.07145	3.76894
ZSWIM9	-0.00324694	0.00422641
EEF1D	-0.977511	0.5275
HYLS1	-1.02097	1.34957
OSGEP	-0.122781	0.153177
LCMT1	1.12251	2.22634
MAZ	0.247147	0.884552
MED25	1.60288	0.835339
BPTF	0.92464	2.35788
ZFP654	0.178485	2.20071
TRP53	0.626037	2.43103
STIM1	-0.234941	0.359359
FTL1	0.224497	0.109002
GM35315	1.02657	1.36002
GM45871	2.48504	0.575358
NUP98	0.702457	1.36729
PCM1	0.92999	0.61343
MYO9B	-1.41671	0.890118
TRRAP	-0.246559	1.47904
PDCD7	-0.263795	0.50899
DOCK6	0.622878	2.41872
KIF23	-1.15035	3.01895
APLP2	1.43152	1.7451
TTC13	-0.500462	2.0475
ATR	-0.322498	0.943705
CD276	-0.830336	4.03483
1700017B05RIK	0.712268	1.53255
FBRS	0.32986	0.826085
DMD	-1.56058	0.590469
BAZ2A	-0.122886	0.27063
PCNT	-0.849211	3.582
RPS12	-0.713192	1.53746
ATAD2B	-0.558659	1.58358
NOVA2	-0.265198	0.565461
CEP85L	0.748973	1.2071
PPP2R5C	1.29819	1.53193
CDC14B	0.0951004	0.0884616
ZFP825	0.201677	0.0334095
AKR1C20	0.150039	0.0428808
KIDINS220	0.377937	1.84236
ZMYND11	-0.152971	0.106379
MLH3	0.278612	0.381511
KIF13B	0.807762	1.22887
KIF20B	-1.09633	2.84665
MACF1	0.372372	0.264763
NOLC1	-0.354941	0.222618
SEC24C	-0.40663	3.11271
TAF4	0.630322	4.92406
ZC3H13	-0.640053	1.09367
SPCS1	-0.0653776	0.284501
UBR5	0.436247	0.568158
SCAF11	0.655338	0.158635
GM5478	1.31089	0.7547
PCBP2	0.200574	1.13412
LARP4	-0.100087	0.059648
HMGA1	0.777635	1.89643
A630089N07RIK	0.0270672	0.0193752
HMGA1	0.861553	1.64227
PLEC	-1.17353	2.56978
RPL10A	0.184881	0.743768
2700062C07RIK	0.537707	1.19141
SNRPD1	0.105944	0.178047
HMGXB3	0.713007	0.55023
LCOR	0.274012	1.40757
IQCF2	-0.391191	3.22113
AAK1	-0.716757	0.446548
MACF1	0.0622114	0.0604445
ABR	0.211529	0.0739902
DNAH14	0.515163	0.744134
EED	-0.00149473	0.00550422
CHD3	-0.538084	0.545955
NKRF	-0.99333	2.90179
CCDC112	0.559376	1.55193
AKAP17B	-0.272119	1.02693
CUL4B	0.91961	3.19149
DHX8	0.0120385	0.0515425
ZFP334	0.456707	0.340494
ZNF335	0.610132	0.743995
ARFGEF2	-1.13032	3.16576
STAU1	-3.02509	0.576577
BPTF	0.273039	1.83974
GPATCH8	-0.0867901	0.505459
FAM104A	0.504558	2.62801
CDC27	-0.672863	1.43616
CDC27	-0.713623	2.22971
CDR2L	-0.284628	0.207858
ZMYM4	0.217445	1.05115
ZFP979	2.03015	0.488405
ZFP984	-0.9559	0.739858
PRDM2	-0.679169	2.75545
RLF	0.323123	1.89609
ZFP978	-0.0390949	0.029466
YARS	0.278527	0.553713
KIAA1522	0.418198	1.09312
ITGB4	0.0227264	0.0232952
PTPRF	1.23509	2.82121
TMEM201	0.0595442	0.690408
ZFP991	0.213762	0.128418
OSBPL9	0.752784	0.729169
FYB2	-0.44245	0.0836747
ZFP980	0.565049	2.68003
KIAA1109	1.05865	1.91836
SH3PXD2B	-0.750573	1.72199
MED14	0.561307	2.75014
FAAP100	0.133902	0.0899696
DHX35	-0.603778	2.61458
SOGA1	1.25453	0.917723
PUSL1	0.14218	0.118845
SPEN	-0.565285	1.91367
KIF2C	1.2282	0.756602
CSTF2	0.100686	0.333575
CCDC120	0.835903	3.0255
HSD17B10	-0.203234	0.298337
PIGO	0.65038	0.439457
MAP7D2	-0.388122	0.490806
BCLAF3	-0.682137	2.48536
MED12	0.845	3.63913
RYR3	0.0426184	0.150324
CKAP5	0.951897	3.86766
AMBRA1	-0.0298882	0.044757
BRWD3	-0.0740458	0.228424
TPRN	0.0482788	0.0900174
DMRTC1B	-0.51315	2.41145
1110051M20RIK	-0.595656	0.733112
NDUFAF6	0.504941	0.605988
VIRMA	-0.0167421	0.0485715
ENTR1	-0.564205	0.992175
MAN1B1	-0.275492	1.24738
FUBP3	-1.52101	0.698075
FUBP3	-0.723728	3.51957
PNPLA7	1.11804	1.30481
CHD7	0.65204	3.16234
PNISR	-0.00927544	0.0154764
SETX	-0.654582	3.83402
CNTRL	-0.313716	1.25218
PTPN3	1.0785	0.379104
USP48	-1.24832	0.650942
ZKSCAN16	1.44125	0.338772
DNAJC25	-1.11218	2.13747
UBR4	0.701352	1.66639
CIZ1	0.503286	2.53617
DKC1	1.07632	1.67285
MDN1	0.978472	4.86801
PLCH2	-0.685792	0.875674
TPX2	0.543584	4.97483
CTCFL	0.0249411	0.0133514
FMNL2	0.369	0.376394
OIP5	0.867926	1.84959
RTF1	0.56314	2.01306
PPIG	-0.627743	1.38016
LGR4	1.28574	0.88145
GM14419	0.370417	2.47638
ZFP969	0.580353	1.82557
GM14401	1.43199	0.983356
GM14399	0.395845	1.63768
AGRN	-0.867432	1.89061
TTN	0.818877	1.24589
UPF2	0.338346	1.56363
DHTKD1	-0.785934	1.30059
ZBTB34	-0.0682449	0.818297
CEP152	-0.887637	4.3464
METTL8	0.370216	0.203345
RABGAP1	1.6644	0.678163
REX2	-0.644714	0.108559
MGA	-0.31326	3.312
ATXN7L3	0.00382423	0.00473585
UBTF	0.182678	0.834077
LAS1L	0.450639	2.46109
DLG3	1.72338	1.06366
GM14406	-0.301941	1.72074
GM14295	1.04146	1.27737
MANBAL	0.766246	0.467477
ARID1A	0.587751	4.43324
PSIP1	-0.922198	0.410787
KALRN	0.955909	1.03512
DENND5B	1.40027	1.46721
ARFIP1	0.526592	0.330343
KANSL3	0.670688	3.30829
TRMT1L	0.544852	2.18579
PALM3	0.70418	1.61037
CHD6	0.273291	1.90048
PABPC4	-0.44687	1.94699
KNL1	0.00041008	0.00130532
CEP250	0.808697	0.623931
SPTAN1	-0.974317	0.507068
ODF2	-0.14688	1.00821
TTLL7	-0.681658	0.176864
MTR	-0.271567	0.228769
EXOC6B	-0.707622	1.47259
PHRF1	-0.16017	0.78115
SAC3D1	0.238434	0.37753
MAPK8	2.10331	0.417721
WDR76	0.0489019	0.319433
DPY19L1	0.519306	4.17584
THADA	1.14239	2.5062
SEC14L1	-0.480322	0.67129
PTPRS	0.675413	1.83665
5730455P16RIK	1.20196	1.26519
USP36	-0.0369021	0.60999
MLLT6	-0.204687	0.751117
CISD3	-0.396587	1.27504
CHD3	0.388473	3.34663
MYH13	1.19899	1.11433
BCAS3	0.578416	0.272718
SLFN9	-0.747784	1.51206
NASP	1.24417	0.753078
PEX10	0.036485	0.051639
EIF2B3	0.312553	0.960989
MMS22L	0.389517	3.37144
NXF3	-1.65546	0.535343
ZFP990	-0.115003	0.323138
KIF16B	-0.355403	1.64714
CLTA	-0.524467	1.34957
LRRC37A	-0.00936572	0.0199723
ZCCHC7	0.519692	4.56459
NHSL2	1.22729	0.871556
NFX1	0.705028	1.42467
USP24	0.525074	0.341778
TMEM245	0.417946	1.58616
THOC2	-0.309683	1.62964
DLGAP4	-1.47563	0.535394
UHRF1BP1	1.29711	0.288996
ZSCAN20	-0.459824	0.149819
ZBED5	-0.309392	1.52368
DIP2C	-0.0972586	0.0615151
USP42	-0.207492	1.20074
CAD	1.10173	2.97971
DIP2B	0.70936	1.14585
ARHGAP42	-0.558448	0.421674
PHF3	-0.266589	3.06792
STRN3	-0.400318	0.226302
ZFP236	0.219329	0.984871
YTHDC2	-0.444194	2.3615
BRPF1	-0.486692	1.94601
ZNF518B	-0.307195	2.73839
OTUD4	-0.274791	1.28473
ZNF518A	0.953711	3.93895
JRKL	-1.72665	0.791973
RRN3	-0.813431	0.762945
ZFC3H1	0.212423	2.04295
ZFP456	-0.146529	0.116983
EP300	0.462645	1.71343
TUT4	-0.152634	0.78286
ZSCAN25	0.229997	0.504119
CSPP1	-0.295403	1.34197
TRAPPC11	-0.582675	1.25605
POLR3A	0.12674	0.86949
PPFIA1	-0.531223	2.61135
SCAPER	-2.02138	0.504281
PLXNB2	0.323924	0.437987
OGDHL	0.430866	1.69714
DOCK5	-0.915719	1.55095
GM6133	-1.28841	2.26181
RBM25	0.167946	0.62695
ATXN7L2	0.0907052	0.728748
ZFP512B	0.249397	1.00132
XPNPEP3	0.680495	2.26223
KIF7	0.167547	0.710756
TATDN2	-0.464673	2.01144
ZFP808	0.58223	2.40927
ITGA9	0.127655	0.0979446
TJP1	0.843339	2.19514
PDZD8	0.595166	0.14989
OSBPL8	0.53878	2.04606
DNAAF5	1.10945	2.06629
GREB1L	0.809984	1.49777
ZFP777	0.245858	0.199536
TMF1	-2.01257	0.635367
KDM3B	0.539137	1.58136
ARXES1	1.03528	1.83967
MFAP1A	0.115393	0.618202
H2AC11	-0.0491619	0.106035
RNASET2A	-1.55427	1.08323
ZBED6	0.824354	0.951292
HNRNPDL	-0.693468	3.69342
MEX3D	0.766599	0.709372
PLEKHA1	0.904215	1.01077
LEMD3	0.0243855	0.0401475
AFDN	0.521004	1.15467
EXOC3L2	0.0446078	0.0471426
RASAL2	0.630547	1.64776
MTX1	2.0367	0.983753
LENG8	-0.10251	0.0928365
HNRNPH3	0.811356	3.38336
YLPM1	0.613808	2.39408
DGKH	1.27313	2.41445
JAKMIP2	1.37042	0.558952
SAMD1	-0.669443	2.91067
SAFB	-0.624425	4.17394
KLC2	0.645665	2.64352
LONRF1	-1.28945	1.00091
SAP18	0.705304	0.730845
PBRM1	-1.50168	0.787306
RPS5	-0.5636	0.735612
GLYR1	-0.90239	2.7176
ARHGEF26	1.52648	1.13219
MYO5A	-1.08312	0.730442
MTHFD2L	-0.107224	0.0802645
CCDC8	1.84078	0.272547
TMED7	-0.523506	0.560191
RSBN1L	0.693104	3.73938
DDX23	-0.138078	1.75717
PBRM1	0.664941	1.14971
NCOR2	0.707095	1.42951
SELENON	1.11173	0.523053
D930020B18RIK	1.0772	1.1856
INO80E	-0.556919	0.596108
PIGG	-0.455835	0.646758
ANKRD26	-0.982898	2.64405
TADA2B	0.616468	1.02586
ETL4	-0.565614	0.750658
WDR95	0.0176773	0.0312891
GTF3C2	0.697677	1.34801
GLS	-0.639071	1.77614
SMIM20	0.350999	0.165013
SLMAP	-0.78529	0.387247
D230025D16RIK	-1.06554	0.377527
CPSF4	0.660026	2.34184
WTAP	0.529633	0.784863
MROH1	0.792511	1.73751
PARD3	-1.33008	0.461855
SOGA1	0.973915	2.33705
PIEZO1	0.776773	2.10802
KIFC5B	0.335901	2.69353
NKAPD1	-0.0163676	0.0675943
ANKHD1	-0.135049	0.450336
PRR36	1.24928	0.517093
TALPID3	0.960743	3.10221
GCN1	-0.119828	0.557809
TTC17	0.27494	0.66107
EIF4G1	-0.372948	0.77485
IMMT	0.840161	0.706391
MKI67	0.405652	3.36441
GOLGB1	-0.0794627	0.864984
NCAPG	-0.021644	0.0859626
ARMCX4	1.33664	2.10783
COL6A3	1.41093	0.88006
ZC3H7A	-0.550495	0.242082
RSF1	0.100857	0.75864
SLC4A1AP	0.551362	1.14649
SBF2	0.635483	1.69427
IFT140	0.662917	3.22774
MIA2	0.833808	0.550478
FAM98C	1.29996	1.91715
RASA1	1.44717	0.710008
SETD1A	0.733988	1.78486
LMO7	1.52534	1.0033
PRR12	0.476955	2.72571
FBXL18	2.22347	0.561787
ARHGAP5	0.475581	0.871508
RBM26	0.333452	1.03383
HSPG2	0.322721	0.341042
ASCC3	0.991684	4.94603
SCAF11	-1.04118	4.19462
ZFP960	0.381387	1.31177
RYR1	-0.395518	0.533142
ARHGEF11	-1.56392	0.751777
HSP90AB1	-0.254026	0.46734
KRT78	1.17384	0.715998
ATAD2B	-0.778809	4.08177
ZFP384	-0.0657012	0.235806
IRF2BP2	1.01699	2.25142
KANK1	-0.0788879	0.313287
ICE1	-0.559128	3.70119
NCOR1	-0.338092	2.11583
HECTD4	-0.431388	0.793863
MIDEAS	-0.167217	0.753053
CECR2	0.230474	1.26632
CEP350	-0.18884	2.37057
TARBP1	-1.25738	0.841843
AKAP13	0.360711	0.298128
C2CD2	0.184961	0.321612
NUP153	0.320195	2.57658
PI4KA	0.0039355	0.0154238
CENPF	1.06776	5.27032
ZBTB21	-0.270088	2.69571
MAP3K19	0.0410856	0.0660971
NAA16	2.41611	0.672996
NBAS	-0.2794	0.965012
TPM1	1.61774	1.32929
ANKRD11	-0.666634	4.63859
ARID1B	-0.308777	1.73217
WDFY1	-0.765379	0.692662
SF1	0.801258	2.58468
CEP192	-0.639243	3.18573
TRIP11	1.48323	1.08566
DSP	-0.712855	2.57547
NOLC1	0.391533	3.25614
THOC2L	-1.41289	1.67552
SETD2	-0.932235	4.31687
KIF23	-0.258267	4.95951
YTHDC1	0.22013	1.19471
YTHDC1	-0.837342	0.516842
AHNAK	-0.487066	2.67932
MYO1E	0.164548	0.392441
BPTF	-0.181882	0.703914
CCDC85C	1.04583	1.99658
PLEKHA5	1.03422	3.76163
BOD1L	0.789472	3.55382
PIBF1	-0.452707	1.24186
TTC7B	-0.199251	0.737197
UTRN	-0.21662	2.0572
ZFP597	0.658197	2.08142
GM17067	0.348308	1.92738
PFDN4	0.73174	1.12028
ZFP949	1.46493	1.74839
ZC3H13	0.147511	0.579718
MTA3	1.1949	3.24211
PRR14L	-0.839707	0.689071
NUMA1	-0.227228	3.98948
URB2	-0.461081	3.40185
ZFP346	1.62034	0.669248
DNAJC21	0.175725	0.987822
NFXL1	0.624088	3.25936
PRDM15	0.861732	1.5256
ZBTB10	0.525291	0.775622
RAP1GDS1	0.194895	0.157511
ANKRD35	1.17026	0.942601
R3HDM1	1.23125	2.74296
DLG5	0.157601	1.86286
TET1	0.0410353	0.218806
CALD1	2.32097	0.438877
CALD1	0.0754751	0.0113287
BTAF1	0.239079	0.814339
NSD1	0.734324	4.16395
ZFP760	-0.728452	0.543426
4930522L14RIK	0.247965	1.66772
HELZ2	1.33043	1.7822
SEC16A	-0.827318	3.52412
UTP20	-0.485725	1.24476
ZFHX3	0.220652	0.480955
IKBIP	1.03376	0.681829
ZFP638	0.399391	3.60169
NOP2	0.0105457	0.0450178
SYNE2	0.318132	1.31641
AKAP9	0.348291	0.992562
RAPH1	-0.0332209	0.0518121
ZFP936	-0.498358	1.63925
TCOF1	-1.09936	1.75754
BAZ2B	-1.58747	0.377471
ZFP958	1.14944	1.99046
EP400	-0.196671	0.624801
SRSF11	-0.0558853	0.100291
GOLIM4	-0.387873	1.60842
GAR1	0.547905	0.494096
SF1	0.449394	1.21104
TBC1D31	-0.0126527	0.0434148
PCF11	-2.06206	0.768791
ZFP988	0.42218	0.995736
CDCA2	0.2024	0.3687
KRI1	-0.336039	2.02254
WIZ	0.500258	3.16676
TPR	0.0854492	0.562119
HNRNPD	-0.204684	2.01565
MACF1	0.106823	0.471254
MORC3	0.806246	4.10818
CLIP1	1.19853	2.37234
EIF4G2	-0.995588	0.283549
AHNAK2	-0.394903	2.2628
RFX7	0.104548	0.216428
TTC37	-0.180749	0.365601
ZC3H7B	0.304766	0.339326
ARID4A	0.58935	3.00436
FARP1	-0.316837	1.80996
TAF5	0.958232	0.938959
USP32	1.89563	1.07401
BICRA	0.421889	1.93827
FRYL	-0.904406	0.35444
IQGAP3	-0.059014	0.170189
DICER1	1.08819	0.688221
PHIP	-0.840714	1.32951
MYO10	-0.0554034	0.311389
SRP72	0.535897	4.59488
N4BP2	0.503539	1.21234
LAMC1	1.33971	1.13598
CBX7	-1.45269	1.53401
PRRC2B	-0.129967	0.338538
SF3A2	-0.0905126	0.0599082
ZFP407	0.141285	0.656966
ATP23	1.16312	1.73476
PRC1	0.0326475	0.0587864
MAP2	0.120064	0.0617161
BAZ1A	0.0418167	0.223778
CCDC28A	0.99194	1.4625
PRC1	0.962884	1.93287
MEX3A	0.731311	1.5403
CABIN1	-0.671921	3.48239
DHX16	0.620667	3.18106
DNAJC13	-0.718117	3.31895
SUPT16	0.659428	3.39921
ATAD2	-0.580404	3.59599
HEATR1	-0.411798	3.95311
ZFP105	0.662719	2.13645
ALYREF2	-0.243404	0.948358
SIPA1L3	-0.776619	4.06209
ARFGEF1	1.10382	1.29252
ZFP715	0.338307	0.374221
TTC14	-0.462732	1.44035
ZFP446	0.684519	0.940232
HNRNPD	0.445605	0.436966
KBTBD2	-0.158916	0.187888
PCF11	0.369682	3.79086
NSMCE4A	0.132755	0.760392
ATP2B1	0.253001	0.35175
SCLT1	-0.296974	0.837527
SF3B1	-0.491941	0.904665
TRIP12	-0.425508	2.72642
PAK1	-0.40177	0.593645
AKR1B10	0.345169	0.169756
SAMD4B	-1.26534	0.656481
ZBTB11	0.43477	1.85696
2310022A10RIK	-0.660042	4.47535
ANK3	-0.271628	1.83279
TUBGCP6	-0.159277	0.745023
BRD1	-0.936483	4.61503
SRP19	0.351915	0.775552
TAF4B	0.283514	0.882446
ZFP871	0.717349	0.171493
HNRNPL	-0.646034	3.52643
MYEF2	0.709523	0.692311
CPSF6	2.29925	0.795295
9930021J03RIK	-0.108829	0.0852098
SAP25	0.199847	0.442491
GRIP1	0.537511	0.833887
POT1B	0.19759	0.513339
SON	-0.542203	0.957545
MIA3	0.534744	1.40552
5730455P16RIK	-0.266534	0.0634663
AAMP	0.955011	2.04474
1110059E24RIK	-0.617864	0.265165
DNMT1	-0.313004	1.75244
ZFP850	-0.311188	0.209925
5730507C01RIK	-1.08242	2.29992
CCDC191	0.597751	1.11441
2410141K09RIK	0.75911	0.803023
KIF14	0.127359	0.495806
GM6871	-0.460188	0.225422
GM10324	-1.34441	2.15608
ZFP977	-0.267698	0.439229
FAM193A	0.120723	0.383938
HK2	-0.0965602	0.285262
CAPN2	-1.00928	0.529205
SEC22B	-0.214734	0.679154
KMT2B	-0.436896	2.16839
EMD	-0.198674	0.65597
ESRRA	-0.478468	0.584566
GTPBP1	0.28018	3.30709
ALYREF	-0.445472	3.92903
CLTA	-0.496801	0.987307
ENDOG	1.34929	1.04178
MLX	-0.560766	0.559226
MAP3K4	0.864046	0.712664
BCL7C	0.425837	1.93186
CAPN5	-1.28758	2.16121
FOXM1	-0.0288506	0.0663247
BAK1	0.0365569	0.017741
CASP12	0.556368	0.228245
POLR2J	0.30394	0.362552
UNC5C	0.348353	0.470245
DLD	-1.04137	0.44006
HSD17B10	-0.274363	0.668896
UBE3A	1.25634	1.89331
TCOF1	0.576081	5.02361
DCTN1	0.370685	1.02608
EBF3	-0.859675	1.9349
PRKCSH	-0.950843	1.49795
EEF2K	-1.42861	1.56351
SERPINB6B	-2.05198	0.543049
[truncated: 5,161 more rows]

## Sheet: B
Protein	Log2 FC primed vs formative Chromatome	-Log10 p value - no category	-Log10 p value - no category, but significant	-Log10 p value - significant primed factor	-Log10 p value - significant formative factor	-Log10 p value - shared pluripotency factor	-Log10 p value - significant and selected candidate marker	-Log10 p value - significant early differentiation factor
BCORL1	5.06031							4.04468
GLUL	1.89731							1.89703
DDX4	-2.46384		2.18334
ELAVL4	4.62426							4.12337
RAI1	2.47294							4.73838
SALL3	2.09579							3.21937
NES	3.54193							6.52988
SIX6	4.19509							4.0217
SYT7	2.49819							1.25932
CAPN2	4.31498							3.5813
TTC3	1.34841							3.35111
VIM	3.03857							7.30231
FABP7	5.19185							4.64473
SALL2	-1.97518				3.72916
MBD3	-2.46879				3.8412
TCF3	-1.98811				3.11928
HMGB3	2.66005			1.96086
FGF4	-2.53424				2.56304
CDH2	3.55562			2.77751
POU3F1	-2.19602				2.8128
RHOX5	-6.29842				4.33884
HMGA2	3.54776			4.47533
SOX1	5.45602			4.43926
FOXP1	-4.32993				1.81939
EZH1	-2.12316				4.09612
RBP1	2.67099			2.33608
SMARCAD1	-2.24115				4.44286
H1-6	2.42192			5.68244
ESRP1	-4.55599				1.539
TAF7L2	-4.54567				3.74125
LIN28B	2.22486			3.95698
L1TD1	1.43331			5.51445
PRDM1	-2.19568				2.58355
FOXD3	-2.32913				2.61349
NR0B1	-4.06691				4.20534
TFAP2C	-4.73797				4.35546
ESRRB	-3.98899				2.47391
LEFTY1	1.91125			1.94718
DAZL	-3.99699				3.25367
UTF1	-2.34785				4.07975
SMARCC2	1.51096			4.05536
SMARCA1	1.94457			5.2622
JADE1	-2.36145				4.12467
SOX21	2.97442			4.63546
DPPA4	-7.15898				1.513
IFITM2	-2.24007				1.53472
IFITM3	-3.27985				2.05016
DPPA2	-7.73475				5.5062
DNMT3L	-4.613				5.68261
HMGN3	2.49512			1.82714
SALL1	-1.51761				5.6665
CBX8	4.27789			3.0679
MORC1	-4.48075				4.83032
KLF5	-4.79636				3.79485
PPFIA4	-2.97143		3.44127
DST	-2.41862		2.16069
ZFP976	-2.80376		1.47333
DST	-1.88456		3.92932
MBD4	-2.07284		3.46164
CEBPZ	-5.80217		3.55287
SRPK2	-1.76513		2.43859
CLUH	-3.0518		1.36279
4933427D14RIK	1.51468		4.39471
ZSWIM9	1.59506		2.39634
EEF1D	2.22416		2.7811
TRP53	-1.81589		4.08294
DOCK6	-3.20949		2.86274
TJP3	-3.19529		3.47344
PPP2R5C	-2.06891		2.28669
CDC14B	2.17207		1.97687
NLRP4F	-4.41761		2.78087
MLH3	-2.20221		2.56196
DCAF4	-2.37803		3.71487
KIF13B	-3.4202		2.70187
TRAPPC8	2.57373		1.51769
MACF1	2.03406		2.36127
MACF1	-2.60722		1.95475
PLEKHG1	-2.31462		2.18994
CGN	-5.23393		5.33297
TBC1D25	-3.66046		2.63913
CUL4B	-1.72812		4.41192
ZFP334	2.69523		3.60496
BPTF	-2.12743		2.62578
CDC27	1.89819		2.69264
CDR2L	2.79365		1.07885
ZFP978	-5.47243		3.61285
ZFP691	-2.96123		4.13489
KIAA1522	-1.68613		2.36212
ZFP981	-4.37591		2.61284
SZT2	-1.74504		2.23359
ZFP980	-4.24701		1.5778
RBBP8NL	-3.95034		4.74433
MEIOC	-2.49958		2.13854
MAP7D2	1.95737		2.00578
BCLAF3	-1.58333		3.5775
ZKSCAN16	-4.9655		4.21477
SKT	-2.61676		3.03293
ZFP345	-2.14084		2.2335
GM14419	-2.50613		4.24759
GM2007	-4.44844		3.09662
GM14401	-1.80545		2.88786
GM14399	-1.84858		4.19049
DHTKD1	-2.39287		1.70524
METTL8	-2.01145		2.11463
ZFP971	-2.32539		2.07809
TRMT1L	-1.45333		3.6397
PALM3	-4.17096		5.20663
THADA	-2.8987		1.19227
NASP	-2.15115		2.49621
ZFP990	-4.88087		3.38515
LRRC37A	4.5888		0.881697
NHSL2	1.66053		2.5402
GM15091	-4.51679		3.68092
ZBED5	-3.13678		1.51128
JRKL	2.50247		2.0076
YBX2	-2.4401		2.5184
DOCK5	-2.88532		2.96064
ZMAT3	-2.07321		2.59717
DNAAF5	-2.33076		2.58191
AFDN	-1.82677		2.79855
EXOC3L2	2.01016		3.59817
LIG1	-2.8936		2.84381
PBRM1	2.57482		1.52526
MYO5A	2.67069		2.25563
FOXI3	-2.28512		3.90243
D930020B18RIK	-1.90086		2.11895
PIEZO1	-1.56238		2.51987
PRR36	2.6138		1.15766
SPTBN4	-2.46997		4.0071
MIA2	-1.87106		1.92283
LMO7	-1.35716		4.36111
A630010A05RIK	-7.03848		4.28325
SCAF11	1.36471		4.33629
ZFP960	-2.4641		1.57631
HECTD4	-2.26349		1.9733
ZFP961	-1.58		2.52847
ZNF296	-2.53444		4.51682
ZFP106	-2.81018		3.2441
NAV2	-1.57093		4.40457
ANKRD35	-1.94965		2.12086
ZFP362	1.47003		3.58838
NSD1	-1.51186		4.55656
ETL4	-2.46534		4.77623
CENPE	-3.56084		3.38521
ENAH	-4.01891		3.0971
RAPH1	1.75105		2.57004
ZFP958	-2.28487		2.72156
EPB41	-2.88668		3.84524
ZFP988	-4.51691		3.48214
LAMC1	-2.72945		2.98134
PPHLN1	-7.4149		8.13841
ZFP809	-5.53788		4.77325
ZFP185	-3.64882		2.69788
GRIP1	1.94044		2.88125
TRP53	-2.12908		1.85351
NOC2L	-7.92271		4.97702
AAMP	-1.57063		2.57549
5730507C01RIK	-2.44289		3.48955
2410141K09RIK	-4.029		3.33044
GM6871	-4.28176		1.21031
HK2	-1.58151		3.44365
CLTA	-1.64459		2.45001
PTEN	-3.13653		1.94374
EBF3	1.71121		2.6327
PRKCSH	-3.1949		2.39176
AIP	-3.12191		1.67132
GSTO1	-1.66857		2.10998
GCLM	-3.20458		2.02363
PTGIS	2.68003		1.97665
DPYSL4	3.43034		0.983303
CAPN1	-3.48121		2.73547
ABCC1	-3.36915		3.38383
RABEP1	-3.83248		0.920454
ANXA3	-6.34606		3.28882
CAPN6	4.26233		3.04591
ENC1	-2.46632		2.22984
BCAT2	-5.34027		3.09942
CALU	-1.55647		3.34904
MRPL23	-1.48396		2.99764
BCL2L11	-2.09633		1.5906
RNF13	4.80594		0.801514
GET3	-2.48924		4.00356
MAPKAPK5	-3.94194		1.58774
TRAPPC3	-2.83992		2.94246
PRX	4.05795		1.17878
NIPSNAP1	-2.09574		3.21575
ACOT1	-3.0106		3.53318
PDLIM1	-3.43125		1.91977
ULK1	-3.06659		2.80616
PSMA3	-3.99083		3.17801
UBR1	-3.20441		1.09314
FGFBP1	-2.80577		2.12718
CASK	2.60296		1.94705
PFDN2	-2.42417		2.23375
CFDP1	-1.97242		2.05956
WIZ	2.54563		1.7017
SORL1	-2.76976		1.52386
NID2	2.37062		1.57445
GRPEL2	-2.79816		3.13483
AURKC	-3.33725		2.90324
ZNF106	-1.6133		5.70787
PPT1	-3.84532		0.917954
DGKA	-3.16074		1.57028
MAP7	-2.28794		3.46188
BIRC6	-1.96594		5.3807
DCX	2.15514		2.75712
ODC1	-3.67007		3.12245
INS1	-1.58416		2.46564
HBB-Y	-2.28233		3.05487
IAP	8.87042		6.33312
ALDOA	-2.83898		3.31449
GPI	-4.70142		3.3446
HSP90AA1	-2.11938		2.77163
PDIA4	-1.71953		2.98929
SPTA1	-3.22583		2.64988
S100A10	2.14426		2.1377
APOE	-3.42941		2.98147
NEFL	1.91832		4.19254
NEFM	3.50578		5.33341
FTH1	-3.03277		1.8057
CDH1	-2.32281		2.62814
CDH3	-2.38579		2.46071
EIF4A2	-2.58493		2.07799
GSTM1	-2.52343		3.13087
SCD2	3.20086		2.945
RB1	-2.89559		1.24518
ATP1B1	-2.81286		3.83888
CALR	-1.78036		2.63409
HSPB1	-5.01255		4.45475
HMOX1	-2.15572		2.5649
PRPH	-2.17897		5.98891
TCF3	-1.88186		3.54419
LGALS1	3.06411		3.93381
PRKCE	2.46692		1.55004
LDHB	-2.97001		1.77724
ZFP59	-2.4528		3.41514
ASS1	-3.36153		4.18552
SPTAN1	-2.53422		1.96619
HSPA2	1.95921		4.54446
ENO1	-1.56241		2.51614
MTHFD2	-2.01342		4.88708
RPS6KA1	-2.17871		3.20747
RARG	-1.94614		2.17097
GSTP1	-1.8728		2.54915
WT1	-5.29113		4.22339
CAPG	-4.40924		3.28889
GSTA4	-4.13996		2.14008
CTNNA1	-1.57846		4.01559
PRKCD	-3.16218		2.30685
CTNND1	-1.45594		3.83597
RBPJ	-1.91802		5.18102
MAP2K1	-2.15357		1.92425
NECTIN2	-3.37342		2.09371
GNL1	-1.85		2.92125
PPM1B	-2.85247		1.90591
TAGLN	-2.66516		1.9343
COL18A1	-1.67467		6.93037
PURA	-2.81368		2.19106
MSH2	-2.04333		4.17307
ACADM	-2.75302		3.68332
GPX3	2.26018		2.76754
GSTP2	-2.06674		1.72274
ADSS2	-3.39014		3.46698
NEDD4	-1.63183		2.73689
ALDH2	-2.3027		3.23318
SYK	-1.71678		2.86698
ANXA5	4.3634		3.19831
RFX2	-2.22316		1.82049
MYBL2	-2.04918		3.87335
IMPDH1	-2.80051		2.42538
BCKDHA	-1.98755		2.52505
HSD17B8	-2.89291		1.47274
PLCB3	-2.8757		1.5783
HSD17B4	-1.54921		3.41419
HSD11B2	3.32591		3.13765
UPP1	-4.5085		4.45735
FGD1	-1.55956		2.97066
EPB41L4A	-2.09275		1.59512
DBT	-2.01187		1.70508
MSH6	-2.28455		4.35027
NUB1	-1.47179		3.66667
LRPAP1	-2.09312		1.63443
COX17	-1.98492		1.98323
USP5	-1.66585		2.62406
ACTN4	-1.52427		2.99754
SLC16A3	2.93827		1.38869
ACOT8	-2.14534		2.33392
TPM1	-2.55084		1.2338
TPM2	-3.44999		2.55377
GMEB2	-2.26444		2.76705
CPNE2	-1.77571		1.96843
LZTS1	1.4708		3.64485
RAB5B	-3.41017		1.46139
CKS1B	-2.388		4.45885
VBP1	-3.46058		2.64813
DAD1	-2.91385		1.3287
ARF6	-1.74856		2.14935
VAMP3	3.14891		2.83071
KCNJ3	2.57748		1.97226
TUBA4A	-2.12562		2.97337
RANBP9	-2.15936		1.71373
FV1	2.46048		2.11058
EBP	2.96485		1.65386
PDLIM4	2.36298		3.15458
MPP1	-1.80427		2.24345
H2BC1	-5.94865		4.10829
RPL10L	-3.80951		3.50704
PSME1	3.23511		1.49776
ANXA11	-3.77518		1.69489
PPP4C	-1.95308		2.68989
PITX2	2.7233		2.80191
GCLC	-1.7179		2.06075
THUMPD3	-1.81387		2.08209
DTYMK	-1.88412		3.36139
PDE4D	-2.98523		1.21647
CTNNB1	-1.59333		4.20424
JUP	-2.0195		3.23276
EPHA4	3.38416		4.93933
ENAH	-1.52159		4.01076
PC	-1.64319		3.29703
CAPRIN2	-1.49532		3.43407
GDF3	-5.19773		4.77735
ZSCAN2	-3.25568		3.12912
ACADS	-2.14264		2.42327
CNN2	-2.00733		2.59969
EPS8	-1.68408		4.68291
UBXN2B	-1.91631		2.2541
ZNF800	1.90129		3.24455
CCDC138	2.23141		1.53044
POGZ	-4.1769		1.08196
TANC1	-1.75034		4.38287
STYXL2	-2.60503		2.69984
GSPT2	-2.71336		3.03727
AARS2	-1.9135		2.06726
ZGLP1	-4.46693		3.49944
MSTO1	-2.46327		2.8966
PDE12	-2.86157		3.07546
LLGL2	-3.82783		1.85615
ZMYM1	-2.02713		4.15074
PDLIM7	-1.40564		3.78525
PDIA6	-4.00898		3.31392
PNPLA6	-1.5689		3.37809
FUBP1	3.61472		1.60987
TEX30	-2.65083		1.2554
LMTK2	-2.99571		2.30352
B3GNTL1	6.43589		4.08059
RARS2	-4.04313		1.5018
FAM160A2	-2.12066		1.61763
GSE1	-1.5269		2.86642
BCKDHA	-2.87433		2.95449
PRICKLE1	2.81781		2.27874
GTPBP6	-1.61336		2.65787
YIPF3	-2.75337		1.4108
LYPLAL1	-3.21601		0.956271
GPATCH11	-1.6763		2.81707
EIF3J1	-3.72525		1.30757
ALG10B	2.4735		1.21274
MCRIP1	3.79052		4.1758
SPG11	-2.13569		1.78243
GREB1	2.15203		1.77905
NXT2	-2.41407		1.28385
ARHGEF40	2.50355		2.21399
TARS2	-1.74539		2.0385
FCHO2	4.0519		1.17186
FOXR1	-1.88481		1.83398
THEM4	-2.91095		2.51792
CCDC160	1.95645		4.06933
SFI1	2.27664		3.03107
USP48	-2.12318		1.94604
DNAH12	-3.15381		2.46959
PYGO2	-1.94135		2.68839
P3H1	-3.03145		3.22471
LIN28B	3.24637		2.18779
BAHD1	-3.15656		1.41104
SYNE3	-2.68217		3.43058
ARAP1	3.93517		2.25525
PWWP3B	2.99806		2.10835
PLEKHG3	-2.93358		1.67544
MAEA	-1.76762		2.1937
GM14685	3.58421		3.93285
PRUNE2	4.958		0.898484
ZNF608	1.58087		5.55095
NEXMIF	-3.70531		3.59894
SFMBT2	-2.64853		2.83308
MTUS1	-1.9634		2.68098
USP28	-4.72718		2.1085
COBL	-2.98705		1.75211
SCO1	-2.86024		1.12456
RAP1GAP2	-3.50109		1.20335
SPECC1	2.52871		3.74594
GCDH	-1.76851		3.89005
GRB10	2.01849		2.79712
IRGM1	3.50922		2.68199
NFE2L2	-2.17422		1.64899
HELLS	-1.47842		4.22689
JRK	2.62985		2.06148
ASNS	-2.00015		2.17783
NIN	2.42647		5.1982
KSR1	2.25827		2.13794
BCAR1	-1.95394		2.18598
OCLN	-1.95917		2.58409
PRDX2	1.74107		2.35723
PAPOLA	-1.70829		2.41404
ARHGEF1	-4.37513		3.26944
FNTA	-3.56821		2.29972
SOAT1	1.61298		3.88373
SIX4	-3.0781		3.32668
CLCN4	2.27976		1.98966
TRIM25	-4.6795		4.12835
STARD3	3.35677		3.53097
FDXR	-1.85085		1.86654
HSPH1	-1.72341		3.16463
LASP1	-4.58332		1.46883
PEA15	2.42991		3.78566
SPTBN1	-1.45657		3.58584
OSTF1	-4.08914		3.13848
TLE4	-2.76779		2.1272
ITGA3	-3.36298		2.61577
RAB34	2.05433		1.78801
CDK6	2.89659		2.82254
ABCG1	-3.74257		3.40089
TOP2B	1.5115		5.23794
ATP2A3	-2.35511		1.37801
UGT8	2.98402		2.53867
STX3	-3.37451		2.77675
NLRP4F	-3.08508		1.4439
KIAA1841	2.8613		3.49078
ZC4H2	3.1034		3.43498
GALK2	-2.79587		1.44045
SAMD9L	3.58767		4.10009
ZCCHC2	-1.94546		2.04458
TASOR	-4.66518		3.14668
TASOR	-2.15716		5.52932
KIAA0753	2.19999		2.0323
CGNL1	-1.95052		2.03942
ZSWIM9	2.56448		1.35764
ZNF521	4.36269		3.45357
B4GALNT3	-3.49704		3.47314
HMGA2	3.42479		1.94522
OCRL	3.33524		1.21387
RCBTB1	-5.10093		2.68979
RAD17	-2.60851		1.65152
ZFP180	-2.73977		2.40988
ZNF511	-2.22863		1.44158
PPP4R3A	-1.92844		3.16113
BCKDHB	-2.58781		1.90009
FRMD5	-3.99325		3.23872
SNX6	2.47092		1.67295
SPATA24	-2.43217		2.5375
DENND2C	-3.66213		3.15212
OXSR1	-1.63839		2.4785
ARHGEF18	-2.05043		1.98876
GALNT10	3.08586		3.43262
AHDC1	-1.5984		4.67343
GRAMD2B	-2.24714		3.36093
RAD54B	-1.91483		2.36967
RASA4	-2.87094		3.36286
CCDC88C	-1.73589		3.38577
SYNM	1.80821		2.57657
ZNRF2	-2.27628		2.38415
UBFD1	-1.87052		1.8059
ASAP2	-4.79854		1.38471
HOOK2	-3.13859		2.09627
HUWE1	-1.76892		2.63234
DUXBL2	-2.996		2.49015
C2CD5	-2.80681		1.49992
IGSF1	3.27459		4.12301
OLFR301	3.46274		1.03676
ZFP184	1.933		1.63173
ZFP606	-3.60708		4.32001
KLHL13	-1.88561		2.02999
GRAMD1B	-2.16837		2.97335
ZNF423	1.41589		4.812
SDCCAG8	1.94991		1.81077
DGKZ	-1.92912		3.55119
TDRKH	2.54097		3.00676
ELL3	-2.18996		1.82619
	-3.88671		1.52717
UBAP2L	-3.02602		1.76008
WNK3	-2.54935		2.00935
PRICKLE2	2.9746		1.98962
RMND5A	-3.56561		2.40326
RBM12B1	-2.29549		2.79427
PANK4	-2.12096		2.8184
FMR1NB	-3.3154		3.2345
SNX32	3.86834		3.27693
MRPS10	-2.73197		1.87598
WDTC1	-3.77037		2.59352
TTC9C	-2.85119		1.27421
ATPAF1	-4.54505		3.31493
PDK1	-4.57676		3.19233
LPP	-3.06757		3.34366
ENOPH1	-2.15776		2.53699
WDR92	-3.09285		1.10796
AARS1	-1.91196		3.08162
EPB41L5	-2.70941		1.58583
GPT2	-3.2186		4.47788
PCK2	-1.52401		2.79788
UBAP1	-2.60476		3.46682
SEPHS1	-2.18957		1.69318
ANO10	2.83333		3.70423
POC1B	3.12356		2.42564
ELOVL5	-3.44846		3.60425
ENOX1	-4.77376		4.48112
FRMD4A	1.78272		2.37008
IARS2	-2.73542		1.10271
PRUNE1	-2.4969		2.41915
AP5M1	2.23062		2.9184
HSPBAP1	-4.16016		3.93051
ELP6	-1.90973		2.18663
ARHGAP22	-1.94432		2.34814
MCF2	-2.63335		2.45241
BNC2	-2.68464		2.295
ZBTB33	4.51306		2.88165
TCAF1	2.74536		1.47816
KBTBD11	-2.36607		3.42939
SUMF2	-3.80229		2.62862
ELMO1	-1.82134		2.81865
PPP1R18	-2.41992		1.54902
CEP55	-2.3223		2.22404
CEBPZOS	-1.96806		2.09948
PIK3CB	-2.3515		1.87899
UBR7	-2.93724		1.35847
PLEKHA1	-1.74418		3.12727
NSD2	2.20635		4.73362
QDPR	-2.09012		3.50788
JAKMIP1	-3.15499		1.80434
NUDT9	-2.95326		2.57062
POMGNT2	2.20007		2.24545
MAOB	2.84872		1.62282
ARRB1	2.10769		1.57942
RHPN2	-2.96489		1.44097
OSGEP	-1.59993		3.11107
HAT1	-1.75631		2.4328
ITPK1	-2.72129		2.85651
TTC39B	-3.89531		1.78113
PARP12	-2.68797		3.11039
STON2	-3.26362		2.844
ZMAT4	2.38561		1.88584
RPS6KA5	-3.14413		2.66034
STRIP1	-2.19817		2.02594
ZHX2	2.47239		1.41834
TRUB1	-3.05842		1.39386
COG5	-4.65234		4.00664
LDLRAP1	-3.6132		2.73596
PREPL	-2.55398		2.53261
CCZ1	-2.63497		2.86201
BRAT1	-2.46512		3.61355
LMBRD2	2.08592		1.53758
FAM118B	-2.51937		1.80373
REC8	-3.18449		4.54548
CLMN	-2.0876		1.73786
TBCEL	-2.8501		1.41259
FAM126B	-1.86254		1.96829
CCDC134	3.01573		2.33406
YBEY	2.82263		3.64473
CACNB2	2.2505		4.32232
NAPRT	-2.87206		1.50543
VWA8	-1.47361		3.0646
MACROH2A2	1.66319		5.24649
TTC27	-1.86298		3.30489
KCTD20	-2.90743		3.48835
SNX30	-2.00794		2.12742
AKR7A2	-2.96966		2.66208
H2BU1	2.01906		1.62244
EPN2	-2.27659		2.05523
EIF2B5	1.8315		1.86545
BAG5	2.16298		1.51763
PYGB	-1.74273		3.13364
FERMT2	-2.76568		2.00841
SYNE4	-3.64617		2.3525
OVOL2	-3.61876		1.99893
THTPA	-4.04027		4.73785
COMMD10	-1.97889		1.61417
OPLAH	-3.33841		1.23011
EIPR1	-3.50839		3.24435
B3GNT7	-3.44369		3.32999
SPIN4	3.70748		1.6579
PHLDB2	1.90924		4.11498
MTMR3	-2.55902		1.43322
SLC38A1	3.67977		3.46221
PPP4R1	-1.53086		3.21388
CBR3	-4.0386		4.55363
SWI5	-1.95236		2.31375
TDH	-6.47128		5.79677
OPTN	-4.1763		4.27347
DCAF8	-2.61607		2.02487
BLMH	-5.10969		0.90683
TASP1	1.63968		2.2145
NUDCD3	-4.21499		1.78668
ZFP940	-2.69184		1.31549
GFM2	-1.7621		2.61135
MCAM	-4.09566		2.73385
TUT1	-3.00823		1.27985
SH3GLB2	-2.20764		1.42949
LRRC8C	2.3374		3.78213
MIB2	-1.76398		3.5966
OARD1	-2.00923		4.29993
GPN1	-2.83048		1.29345
CDIPT	-2.67843		1.61159
TBC1D19	2.7563		2.68765
CCDC115	-1.75637		2.04919
GRAMD1A	-1.53459		3.09067
MOSPD1	3.37573		4.87399
AMOT	1.55607		3.59613
MARK1	-2.58534		3.55519
CASKIN2	2.4605		1.32632
IRGQ	-3.92319		3.2352
CIAPIN1	-2.95411		1.10487
TTLL1	2.42228		1.8299
AIM2	-4.35574		3.77109
ZBTB1	-1.97478		3.22988
FAM3C	-2.75219		2.76969
USP3	1.6579		3.21815
GLDC	-1.98488		2.69617
PLEKHF2	-4.5276		4.41091
NDUFS2	-2.2411		1.93598
RPP25	-2.35177		2.52567
RABEP2	-6.0494		1.983
GNE	-1.79685		1.82872
SPATS2L	3.84097		3.92209
SNX11	-2.98184		4.48398
DEPDC7	-2.2446		2.90833
RBM47	-3.56203		3.68296
CBS	-3.04534		2.1197
TREX1	-1.74787		2.11939
AJUBA	-2.07659		4.56193
DUS3L	-1.62723		2.96203
FKBP6	-2.61042		2.65663
ATL3	-2.64397		1.98349
LRRC49	2.67086		1.24039
BAG2	2.65873		1.58217
PTGR1	-2.43377		3.13505
FEN1	-2.61385		1.20561
LPIN1	-2.01439		2.2974
DST	-1.51235		3.89504
DST	-1.48967		3.2051
SMC1B	-3.6825		1.51336
ACAA1A	-2.22306		2.74009
COA7	-2.34355		1.85052
KLHDC4	-2.67477		2.27854
SH3BP4	-2.79726		1.19151
TRAF7	-2.58383		3.65711
PYCR1	-2.48943		2.38107
PRMT7	-3.82249		1.39914
BLVRB	-3.70629		3.2766
CIC	-1.91991		2.115
RNF31	-2.44314		2.67907
TRPS1	2.23466		3.62583
GRIP1	3.89769		4.23164
TALDO1	-3.64146		0.905288
MYO5A	1.52526		3.2872
EPS8L2	-3.50932		1.49159
PLS3	-1.63095		2.38001
HIBADH	-2.30449		1.67001
NDUFA10	-2.67388		1.154
ST7	1.91783		4.2022
MTFR1	-1.86165		2.27961
MCCC1	-2.33864		1.65328
TPGS1	1.63806		3.15673
USP26	-4.47392		4.55545
SYTL1	-2.66237		3.53613
MRPS18B	-2.9038		1.17264
RANBP17	-2.40666		2.04583
ANKRA2	3.07302		4.04259
LPIN3	-2.77287		2.25262
UCK2	-2.01094		2.72632
BHLHE41	-2.02712		2.17639
NDUFA5	-3.46482		3.83276
ATP5MG	-3.31218		1.99234
BCL2L14	-3.88869		2.46065
MRM2	-2.33155		1.70617
MRPL51	-1.95656		2.04876
LAP3	-1.7802		3.33478
DPH6	-1.67025		2.4706
FIS1	3.19558		3.49244
NDUFB5	-2.01576		1.57022
COTL1	2.61155		1.78646
MRPL20	-2.41084		1.43349
TRAP1	-2.09408		3.41928
PPP6C	-3.06746		2.21965
SLC25A46	1.78976		1.87939
RIOK2	-2.69191		3.77041
MRPS24	-1.7833		2.27092
NDUFA6	-3.33323		2.36027
FANCL	-2.92606		2.11689
HYPK	-2.84514		2.45554
RCHY1	-2.01353		1.89379
GADD45GIP1	-2.53751		1.27131
ATXN3	-1.83976		2.89131
ZBTB8A	-2.90232		3.17529
CASZ1	-1.84822		5.56779
WDR73	-2.10715		1.75757
TDRD12	-2.85271		5.57245
ZSWIM1	-2.15119		1.87316
RPUSD4	-1.58628		2.96701
SUGT1	-2.12715		2.22759
MGME1	-2.29234		2.00219
DHRS7	-3.06679		2.35132
EEF1AKMT1	-5.80106		4.35108
CRTAP	-3.00728		2.37759
GLIPR2	-2.00553		3.01314
UQCRC1	-1.723		2.75795
PGM1	2.66825		1.46495
EBAG9	2.74719		1.5947
GATD3A	-2.31035		1.83058
MRPL28	-3.22581		0.99823
UBE2C	-2.44581		2.62558
RTL8B	3.17684		2.14023
LRRC57	-3.37161		2.46747
ATP6V1F	-3.74677		3.08762
CHCHD2	-4.79445		5.42753
MRPL21	-2.8296		1.3894
KTI12	-2.97538		1.07484
HIST3H2BA	1.79184		4.77111
EPHX1	-2.76798		2.90059
HACD2	-1.82335		3.21257
ATP5F1D	-4.06944		1.8185
CUL2	-1.71783		3.71195
CDYL2	-2.49214		1.80168
ARMC1	-2.50129		3.06999
DUS2	-2.30649		1.57497
GID8	-2.71394		3.08288
PRORSD1	-2.18146		4.23504
PIPOX	-2.88986		2.78757
ALG13	-2.50048		3.82098
DENND10	-3.04939		2.66453
HM13	2.925		2.68229
CALR3	-3.38449		3.59846
RBMXL2	-8.91768		1.91256
NAA16	-2.10454		1.92228
PLIN3	-2.36136		1.78216
ACADSB	-2.04449		2.66198
CCDC97	-2.65118		3.71464
EIF3K	-2.06075		2.63438
HMGN3	2.55631		3.82396
PYCR3	3.54416		1.91803
NDUFB10	-4.77484		3.19045
APOO	-3.60096		3.46532
ARFGAP1	-2.53485		2.32253
XPO7	-1.88922		2.48994
HSD17B11	-2.91322		2.54305
ALDH6A1	-4.06656		2.41418
CHST1	3.533		4.90534
MVP	-4.03904		3.34063
SNAP29	-3.3276		2.24367
ZNF319	1.88198		2.61375
PLEKHA2	-2.73769		2.19174
ZNF22	2.93549		3.46986
UBE4B	-2.02729		2.36348
INPP5D	-1.75799		2.80254
KAT2B	-2.1914		1.71693
IVD	-3.22133		2.28143
RABGGTA	-2.97928		3.07847
IDE	-3.70354		3.19997
NIT2	-1.97618		2.96436
AKR1A1	-1.40884		3.7258
TFAP4	-1.70829		2.60541
TACC3	-2.8189		1.92776
CDC20	-1.88457		3.75357
SARS2	-3.60466		5.67337
GNPNAT1	-2.38373		1.87273
YBX3	-2.20945		2.19903
IQGAP1	-1.6798		4.10954
NOVA1	1.95276		2.13739
HIP1R	-2.63863		2.38737
TGM1	-3.12945		4.66427
SCLY	4.25301		0.884858
ELOVL2	3.4519		1.07604
RABGEF1	-2.18604		1.45588
QTRT1	-3.52519		2.65095
HDGFL3	2.41898		2.08582
TXNRD1	-3.03641		5.81215
MAGEH1	2.15617		2.22661
RASGRP2	-1.68798		3.0877
PHC2	2.32534		4.25673
MLF1	2.23956		3.97577
TRIM44	3.67195		0.938016
TRP53INP1	-2.01823		3.08821
ACSS2	-2.19858		2.12776
SHROOM3	-1.50201		4.31282
PLEC	2.03518		3.48089
EGFL7	-2.10886		2.16901
SLC25A13	-2.26259		3.31468
TJP3	-2.82833		3.3175
PKP3	-2.86903		4.63566
DACH1	2.31612		4.62875
BHLHA15	-2.6863		3.62836
PLAG1	1.98386		3.10691
ACOT2	-3.39111		1.60382
GAB1	-2.80545		2.38712
MAGEL2	2.54107		2.46928
NFU1	-2.63409		1.95691
DMRT1	-2.59781		2.66394
FBXO15	-2.76264		3.31383
MVK	-2.23945		1.71123
NUBP2	-3.03853		1.26668
BCAM	-2.57725		2.49047
ZEB2	2.22484		2.59156
NRK	-2.05537		2.2235
RPGR	-2.60189		1.40654
PSMA4	-1.79435		2.36644
SAE1	-1.89621		2.30318
HIC1	-3.18405		3.2958
TAPBP	2.00549		1.65702
PPL	-3.01415		2.11539
CCS	-3.53881		2.22357
FARSB	-1.50148		3.29253
PFKP	-2.05094		2.91066
RBCK1	-2.50993		1.74091
AK4	-3.97473		2.76393
RBMX	3.27341		3.45258
NME4	-4.13195		2.6303
RBPMS	-1.96465		1.62418
SLIT3	4.66341		4.28584
GSTZ1	-3.47469		2.06143
TWF2	-2.67682		2.17498
UBA2	-2.17197		2.97321
SEPTIN3	1.98743		1.66799
TRIP6	-2.01135		1.95197
CHEK2	-3.07997		2.48086
PDPK1	-2.43314		4.06084
DGAT1	-1.60478		2.9405
RPS6KA4	-2.07651		1.73199
MTMR7	-2.16952		2.57777
FEM1B	-2.2217		2.56013
EPB41L1	-2.13009		2.9213
GRIA4	2.30066		1.96675
PLPBP	-2.04563		1.86018
OBOX8	7.69015		4.80007
BRD1	1.23792		4.08109
MYC	-0.296347					0.466091
OCT4	-1.07576					2.29031
REX1	0.0489966					0.0871396
CBX2	1.30856			4.05314
POU2F3	0.206657					0.348474
SOX2	0.239552	0.625779
SOX3	-0.264884					0.639766
OTX2	-0.920543					1.15283
GLI2	0.852862	0.334085
TET1	-0.810574					3.17336
TET2	-0.778462					2.43902
SOX2	-0.568487					0.634624
NANOG	1.03444					2.54098
SALL4	-0.445196					3.24068
DPPA5A	-2.61049					0.986341
SALL2	0.251104					1.29486
SRCAP	-0.179602	1.12372
KTN1	0.698065	1.86715
CLASP1	0.577861	1.3029
TARDBP	-1.63905	0.894986
TRIP12	-0.559906	2.50686
TRIP12	-0.889742	3.92829
AUTS2	0.553798	1.66166
ZFP119B	0.331593	0.399407
DHX9	0.321152	0.957617
FARSB	-1.32782	2.21815
MSH3	1.00663	0.437084
MISP3	0.220279	0.195455
TNS1	1.01761	0.417822
XRN1	2.02743	0.829964
GM49416	0.817464	2.74551
BCLAF1	0.324961	0.638482
FAT1	-1.45799	2.01235
TRIP12	-2.00912	0.638101
TARDBP	-0.128339	0.90215
ACTR5	-0.823883	2.0922
MACF1	-0.899087	0.37912
A430005L14RIK	-1.18805	1.73085
NAA15	0.322179	0.537466
MAP4K4	-0.575493	3.47821
PRKAR2A	0.212384	0.202046
RCOR3	-0.898968	1.13236
SNW1	-0.135613	0.430013
IGHMBP2	0.280889	0.182031
LDAH	0.257671	0.291142
FBRSL1	-0.840533	0.277053
ATP11B	-1.63947	0.614759
3110082I17RIK	0.00659116	0.01523
ATRX	-0.854399	0.365312
ATRX	-1.34215	2.8466
0610012G03RIK	-0.674704	2.97256
SPECC1	1.61896	1.03566
GM32687	0.122189	0.199124
NUP205	-0.409563	2.75778
AU041133	-1.80184	0.741704
HNRNPA2B1	-0.31219	0.515142
GM43951	1.42118	0.952332
SERBP1	-0.0822837	0.0438608
ZFP638	0.31713	0.632733
EIF4A3L2	0.664159	0.902326
INTS13	0.275261	1.11378
CMAS	0.949269	1.57565
RFC1	-0.609963	1.48398
DUS3L	-1.30958	2.73396
ACTR6	-0.474766	1.31812
RRP36	-0.730522	4.35511
PRMT5	-0.316005	0.174972
SUV39H2	0.202096	0.480743
NCAPD2	0.121562	0.26211
THOC5	-0.0193024	0.0415624
TMTC3	0.881285	0.387872
WDHD1	0.17632	0.246326
HYLS1	-1.4147	0.663743
EDC4	0.537692	0.922434
OSGEP	0.368736	0.423831
DHX34	1.20201	0.389482
LCMT1	-1.27289	2.50644
MAZ	-0.469448	1.18174
BCL7C	0.499427	1.51755
ZFP109	-0.387901	0.191137
MRPL48	-1.60141	1.65132
MED25	0.820844	1.1071
TACC2	-1.89875	1.11616
BPTF	-0.97617	1.32457
ZFP654	-1.09294	4.53918
RAB34	-0.529448	1.53619
STIM1	1.22672	1.22941
FTL1	-0.284339	0.137767
2900026A02RIK	-0.478757	1.92249
GM35315	-2.53536	0.73035
GM45871	-2.18598	0.636659
NUP98	-0.310708	0.528564
RPL13A	-1.26611	0.586536
PCM1	0.414353	0.183902
MYO9B	0.500975	0.249479
TRRAP	0.0425491	0.158741
ZFP930	-0.569026	0.136952
ALMS1	-0.181585	0.138336
GATAD2A	-1.03373	2.03087
TLN2	-2.37641	0.789509
PDCD7	0.155921	0.272221
ZBTB44	0.221677	0.158848
KIF23	-0.147592	0.38917
APLP2	-1.39767	2.28079
LRRFIP2	-1.3927	2.064
TTC13	0.399581	1.0879
ATR	-0.26595	0.551919
CD276	-0.840663	2.28355
1700017B05RIK	-0.833478	1.73211
FBRS	-0.240199	0.93424
DMD	-2.27045	0.906335
BAZ2A	-0.861255	1.58584
PCNT	0.945117	2.31252
RPS12	0.288082	0.496115
PMEL	0.530026	0.455187
ATAD2B	-0.307629	0.416808
GM32717	-0.364089	0.340953
NOVA2	0.650146	1.21762
CEP85L	1.26572	1.74934
EPB41L2	-0.0699793	0.0565657
4930430F08RIK	-2.06815	0.915532
ZFP825	0.293383	0.0647689
AKR1C20	-1.29576	0.441431
KIDINS220	-0.177434	0.710596
ZMYND11	0.206946	0.135461
ZFP839	-1.42223	0.772586
KIF20B	-0.429912	1.08443
ZKSCAN4	-1.1251	1.03887
NOLC1	-0.286697	0.200514
SEC24C	-0.712367	4.07247
TAF4	-0.806308	3.54005
ZC3H13	0.387435	0.641933
SPCS1	-0.707219	0.884723
UBR5	-0.936281	1.03478
NT5DC2	-0.279114	1.40663
TINF2	0.0269082	0.0548638
SCAF11	1.03015	0.673898
GM5478	-0.591034	0.128527
METHIG1	-0.990517	1.02446
PCBP2	-0.850342	0.635032
CENPJ	0.837474	2.43111
LARP4	-1.14848	1.02398
HMGA1	-0.173709	0.316832
QSER1	-1.02922	3.93579
A630089N07RIK	-0.993864	1.42037
HMGA1	0.459316	0.787736
PLEC	-0.718673	0.633107
RPL10A	-0.264409	0.530564
GM7072	-0.885838	2.12268
2700062C07RIK	0.314039	0.648421
TAF4B	-0.975264	0.785179
SNRPD1	-0.619073	1.86434
HMGXB3	-0.377015	0.231978
LCOR	-0.932058	3.27032
IQCF2	-0.0744152	0.351566
AAK1	-0.53856	0.199261
GM10130	-2.26565	1.26269
FBRSL1	-0.203274	0.45793
ABR	-1.62473	2.11621
DNAH14	0.140855	0.0798887
TNS3	0.136056	0.17519
TNXB	0.091025	0.0305797
EED	-0.624207	1.47943
KAT6B	-0.856258	0.431311
CHD3	0.73195	0.973216
NKRF	1.31389	2.49938
ZDBF2	0.697939	0.452453
GM10033	-1.25915	0.136353
CCDC112	0.0255496	0.0429186
RAPGEF1	0.0700677	0.04546
AKAP17B	-0.303278	0.867238
NCOA3	-2.75256	0.709544
ZMYND8	0.129653	0.266874
ZMYND8	0.330226	0.972287
DHX8	0.179331	1.05103
ZNF335	-0.775257	1.19821
ARFGEF2	-0.333037	0.93052
STAU1	2.38394	0.435942
KANSL1	-0.810289	0.6567
BPTF	-0.518989	2.73908
GPATCH8	0.416613	2.10427
FAM104A	-0.530658	1.17925
CDC27	1.13489	2.96419
ZMYM4	-0.314682	1.47647
ZFP979	-0.593434	0.474694
ZFP984	-0.394483	0.278938
PRDM2	0.498222	2.25585
RLF	-0.232307	1.30837
YARS	-0.408489	1.06855
ZMYM6	-0.590616	0.909403
ITGB4	0.0407104	0.0563218
FBF1	-1.80039	1.79701
CHD5	-0.582915	0.263619
PTPRF	-0.767516	1.97392
TMEM201	-0.208361	2.10353
ZFP991	-0.527564	1.39276
OSBPL9	-0.678373	0.323531
FYB2	0.323338	0.0558502
KIAA1109	-0.270423	0.355087
SH3PXD2B	1.35158	2.63367
MED14	-0.0123444	0.0440241
FAAP100	0.00300598	0.00229292
DHX35	-0.250602	1.61181
SOGA1	0.122947	0.0374818
PUSL1	-1.65552	1.51139
SPEN	0.292154	0.869233
DDI2	-1.12512	2.26099
KIF2C	0.78456	0.472833
CSTF2	-0.761425	1.84994
CCDC120	-0.950791	2.74281
MAP7D3	-0.923593	2.78406
DOCK11	0.728773	1.97043
STAG2	0.962969	2.6946
HSD17B10	-0.855022	1.45343
GEMIN5	-0.237443	0.545769
PIGO	0.292762	0.281633
MED12	0.199366	1.58485
RYR3	-0.766893	1.93329
CKAP5	0.00464757	0.0177451
AMBRA1	0.282515	0.423251
CAMSAP1	-0.743441	0.863366
BRWD3	-0.205867	0.5969
ACBD4	-0.739628	0.627216
TPRN	-1.3516	2.19145
DMRTC1B	0.252336	0.665453
1110051M20RIK	-0.723344	2.15196
NDUFAF6	-0.125608	0.0777302
VIRMA	0.185497	0.590691
ENTR1	-0.660437	1.56164
MAN1B1	-0.401618	1.14688
FUBP3	0.0847015	0.0288901
FUBP3	0.13121	0.811852
PNPLA7	-0.848385	0.289997
MAP7D1	0.374434	0.602355
CHD7	0.511202	2.93097
DPY19L4	-0.98707	0.874439
PNISR	-0.467629	1.02274
FOCAD	0.86307	1.76367
SETX	-0.390248	2.99863
CNTRL	-0.121186	0.332968
PTPN3	-1.76132	0.590151
USP48	-0.579555	0.318838
SHROOM2	-0.939185	4.60319
DNAJC25	0.34554	0.507129
MLLT3	0.532441	1.79105
UBR4	-1.35907	2.68019
CIZ1	0.00367165	0.0131197
DKC1	0.73679	0.64115
ZNF711	0.702159	1.352
MDN1	-1.1389	3.619
PLCH2	1.13654	1.90827
TPX2	-0.108119	1.48897
CTCFL	-0.18039	0.10775
FMNL2	0.334625	0.237091
OIP5	-0.668245	1.17516
RTF1	-0.838816	1.62049
NCOA6	0.224412	0.1541
PPIG	-0.0780099	0.137491
LGR4	-0.757443	0.662957
ZFP969	-0.935303	0.507665
LRP2	-1.01033	0.752319
PRAMEL14	-0.594291	0.567109
AGRN	-1.67373	1.2055
TTN	0.0840518	0.255097
CCDC141	-0.596332	0.185417
UPF2	-0.63852	1.68696
ZBTB34	-0.984871	1.6881
CEP152	0.560515	2.93895
BAZ2B	0.332909	3.52636
RABGAP1	-1.96122	1.21692
REX2	-1.82428	0.467771
MGA	-0.115603	1.12936
ATXN7L3	0.960984	1.52203
UBTF	-1.00366	1.86475
MOCS3	1.17528	0.108563
LAS1L	-0.356482	1.79418
DLG3	-0.991596	1.02768
GM14406	-1.28473	4.11283
GM14295	-1.46882	1.76705
MANBAL	0.561743	0.83861
ARID1A	-0.273078	2.33985
PSIP1	1.15454	0.929212
KALRN	-1.44179	0.586662
ARID4B	0.203893	0.751813
DENND5B	-0.767734	0.436887
ARFIP1	-0.51292	0.973744
KANSL3	-0.135495	0.370606
RSRC2	-1.01939	2.42142
CHD6	1.09544	4.24175
PABPC4	-0.822034	2.98151
KNL1	-0.295569	1.5168
CEP250	-0.240174	0.285293
SPTAN1	2.08519	1.16803
ODF2	-0.482348	2.33757
AFF1	-0.934308	1.03756
TTLL7	-0.460405	0.120991
PHF11	-2.38037	1.1521
MTR	-1.73482	1.87714
EXOC6B	0.150607	0.344393
PHRF1	0.449636	2.08468
SAC3D1	-0.0348123	0.0371233
DENND4C	-1.59567	2.1967
MAPK8	-0.337409	0.0522857
FHAD1	-0.315505	0.505724
WDR76	-1.21825	4.48089
DPY19L1	-0.414078	2.22098
SEC14L1	-1.18843	1.13042
PTPRS	-0.0646222	0.0852702
5730455P16RIK	-0.217041	0.0887061
USP36	0.639784	3.61582
MLLT6	0.33615	0.704692
CISD3	-0.788711	1.25824
CHD3	1.04797	4.71253
MYH13	-0.502144	0.49313
BCAS3	-0.57151	0.344889
SLFN9	-2.5381	0.916672
SLFN8	0.518965	1.08803
PEX10	-0.962936	1.7599
EIF2B3	-0.899146	1.07194
MMS22L	0.0256233	0.0425937
NXF3	0.825493	0.232448
NHS	-1.37634	1.70821
SCML2	-0.448523	1.70331
KIF16B	0.0924575	0.479194
CLTA	-1.05249	1.49069
ZNF462	-0.680969	3.48205
ZFP462	-0.505839	1.99937
DMRTC1C1	-1.61126	0.696234
ZCCHC7	-1.20683	5.58641
TOMM5	0.138067	0.096124
NFX1	-0.489543	1.03193
USP24	-0.737639	0.33209
TMEM245	-1.23768	3.30668
THOC2	0.285056	2.09227
DLGAP4	1.1049	0.305202
L3MBTL4	-0.385033	0.926741
BRPF3	0.649163	3.18531
UHRF1BP1	1.5131	0.47262
ZSCAN20	0.110655	0.0330547
DIP2C	0.354117	0.188144
USP42	0.101044	0.455965
CAD	-1.4171	3.29402
DIP2B	1.09038	1.32014
ARHGAP42	-0.0876675	0.0472535
PHF3	0.0860526	1.50436
STRN3	0.305717	0.180356
ZFP236	-0.0208607	0.125763
YTHDC2	0.0751635	0.308646
BRPF1	-0.0712903	0.254398
ZNF518B	-0.52893	3.0101
OTUD4	-0.0506541	0.132796
ZNF518A	-0.51489	3.0307
RRN3	-2.275	0.370653
CGNL1	-0.342328	0.570187
ZFC3H1	0.0765025	0.512358
RAPGEF6	-0.0591332	0.0467419
ZFP456	-0.799861	0.468602
UNC13D	-0.134531	0.130184
OTUD7B	-0.83882	0.544812
EP300	-0.190367	0.798553
TUT4	-0.0247968	0.0772307
ZSCAN25	-0.0512594	0.0519279
CSPP1	-0.109287	0.315035
TRAPPC11	-1.24168	1.8997
POLR3A	-0.56012	2.60371
PPFIA1	0.344354	0.583261
SCAPER	0.155704	0.0259727
PLXNB2	0.547559	0.782662
OGDHL	-1.91857	1.44362
GM6133	0.0521482	0.0437191
RBM25	-0.166793	0.533366
NCOA5	1.35422	2.23406
ATXN7L2	0.249087	1.04018
ZFP512B	-0.445821	3.14244
XPNPEP3	0.0806586	0.260464
KIF7	0.503551	1.5885
TROAP	-0.793902	0.505002
TATDN2	-0.292084	1.31886
ZFP808	-1.64854	1.05345
ITGA9	0.365357	0.505058
TJP1	-0.53616	1.07026
PDZD8	0.211711	0.299825
OSBPL8	0.507242	2.02593
GREB1L	1.16286	1.51915
TAF2	-1.53414	1.15782
ZFP777	0.324108	1.17574
TMF1	-1.42713	0.269836
KDM3B	-0.4196	1.11506
ARXES1	0.339078	1.06654
MFAP1A	0.0821959	0.264294
H2AC11	0.0856984	0.152293
RNASET2A	3.06187	0.857357
ZBED6	0.226517	0.529143
HNRNPDL	0.108173	0.287072
MEX3D	-0.387571	0.203753
PLEKHA1	-0.568239	0.749717
LEMD3	0.927764	1.74811
RASAL2	-0.341428	1.81483
MTX1	-0.732175	0.967595
LENG8	0.0297362	0.0176911
HNRNPH3	0.521361	2.44303
YLPM1	-0.413794	1.5689
DGKH	-1.917	1.33714
JAKMIP2	2.20394	0.979337
SAMD1	-0.603781	1.05509
SAFB	0.263761	1.92745
KLC2	-1.13908	2.98136
LONRF1	1.06387	0.674892
SAP18	0.16254	0.0789091
RPS5	-0.326469	0.903312
GLYR1	0.299067	0.878651
OBSL1	0.0812124	0.189965
ARHGEF26	0.552622	0.373941
MTHFD2L	1.72584	1.91352
CCDC6	-0.324635	0.255208
CCDC8	0.520754	0.352696
TMED7	0.261704	0.246528
RSBN1L	-0.700466	2.20924
DDX23	0.541533	2.45548
PBRM1	-0.232834	0.214527
TMPPE	0.144393	0.257485
NCOR2	-0.453826	0.373041
SELENON	2.1469	1.08526
INO80E	0.0223128	0.0169194
PIGG	0.0881055	0.099072
ANKRD26	0.342962	0.907009
TADA2B	0.106336	0.690381
ETL4	-0.405389	0.506422
WDR95	0.97047	2.80147
GTF3C2	-0.0416406	0.0863897
GLS	-0.339966	0.651725
SMIM20	-1.53718	1.37928
SLMAP	-1.31686	0.704398
D230025D16RIK	-2.20978	0.892331
CPSF4	-1.40569	0.844673
WTAP	-0.0954666	0.0904855
MROH1	-0.652936	1.03377
PARD3	-1.37616	0.334279
SOGA1	0.958855	3.05356
KIFC5B	-1.0122	3.65691
NKAPD1	-0.223811	1.73464
ANKHD1	-0.560826	1.91766
ATPIF1	1.32763	0.747011
TALPID3	-0.286534	0.970309
GCN1	-0.695564	2.02724
TTC17	0.99385	2.24677
EIF4G1	-1.24146	0.845463
IMMT	-0.512843	0.341667
MKI67	0.143094	1.34724
GOLGB1	-0.0454439	0.329563
TRIML2	-0.524211	0.21169
NCAPG	-0.18485	0.98725
ARMCX4	1.28696	2.1722
COL6A3	-0.935324	2.70018
ZC3H7A	0.551996	0.150234
RSF1	-0.59789	2.91533
MTA1	-0.874852	1.99812
SLC4A1AP	-1.00091	2.07541
SBF2	-0.382053	1.33594
ERICH1	-0.0737336	0.104731
IFT140	0.744392	3.30898
FAM98C	-1.4535	1.9465
RASA1	-0.302485	1.6543
SETD1A	-0.659426	1.7315
ZNF568	-1.02605	1.29447
LMO7	0.438714	0.251208
PRR12	-0.00421778	0.0222058
FBXL18	-0.254372	0.0481294
ARHGAP5	-0.617947	0.380066
RBM26	-1.06151	2.34427
HSPG2	-1.42391	1.78094
ZFP788	-0.287663	0.426359
ASCC3	-0.0200481	0.118484
CHD2	1.22924	4.43264
RYR1	-1.28685	0.505587
ARHGEF11	-1.2798	0.592428
HSP90AB1	-0.0539888	0.0866701
KRT78	-0.0346095	0.010519
ATAD2B	0.187132	1.59261
ZFP384	-0.486249	2.31745
IRF2BP2	0.203535	0.630003
ABCC4	0.778445	3.06333
KANK1	-0.00308609	0.00996746
ICE1	0.146761	0.69493
NCOR1	-0.0175076	0.0788401
MIDEAS	-0.222004	0.968238
ZFP266	0.409284	2.13272
ACTN4	-1.23662	1.86587
CECR2	-0.455202	2.0478
CEP350	0.221693	0.901325
TARBP1	0.37616	0.274365
AKAP13	-0.68716	0.857964
C2CD2	-0.854479	0.417248
NUP153	-0.606047	3.37058
SPATA13	-0.672153	0.961212
PI4KA	-0.401953	0.8598
CENPF	0.00829252	0.0433013
ZBTB21	-0.098807	0.639155
MAP3K19	-0.17882	0.307513
PRDM14	-0.736911	0.723965
NAA16	-0.594545	0.541039
NBAS	0.0383682	0.0920015
TPM1	-1.98057	1.32143
TPM1	-1.22929	1.09009
PCSK6	-2.8241	0.999578
ANKRD11	0.417719	2.60046
ARID1B	0.69788	2.42924
WDFY1	-0.175062	0.116059
SF1	-0.951084	2.12072
CCDC71L	1.32219	2.5303
CEP192	-0.141068	1.08935
ACACB	-0.462731	0.424167
TRIP11	-1.56894	2.26735
RNF213	0.734052	0.717469
DSP	-0.209578	0.707229
NOLC1	0.457728	2.66175
THOC2L	1.54424	1.9918
SETD2	0.156537	1.28373
KIF23	-0.153433	1.9548
YTHDC1	-0.274483	1.25355
YTHDC1	1.25379	0.734128
AHNAK	-1.36156	2.83029
MYO1E	-1.229	1.92869
BPTF	-0.677851	2.39749
CCDC85C	-0.552483	1.28593
SIMC1	-0.00925191	0.0204354
PLEKHA5	-0.276482	0.929528
BOD1L	-0.204151	0.942532
PIBF1	1.1634	2.77108
TTC7B	-0.464734	0.737989
UTRN	0.217199	1.01489
ZFP597	0.205917	0.641166
GM17067	-0.920788	0.235478
PFDN4	-1.26839	1.18517
USP31	-0.392403	0.360389
ZFP949	-0.228889	0.235213
ZC3H13	0.0494258	0.170056
MTA3	-1.39294	3.39789
PRR14L	-1.4474	0.578507
ARID2	0.976642	4.88421
RNF169	-0.247697	1.11421
NUMA1	0.29899	2.16555
URB2	-0.0872053	0.509621
ZFP346	0.914684	0.351937
DNAJC21	-0.460744	1.92782
NFXL1	0.0509726	0.227688
PRDM15	-0.00906753	0.0133729
ZBTB10	0.291515	0.497322
RAP1GDS1	1.82871	1.21105
CCDC146	-1.59313	1.47417
R3HDM1	-1.22414	2.10072
DLG5	-0.255151	0.905133
TET1	-0.9743	2.42649
CALD1	2.58519	0.341783
CALD1	-0.593347	1.10887
ZFP644	0.31673	1.48505
BTAF1	-0.707769	1.61712
ZFP760	-0.48163	0.161936
4930522L14RIK	-1.22236	2.33794
ZNF431	-1.67231	1.51346
SEC16A	-1.34159	3.6595
UTP20	0.710335	1.94776
ZFHX3	-0.4791	0.985943
IKBIP	0.75164	1.01784
ZFP638	-0.457907	3.75465
NOP2	0.31414	1.57227
SYNE2	1.42623	3.22093
AKAP9	-0.0813592	0.18851
ZFP936	-2.3958	0.781589
TCOF1	-1.20039	1.8748
BAZ2B	-1.40803	0.4614
EP400	0.174667	0.32387
ATRX	0.0276559	0.0273436
SRSF11	-0.569312	1.14625
GOLIM4	0.894656	2.90366
GAR1	0.691593	0.97913
SF1	-0.360493	0.716093
TBC1D31	0.383084	0.930978
LMO7	-0.576453	0.778968
PCF11	1.28812	0.378467
CDCA2	-0.0326551	0.0463895
KRI1	0.327844	0.844213
WIZ	-0.0751203	0.355426
TPR	-0.429173	2.55274
HNRNPD	-0.545479	0.911495
MACF1	-0.697428	1.61798
ANKRD50	-1.27578	0.771773
PCDH1	-0.784836	2.10034
CLIP1	-0.574565	1.20304
EIF4G2	-1.41649	0.458865
AHNAK2	-0.395515	1.01348
RFX7	-0.519433	0.601566
TTC37	-0.700636	1.92448
ZC3H7B	0.757038	1.00978
ARID4A	-0.51446	2.49339
FARP1	1.03865	2.26964
TAF5	-0.503269	1.96226
USP32	0.412333	0.196034
ERCC6	0.0262896	0.0624653
BICRA	0.506813	2.31931
FRYL	-1.19927	0.464895
IQGAP3	-0.346388	0.956729
DICER1	-0.562904	0.319333
PHIP	0.0795581	0.0867876
MYO10	0.928619	2.88864
SRP72	-0.441193	2.35591
N4BP2	-0.621331	0.981298
SIS	1.28492	0.55425
CBX7	0.44797	0.302732
PRRC2B	-1.24535	1.29215
MTA1	-0.744827	1.94459
1700037H04RIK	0.143728	0.0680478
SF3A2	0.590464	0.847489
ZFP407	-0.198702	0.709008
ATP23	0.50844	0.839541
PRC1	-0.221608	0.34463
MAP2	0.989021	0.966141
BAZ1A	0.828414	4.41378
CCDC28A	-0.0160561	0.014512
PRC1	-1.12693	1.57426
L1TD1	-0.300124	0.0416158
MEX3A	0.207624	0.301637
ADGB	-1.68998	0.773368
CABIN1	0.110605	0.732882
DHX16	0.126331	0.433592
DNAJC13	-1.2554	2.35564
SUPT16	-0.520911	2.84207
ATAD2	0.94184	3.92555
MSL3L2	-1.59347	0.88951
HEATR1	-0.131331	1.1153
ZFP105	0.371684	1.08892
ALYREF2	0.0201346	0.0242459
SIPA1L3	0.0781021	0.236823
ARFGEF1	-1.70961	1.26658
ZFP715	0.534706	0.762638
TTC14	0.25168	0.520946
ZFP446	0.647675	1.09009
HNRNPD	-0.131234	0.181832
KBTBD2	-0.15651	0.16397
PCF11	-0.066988	0.721788
NSMCE4A	0.348588	1.76215
ATP2B1	0.272512	0.197793
SCLT1	0.0401923	0.070679
SF3B1	0.0518354	0.0630088
TRIP12	-0.504553	2.54805
PAK1	0.0438677	0.047113
AKR1B10	-1.31088	0.896778
SAMD4B	-0.605986	0.392365
PTPN13	-0.248103	0.499404
ZBTB11	-0.607934	2.68439
2310022A10RIK	-0.535232	3.97582
ANK3	0.627996	2.17633
TUBGCP6	0.303061	1.08553
SRP19	-0.103268	0.218874
TAF4B	-0.281111	0.570789
ZFP871	1.08957	0.519103
HNRNPL	0.481528	2.86866
MYEF2	-1.0184	2.6452
PPP1R9A	-0.977203	0.860436
HNRNPK	0.883149	1.13567
CPSF6	1.53948	0.497817
9930021J03RIK	-0.668987	1.26877
SAP25	0.0766878	0.0697219
POT1B	0.242748	0.609454
SON	0.31466	0.446666
MIA3	-1.02277	2.38165
5730455P16RIK	-0.883967	0.256819
1110059E24RIK	-0.120737	0.0797262
DNMT1	0.603678	2.70009
ZFP850	-2.39927	0.451979
CCDC191	0.563257	1.22322
GM8011	0.627083	0.729446
KIF14	-0.335868	0.920983
GM10324	-2.35544	0.690363
ZFP977	-0.196203	0.307945
AGRN	0.17839	0.390741
FAM193A	-0.0504742	0.0411759
SEC22B	-0.571889	1.52674
KMT2B	-1.13076	3.77643
DPYSL2	1.23206	2.27896
EMD	-0.58982	1.84844
ESRRA	-0.331017	0.0992379
GTPBP1	0.138062	1.43426
ALYREF	0.601402	2.66684
STXBP1	-1.6383	1.11594
ENDOG	-1.34998	0.95674
MLX	0.0745363	0.0385376
MYH11	-1.66107	0.381558
MAP3K4	-0.52184	0.530862
METAP2	0.963031	2.36434
BCL7C	0.110346	0.263093
CAPN5	-1.25556	1.47528
FOXM1	-0.0488472	0.112142
PRDX6	0.467792	0.867918
AKAP1	0.287466	0.475792
BAK1	-0.464656	0.271694
CASP12	0.0534058	0.0243239
CASP6	-1.28062	1.09215
POLR2J	-0.0305767	0.0382896
UNC5C	-1.2047	1.63715
DLD	-0.859931	0.545104
HSD17B10	-1.34803	2.00836
UBE3A	-0.545451	0.953506
TCOF1	0.256809	1.52616
DCTN1	0.368786	0.931929
MNT	-0.122975	0.142958
EEF2K	0.738842	0.777951
SERPINB6B	2.24594	0.796898
PRDX4	0.908723	1.35377
DIAPH1	-1.35909	0.99763
EFTUD2	0.313099	1.88505
ERCC2	-0.310558	1.35568
RO60	0.239744	0.257848
ELL	0.0622069	0.188671
BUB1	-1.24642	1.27311
GALNT1	-0.553631	0.954335
FLOT1	-0.639793	1.05849
NUMBL	-1.42446	2.91521
PHLDA2	1.14038	1.33674
MRAS	-0.310952	0.303147
SDCBP	-0.897353	1.39179
DEGS1	0.137271	0.425399
PEX5	0.278764	0.794964
SNAP23	-1.43228	2.01261
WRN	0.990649	1.12823
HDAC1	-0.515991	1.79788
MAP2K3	-0.926146	0.687338
NDUFB11	-2.39762	1.0354
NTN1	-0.563243	0.281901
NFATC2IP	-1.34835	3.07054
MAN2B1	0.310511	0.13383
RPL21	0.147631	0.480592
PSMC3IP	-0.417923	0.199073
KIF1C	0.0777327	0.234297
VPS26C	-0.458926	0.613383
MAP3K5	0.268162	0.963034
ATN1	-0.112973	0.098919
GRCC10	-1.09622	0.649009
PHB2	-0.875392	1.04823
EMG1	-0.106299	0.711843
POLR1A	0.26798	1.68998
TERF2	0.789413	4.31603
GOSR2	0.540575	1.17004
COL15A1	-0.0259291	0.0558831
CDK2AP1	-0.761745	3.08652
CENPA	-0.587844	1.9524
CPSF2	0.211628	1.86195
PSMD4	-0.806194	1.30009
PSMD4	-1.39116	0.580395
KIFC3	0.449017	0.331981
PKD2	-0.734693	1.3717
EXOC7	0.460735	1.57015
CHEK1	-0.0562356	0.202027
DHX15	0.0587158	0.450429
PURB	-0.47473	0.548564
PBX3	0.357238	0.220039
SRSF5	-0.61224	3.75242
KPNA4	-0.291356	1.64507
KPNA3	-0.509154	1.47789
KPNA6	-0.889337	3.18425
DGCR6	0.552126	0.729414
ANP32A	-0.994622	0.96798
EXOC4	-0.0945511	0.461609
PHYH	1.48541	0.516285
HAX1	0.137931	0.179218
PLD3	0.237571	0.381213
DHODH	-1.95334	0.955134
CLCN6	1.44969	1.26524
FKBP8	-0.505584	1.15538
C1D	0.341893	1.55471
SLC27A2	-0.688026	2.19927
CLK2	-1.18736	1.87965
CLK3	0.318946	0.76366
CLK4	0.580772	1.56789
NOTCH2	0.0906951	0.0682023
CD151	-0.283618	0.334064
PSMD14	-0.679343	0.68364
IFT81	-0.362283	0.379245
ADAM10	0.431615	0.231697
SCAMP3	-1.59882	0.978768
DAXX	-1.26659	2.66747
PMM1	-1.22161	3.22275
BET1	-0.215019	0.254093
AXIN1	-0.381503	0.780528
STAG2	0.38183	1.37113
AP1B1	-0.800139	2.57175
CETN3	0.0195656	0.107751
POLD2	-0.267508	0.234063
C1QBP	0.0868378	0.150829
ADAM19	-0.166908	0.892843
SYT3	2.07277	0.372882
MYADM	-0.489242	1.73911
NUDC	-0.877604	0.904925
PNN	0.304329	1.86331
MATN3	-0.0308463	0.0534261
SPTLC1	-0.675414	1.15038
NOCT	-0.642719	0.438349
PPFIBP2	-1.38021	0.951257
RAD51B	-0.619887	0.23924
RING1	-0.243518	0.405141
HNRNPH1	0.460289	1.75745
KLF12	1.58222	1.69353
KLF9	-3.02431	0.907807
API5	-0.0854098	0.301973
TIMM44	-1.51016	2.06701
COPS5	0.286072	0.265431
SLC1A4	0.216601	0.1026
ASCL2	-0.635845	1.44941
LSM2	0.518603	0.426555
CTNND2	1.23973	0.772772
RAB33B	-0.325821	0.317784
NTHL1	-0.242009	0.494193
PBX2	-0.806504	0.325921
ZW10	-0.369923	1.41208
CAVIN1	0.680165	1.17973
DDOST	0.0127544	0.0198437
AP3D1	1.11585	3.04139
SRPK2	-0.658917	1.59485
DAPK3	0.0292486	0.0285322
LIMK2	-0.75156	1.12701
MAFG	-0.188617	0.935473
MAFF	1.36395	3.35518
CHKA	-0.479641	0.218577
BYSL	-0.108861	0.763741
MLLT10	0.377562	1.6624
CSNK2A2	1.2768	5.05222
ZMAT3	0.365517	3.12107
SUV39H1	-0.800065	3.59195
REPS1	-1.09157	0.396329
E2F6	0.0977656	0.299053
AKAP2	-0.966549	1.65257
SMARCE1	0.391535	2.75581
DNAJB6	-0.695545	1.93218
DNAJB6	-0.0443128	0.275024
NLK	-1.19644	0.968007
PRKAG1	-0.187192	0.10638
POLE2	-0.919076	1.85327
BANF1	0.0137323	0.0232244
TNK2	0.372761	0.103322
SLK	-1.58634	0.699207
CACNA1B	0.451528	0.286418
PGRMC1	-0.74752	1.39433
BCKDK	-0.924907	0.640814
COPB2	-0.621898	1.40071
TLK2	-0.197142	0.976278
IMPACT	-0.721728	1.59281
STK10	0.5598	0.909332
SYNGR1	-1.56338	1.30892
STRN	-1.58837	0.852795
DSG2	-2.5532	1.00983
NIPSNAP2	-0.289736	0.0595209
SAP18	-0.273054	1.3589
SEPTIN7	-0.124971	0.205809
EIF6	0.410318	2.43332
RPL35A	-0.167414	1.65041
ATP2A2	-0.56214	4.18949
PJA1	0.619943	0.707755
SUPT5H	-0.0667515	1.32997
ILK	-0.149476	0.498231
RAD51D	0.0613283	0.0564858
RNGTT	-1.04572	2.41116
AURKB	0.177308	1.67062
DHX9	0.0990588	0.446283
DHX9	0.26977	2.69894
DPM1	-0.0216929	0.0276079
TOP3A	0.595971	3.43489
EIF3D	-0.519812	1.65743
BIRC5	-0.121614	0.519163
ZNF143	-0.0936171	0.186363
EEF1B	-0.904006	1.6595
HMOX2	-0.915895	1.3442
PTP4A2	-0.47712	0.368095
ESS2	-0.0814966	0.332229
TPST1	-0.55918	0.622417
GRK6	-0.566371	1.56242
ATXN2	-0.0768197	0.301375
NMT1	0.0864792	0.211371
NMT2	-0.439124	3.28965
EPB41L2	-1.20517	1.70896
GPX4	-1.21758	2.06808
CRIPT	1.3244	0.642609
RNASEH1	-0.140905	0.1323
CBFA2T2	-1.18825	2.40289
EMC8	-0.361424	0.736309
GTF2H4	-0.0738144	0.330063
STX7	-0.0894299	0.012355
BARD1	-0.258662	1.60484
MYBPC3	0.603905	0.96438
TMEM131	0.483702	2.36789
UGDH	-2.30442	1.21886
PKNOX1	-1.36591	1.39016
VAMP4	0.129749	0.057658
SNX3	-1.04235	2.34111
SNX12	-0.411221	0.106028
SP3	-0.255368	0.335781
CLCN7	-0.0183614	0.0263064
HSD17B12	0.230206	0.975987
KDM6A	0.419378	2.05815
SRPK1	-0.959932	2.00581
DIAPH2	-1.28317	1.94951
SMPD2	-0.563706	0.87029
STAG3	0.0203514	0.00460523
SLC25A17	-0.141619	0.139816
DTNB	-0.0999673	0.195416
WIZ	-0.0843531	0.542148
ZNF326	0.764343	3.20039
CTNNAL1	0.178206	0.305542
WDR1	-1.1735	0.353691
IKBKB	-0.24968	0.0631909
BAZ1A	0.86728	3.6407
VTI1B	-0.612643	0.828913
TULP3	-0.445637	1.08186
MTX2	0.388183	0.224204
KLC2	-1.09707	2.09382
DHCR7	0.933508	3.98426
CAPNS1	-0.00436783	0.000541134
IGF2BP1	0.5372	2.70902
DYNC1I2	0.162738	0.963315
DNMT3A	-1.20753	3.36754
DNMT3A	-0.39292	0.20172
DNMT3B	-1.38508	3.54179
AP1G2	-1.43157	0.462383
SHOC2	0.406597	0.596907
ZFR	0.397868	2.98321
COPS3	0.349619	0.352021
COPS4	-0.0171604	0.0130166
COPS6	2.30285	0.823903
PARP2	-0.0465069	0.187355
MEN1	-0.59539	2.55558
SLC27A3	-1.01394	1.99661
HNRNPA2B1	0.185149	0.992646
LRP6	-0.556989	0.708911
AFF1	-0.557886	2.59266
SAP30	-0.537537	2.84144
BECN1	1.16871	0.36302
FOXH1	0.216472	0.500726
PARG	-1.65217	0.492408
GOSR1	0.222237	0.383339
PAK1	0.794509	0.249835
BRD7	0.839072	2.69286
PSMC3	-0.515077	1.02344
CLPP	-1.73523	0.676993
BLM	0.17556	2.19598
ORC4	-0.291491	1.32347
CTBP1	0.0187778	0.0553578
HSD17B7	-0.0338256	0.0140142
TOM1	-2.13959	1.08625
RPP30	0.605548	2.30237
STAM2	-0.476151	0.689546
SC5D	1.41405	1.9562
CRADD	-1.67975	0.600501
IDH1	-1.05424	1.08853
AKAP10	-0.811441	1.61915
ARL6	-0.183793	0.261573
TSPYL1	1.14883	2.29367
TPST2	-1.0915	0.919712
HUNK	1.07892	2.47568
CCNK	-0.070378	0.172091
APAF1	0.0120309	0.00980183
SERF1	-0.669235	1.09859
HDAC3	0.00809352	0.0225259
PIAS1	0.191181	0.459068
SYN1	-2.01499	1.26591
ZBTB7A	-0.287525	1.22861
LIN7C	-0.580453	1.43948
YME1L1	-0.30315	0.440766
SETDB1	-0.992422	3.22504
STX8	-0.27868	0.436258
GCAT	-2.42815	0.801972
C1QL1	0.930908	0.232976
NFKBIL1	1.78496	1.25876
CPD	-2.07844	0.394894
TPP1	-1.92752	1.53235
ROBO1	0.368034	0.386086
SH3PXD2A	-0.0832634	0.0512863
CDC6	-0.134888	1.55676
MKLN1	-2.29552	0.572957
CORO1A	-1.07967	0.719152
COPE	-0.449214	0.612392
RBM3	0.347748	0.707781
SP1	-0.871778	3.78864
KLF10	-0.0206572	0.0339381
LANCL1	0.371174	0.99219
DNAJB5	-0.609508	1.54116
DHFR	-0.640196	1.30941
MTCO2	0.68067	0.302817
HPRT1	0.129176	0.0439133
ABL1	-0.229551	0.64947
H2-D1	0.368698	0.355973
HBA	-1.27527	0.995099
H3-5	-0.168601	0.230165
TP53	-1.44103	1.12745
LAMC1	-1.16076	1.83955
LAMB1	-0.637016	0.93632
KRT10	-0.350582	0.174155
MT2	-0.129921	0.13337
MT1	0.850898	1.52443
MYCN	-0.237555	0.226121
KRT1	-0.229478	0.0875608
TK1	0.468197	0.556146
ARAF	-0.611801	0.754792
PRKACA	0.0920251	0.125028
GOT2	-0.873395	0.425727
TUBA3A	-0.69865	0.823795
SRC	-1.72274	0.961105
KIT	-0.291996	0.137545
KRT18	0.224406	0.901462
LDHA	0.224487	0.504132
LCK	0.254305	0.39891
NR3C1	-1.2233	2.4607
ABCB1B	1.64746	0.731393
CTSL	0.169991	0.139321
PTPRC	-0.135777	0.217295
ME1	1.0051	0.242945
MYB	-1.05282	1.9533
TTR	0.244041	0.210799
CKM	-1.10737	2.16861
ANXA2	-0.180852	0.0583888
TYMS	-0.55487	1.35893
ALB	0.206474	0.0686555
RRM1	-0.37515	1.01643
ERCC1	0.0494404	0.0792191
APRT	-0.487228	1.33109
ZFP1	-0.535185	0.859129
HCK	0.252576	0.155937
HSP90B1	-0.635319	1.19529
MDH2	-0.924606	0.623971
NRAS	-0.532262	0.326205
GNAI2	0.271712	0.45491
POLR2A	0.0917142	1.36061
ITGB1	-0.398171	1.79428
P4HB	-0.133464	0.140994
ALPL	-1.48216	0.29989
NCL	-0.0209783	0.135402
PGK1	0.17988	0.608578
HMGN2	0.891174	3.82178
SURF1	0.598166	0.367845
SURF2	-0.485101	2.52283
RC3H2	-0.665524	0.402285
CHMP6	-0.538592	0.254056
H2AZ1	-0.399439	1.48677
DERPC	-0.567613	1.25458
CHTF8	-0.345605	0.23759
PET100	-0.822362	1.04891
CALM3	-0.137837	0.370193
ZFP26	0.386468	0.679652
EEF1A1	-0.715947	2.81585
NID1	-0.205372	0.0502741
MAPT	-0.500514	0.532374
TXN	-0.311083	0.40836
TCEA1	-0.1056	0.270822
ZFP11	-0.24627	0.140869
ZFP14	0.0294634	0.0062257
RRAS	0.230911	0.257609
SLC3A2	-0.728743	0.925816
H2BC14	0.057958	0.201896
SUB1	-0.254329	0.750947
PARP1	-0.449411	2.31872
RRM2	-0.101678	0.0800728
FN1	-0.960006	2.94182
GPX1	0.704055	2.00076
FABP3	0.177577	0.261127
LAMP1	-1.01555	0.377994
CDK1	-0.425922	1.5081
HSP90AB1	-0.621813	1.09736
DMD	-0.867129	2.45812
KRT8	0.287031	1.16974
ITPR1	-1.245	4.07956
OAS1A	0.360882	0.877222
NUDT19	0.225947	0.189978
TCP1	-0.743327	1.23611
MDK	0.326404	0.477217
PRKAR2A	0.383312	0.982235
PFKL	-0.442837	1.48264
COX5A	-0.38641	0.684469
PDCD6	-0.848513	0.549398
RPL7A	-0.0603778	0.385642
GSN	0.839805	0.379187
UMPS	-0.686344	1.22672
SCD1	1.22655	2.29121
NCAM1	0.285384	0.545515
ICAM1	0.720084	0.0876691
MSH3	-0.644674	2.5471
DNMT1	0.472436	3.11676
S100A6	2.07651	0.946068
RPL27A	-0.145337	0.454835
RPS16	-0.0434392	0.101094
RPL7	-0.0478153	0.263038
MDH1	-1.28117	2.24086
RPSA	-0.198002	0.338263
SRP54	-0.264701	0.972995
PSMD3	0.00517654	0.00594345
LMNB1	-0.394796	2.86328
ANXA6	-1.64442	1.96077
RPLP0	-0.552232	1.05363
MAP1B	0.786502	1.69077
JUND	-0.341209	0.712086
SPTB	0.588766	0.239261
NME1	1.35735	0.251396
B4GALT1	0.0460974	0.026779
GSTM2	-1.93067	0.901109
FGF2	0.305836	1.14127
H1-2	0.13121	0.400215
USP53	-1.12655	1.58552
LGALS3	0.551656	0.572485
SRP14	0.567282	1.66105
SLC4A3	0.451955	0.294049
CNP	-0.150375	0.193519
MMUT	-0.748631	1.12393
ZFP58	-0.970034	0.961574
ZFP60	0.755524	1.23863
SPTAN1	-1.23958	3.23999
HSPA1L	-0.288518	0.0737948
GAPDH	-1.15816	2.87938
ATF2	-0.912584	1.36764
ZFX	-0.165978	0.448901
LAMP2	0.159285	0.190535
HMGA1	0.243643	1.03684
HMGA1	-0.272158	0.386247
ZFP37	0.614973	2.65352
ENO2	-0.126646	0.0246047
PTBP1	0.193918	0.829343
AP2A1	-1.16729	1.95205
AP2A2	-0.709775	2.42793
COX7C	-0.294752	0.0807144
HK1	-1.04694	1.25221
PPIA	-0.637508	1.86048
TPI1	-0.59237	1.87964
SLC2A1	-0.740966	0.927513
HSPA1B	-0.171084	0.0999426
PCNA	-0.0125224	0.117607
CTSD	-0.978726	0.672536
BSG	1.37257	1.66318
HMGN1	0.0148983	0.0275268
CFL1	0.144978	0.38471
KRT19	-0.182388	0.387228
FASN	0.754112	1.44486
LAMA1	-0.924063	0.765544
NEFH	-0.500252	1.08481
RPL13A	-0.160498	0.599566
MPV17	-1.43475	1.11039
SERPINH1	1.43663	2.45357
NELFE	-0.412977	1.31767
COX5B	0.274881	0.330607
GSTM3	-0.571583	0.221224
COX4I1	-0.290195	0.574419
LSP1	-1.80334	0.565954
HSPA5	0.543206	2.17065
HEXB	-2.11692	1.00384
PRDX3	0.16006	0.22097
MAP2	0.71851	2.11434
PRIM1	-0.0183398	0.0607496
TPM3	-1.22125	1.54924
TPM3	-0.741501	1.64351
UBL4A	-0.565399	0.92114
GNA11	-0.251593	0.0677562
AKR1B7	-1.89439	1.11624
ENO3	1.7105	0.328221
LMNB2	0.0381527	0.323466
TAP1	1.8338	0.93457
TGM2	-0.0179863	0.0141313
EMB	-1.14887	1.46645
FECH	-2.10771	0.792325
CLK1	-0.964871	2.68202
CBL	-1.43819	1.28965
AP1G1	-0.667658	0.429463
HMBS	-0.627834	0.214238
CRABP2	0.702937	0.162484
[truncated: 5,161 more rows]

## Sheet: C
Protein	Log2 FC formative vs naive Proteome	p value (-Log10)
EML5	-10.7052	5.11151
ADAP1	-6.97039	5.16013
SH3BP2	-6.37047	3.85653
TRH	-6.30433	5.62878
EIF2S3Y	-5.9429	6.95302
SYNCRIP	-5.68932	6.68431
TM2D2	-5.59218	7.03331
MPG	-5.5153	3.86231
HCK	-5.46068	4.49702
TFCP2L1	-5.39941	4.50139
GJB3	-5.36369	4.45836
KLF4	-5.25385	3.78364
SERPINB1A	-5.07889	4.7582
MAOB	-5.04867	4.14059
PLGRKT	-5.03433	4.32953
NR0B1	-5.0267	4.75341
PRKG2	-5.00229	4.32974
TGM3	-4.9425	4.19076
DIPK1B	-4.92586	3.6843
TDGF1	-4.90685	4.74821
ASB6	-4.875	4.7405
OOEP	-4.86192	2.92974
LIPE	-4.84893	3.48493
ZFP777	-4.68671	1.1751
UCHL5	-4.66003	4.05697
MRAS	-4.65384	3.95565
NUDT3	-4.65263	4.96986
PIWIL4	-4.64081	3.47202
H2AC20;HIST2H2AA1	-4.63013	1.04029
COBL	-4.58632	4.60226
JAM2	-4.43876	3.62325
RAB33B	-4.42575	1.23551
NCAM1	-4.417	3.56761
EEF2K	-4.36952	3.85774
GPAA1	-4.31305	4.58617
E2F5	-4.25673	3.588
DHX9	-4.2199	1.12622
KLF2	-4.17278	4.74853
TRIML2	-4.16525	4.10257
TCL1A	-4.14528	3.95629
SFMBT2	-4.12009	4.26875
GIT2	-4.10533	3.77306
AP3M2	-4.08586	3.96346
RAB11FIP5	-4.08142	2.9971
DAGLB	-4.07285	2.31988
UNG	-4.06222	3.37426
ZFP263	-4.03786	4.47012
LGALS3	-4.02638	6.09908
EPHA4	-4.02	6.89128
FXYD6	-4.00843	3.5246
CERS2	-4.00836	4.18212
RING1	-3.98979	2.02158
USP48	-3.98559	3.7763
SMARCD3	-3.97662	4.44003
KRT78	-3.87619	1.61026
SLFN8	-3.86911	3.15814
SSNA1	-3.84431	1.45849
PSMA8	-3.84403	4.56074
ZSWIM1	-3.82062	4.57953
KRT42	-3.77171	3.28185
SLF2	-3.72701	2.24081
PRDM1	-3.72263	4.01854
PHIP	-3.71079	3.03575
BORA	-3.69661	4.72804
OBOX8	-3.65679	1.00175
SERPINB9B	-3.6508	5.62105
RELB	-3.63885	3.12629
NANOG	-3.63801	2.85222
NGFR	-3.63764	3.79445
SERPINB6C	-3.63559	4.22468
NDUFA4L2	-3.62069	4.32236
NRIF1	-3.55104	3.52382
BDH2	-3.542	4.04715
TPGS1	-3.53298	4.80404
FMR1	-3.52814	1.04442
PMEL	-3.52036	3.55905
LSM5	-3.51213	1.38256
KRT76	-3.49591	2.6311
PSAP	-3.48471	1.03978
DLG3	-3.46524	4.18266
	-3.45855	2.84204
ITPKA	-3.45478	3.80434
LY75	-3.44934	3.84126
ZBTB7A	-3.44691	2.99796
STAU1	-3.43552	0.934492
LRRC34	-3.42937	2.83564
UPF3A	-3.42169	3.52578
TXNL4B	-3.42099	2.7936
BAZ2A	-3.41311	1.39651
GLI2	-3.41181	3.17782
MAP3K3	-3.41144	1.66914
SYT7	-3.40948	1.26254
LEFTY1	-3.38119	3.16326
STAT3	-3.30333	4.01418
KRT5	-3.30173	1.34597
S100A13	-3.28125	5.09814
GNB1L	-3.2585	0.890953
TEAD4	-3.25361	2.71698
TET2	-3.25233	1.17788
S100A10	-3.25195	1.91244
RBM12B1	-3.24959	3.52359
GRTP1	-3.24376	1.90326
ANXA1	-3.23011	3.36131
HMCES	-3.22597	3.3078
BBS9	-3.21174	4.04933
TGM2	-3.2108	6.46152
SOHLH2	-3.20858	2.42635
KRT15	-3.18996	1.0091
TRPS1	-3.18969	1.63683
TAGLN3	-3.17317	4.89858
SGK3	-3.17219	2.7158
BCAP29	-3.15554	5.16361
SNTB1	-3.15528	3.01747
CALB2	-3.1409	5.49777
TBX3	-3.13087	1.07904
ESRRB	-3.09887	3.70796
NET1	-3.07875	2.8618
TACC2	-3.06587	6.09851
LCK	-3.06316	2.74435
GNG10	-3.06274	1.71816
IFRD1	-3.05709	4.08914
KRT7	-3.01651	1.27266
ELMOD2	-2.9776	2.64499
CCM2	-2.9484	3.17558
MFAP3	-2.93176	2.91585
FAM25C	-2.9306	6.98773
CLN5	-2.91685	1.48339
MCF2	-2.9106	2.95202
UBAC2	-2.90752	2.26581
NID1	-2.89676	1.70813
BPNT1	-2.88967	4.13813
ACBD4	-2.88488	1.91584
XAF1	-2.86251	3.76521
MYZAP	-2.85327	3.04057
GGT1	-2.84581	3.34058
PMS2	-2.83994	1.69789
ZDHHC6	-2.83227	2.52006
CTNNA2	-2.82888	1.41801
NTN1	-2.80465	2.57422
GAR1	-2.80192	1.40791
CPEB4	-2.79512	1.5004
SALL3	-2.78593	2.42778
GPS2	-2.76812	1.77047
TAF5	-2.76751	1.68036
KLF8	-2.76164	1.96849
STAT3	-2.75761	5.63211
TFEB	-2.7567	4.00124
ARL2BP	-2.75337	1.66983
HSD17B14	-2.75273	5.02653
COL2A1	-2.74998	0.576684
TAB2	-2.73428	1.97087
KRT2	-2.71693	0.834536
SLC35E3	-2.67428	2.07655
CCNYL1	-2.67294	2.52897
IGSF3	-2.65406	0.635196
SLC31A1	-2.64645	3.60143
KLF10	-2.64547	3.58377
OAS1A	-2.64379	1.0759
DNAJC6	-2.64226	1.42043
PECAM1	-2.63406	3.22933
USP7	-2.62144	1.98688
DMTN	-2.61954	4.61922
PADI2	-2.6113	2.19505
FNDC3B	-2.59026	3.58772
CBX7	-2.58788	0.872761
CIAPIN1	-2.58403	1.76981
GHDC	-2.57761	2.22531
ZIC3	-2.56202	2.18246
HM13	-2.55921	2.6031
GNPTG	-2.55877	5.64905
GM14406	-2.54931	2.10175
PHF11	-2.54501	3.02486
ARHGEF10L	-2.54384	2.66568
KLF5	-2.54237	3.71104
MEI1	-2.53962	2.62791
MYOF	-2.52554	4.75365
ATP6V0A4	-2.51668	1.80845
ADGRE5	-2.51171	1.96694
3110009E18RIK	-2.50871	0.821626
BCS1L	-2.50649	2.36769
KIAA1328	-2.50011	0.86052
NAGPA	-2.49134	1.37594
STK35	-2.48665	2.01533
RAC2	-2.47268	2.1337
SAV1	-2.44894	1.54688
BTF3	-2.44865	2.71696
SNX17	-2.4449	1.42676
SLC12A6	-2.43529	3.16189
STAT5B	-2.4316	2.90235
TCP11L1	-2.43022	0.763271
CPT1A	-2.4269	4.73882
ZC3HAV1	-2.42311	3.35659
PCOLCE2	-2.41226	0.969013
NR2C2AP	-2.40362	5.12648
CHD2	-2.40148	3.0607
SUN2	-2.39964	1.57866
INTS6	-2.39167	1.2544
NT5E	-2.38705	4.31044
MOV10	-2.38174	5.6923
TMEM201	-2.37764	0.83654
PFKFB2	-2.3776	3.04717
NDRG1	-2.37091	3.27602
DENND2C	-2.3702	1.11137
ACP5	-2.36646	1.26964
PADI4	-2.36161	2.43883
TNFAIP8	-2.36089	2.36389
PICK1	-2.34873	0.270901
RAB4B	-2.34742	1.05794
STAG3	-2.34102	3.40635
TDRKH	-2.33533	2.98268
TMPO	-2.32735	0.641643
SMTNL2	-2.29885	4.53688
NLRC4	-2.29143	1.65164
KRT1	-2.28991	1.80973
KIT	-2.28935	4.09671
ATP2A3	-2.27529	4.23393
SOX2	-2.27205	1.07647
MYH13	-2.26644	1.76977
NARS	-2.26497	3.37816
TUBA4A	-2.26366	3.47074
ANTXR1	-2.25717	4.05344
FBXO6	-2.25547	1.48823
GEMIN5	-2.25526	1.03935
GJC1	-2.24872	2.13796
NFKBIA	-2.24431	2.68787
CKM	-2.24122	2.39995
LXN	-2.23594	3.62968
PROS1	-2.23508	2.13576
PAGR1A	-2.22948	1.10251
CCDC141	-2.22601	2.46232
AMOT	-2.21826	2.96265
ACAP1	-2.21806	1.3835
JAKMIP1	-2.21562	1.2926
EPB41L4A	-2.21476	0.87822
ANXA2	-2.20769	6.92868
MAPT	-2.20555	2.39405
OSBPL7	-2.199	3.25056
2510002D24RIK	-2.19898	2.66159
DSP	-2.19585	0.929078
ENTR1	-2.19229	2.93205
UBALD2	-2.19086	3.31738
EFCAB7	-2.19001	2.29667
TTC28	-2.18963	2.44701
TMEM102	-2.18688	1.81204
ARHGAP12	-2.18339	2.14773
ZFP936	-2.18143	2.80129
L1TD1	-2.18088	2.12955
KHDC3	-2.16657	3.06197
TAF1D	-2.1661	0.429911
ETV5	-2.15789	3.71985
DNAH14	-2.14127	0.576438
LAMB2	-2.13794	3.57674
NAGK	-2.13571	4.81368
IFT172	-2.13544	1.22985
BBS4	-2.13481	1.01227
PLK4	-2.13211	1.60653
PDE2A	-2.10867	3.92355
KAT6B	-2.10636	2.92978
GEMIN7	-2.10501	3.81012
GIT2	-2.09917	3.74685
C2CD5	-2.09733	2.35387
LAMC2	-2.09395	3.64011
TNK2	-2.08644	3.03804
FBXO11	-2.08418	1.42801
BRF1	-2.07548	3.34995
PLXDC1	-2.07373	1.89969
REX2	-2.07157	0.906565
DNA2	-2.07148	3.97986
HEBP1	-2.06248	4.8905
OPLAH	-2.0621	1.21821
TMEM177	-2.0607	2.94173
POT1	-2.05992	1.81456
TENM3	-2.05944	2.83743
ZFP64	-2.05933	2.05335
2510002D24RIK	-2.05241	1.36313
GGACT	-2.05029	1.26194
HSDL1	-2.04245	3.18957
PRICKLE2	-2.04127	1.82679
EPHB2	-2.03404	3.04078
EXOC3L2	-2.02936	2.63795
ATG101	-2.02458	2.37252
PRICKLE1	-2.02442	0.779798
GNB4	-2.02331	3.56338
B4GALNT4	-2.02184	3.55909
KBTBD11	-2.02074	1.05427
DPPA5A	-2.01763	4.43262
SAC3D1	-2.01422	1.63138
KIF2A	-2.01079	1.665
COX7A1	-2.00265	3.18658
ZFP91	-2.00148	4.19223
MTARC2	-2.00071	5.28505
DIP2A	-1.99316	1.75412
RPL3L	-1.99222	0.339539
SDR39U1	-1.98514	2.39371
NEFL	-1.97708	1.57664
MBTPS1	-1.97472	2.89249
PNKD	-1.97197	2.39477
ATP2B2	-1.96152	0.771073
ZRSR1	-1.95701	2.19926
BHLHA15	-1.94694	0.808186
CHMP4C	-1.94523	4.79244
MAD2L2	-1.94175	2.43069
ZNF260	-1.939	1.50219
CDYL2	-1.93773	4.48058
CLTB	-1.9283	4.67228
ABHD17B	-1.92796	1.58809
LAP3	-1.92609	6.94713
MARCHF7	-1.92603	2.29597
FAN1	-1.92511	1.11837
MBD1	-1.91974	1.89855
KXD1	-1.91956	1.66366
FAM204A	-1.91002	2.33307
SLC35E1	-1.90663	1.75716
KIRREL1	-1.90433	1.97351
MIER3	-1.90384	3.36045
NECTIN3	-1.90315	2.34735
PNKD	-1.88726	2.50555
LIFR	-1.88565	2.58808
PANK1	-1.87893	2.41042
AHNAK	-1.87808	4.69919
GSS	-1.87788	4.90031
EBP	-1.8761	3.54237
MTIF3	-1.87396	0.782797
ZNF827	-1.86622	3.87574
METTL17	-1.86583	3.22374
SLC7A1	-1.86257	2.32706
TSTD3	-1.86233	3.62893
	-1.86126	1.87957
TRMT13	-1.86012	3.7547
RGS19	-1.85767	0.784967
PCNT	-1.85618	2.17376
IKZF5	-1.851	3.63805
TBC1D24	-1.8445	1.67289
NCKIPSD	-1.83692	1.71508
FHL1	-1.83459	0.749228
VIM	-1.8307	3.93724
NOTUM	-1.82998	1.56196
SEC31A	-1.82574	2.04391
RAB3A	-1.82476	1.66843
VIT	-1.82178	0.638444
FHOD1	-1.8216	1.53127
UBA2	-1.81846	3.21234
SYCE2	-1.81821	2.51567
ATAD2B	-1.81706	3.24114
HEXB	-1.81099	5.03953
PTDSS1	-1.79817	3.35752
GK5	-1.79817	1.12404
ACOT9	-1.79646	5.70007
SERPINB6B	-1.79152	0.803698
CCSAP	-1.78998	1.01392
PPP1R1A	-1.78435	4.60414
BRPF3	-1.77839	1.16817
DDC	-1.77811	2.57938
DNAJC4	-1.77648	1.24449
ERF	-1.7643	1.16021
XPO6	-1.75986	1.56709
COX19	-1.75903	3.76653
RNF135	-1.75822	1.27533
SEPTIN10	-1.75505	2.92675
NR5A2	-1.75469	2.03124
GAK	-1.75244	0.657645
MPC2	-1.7406	2.27084
ACSS1	-1.73742	4.3602
RPAIN	-1.73614	1.29538
PCDHA7	-1.72965	0.861227
METTL8	-1.72877	1.95049
SLIT1	-1.72351	0.310788
ZNF296	-1.7161	2.23062
TRPC2	-1.71041	2.13732
MMEL1	-1.70687	3.13601
TFAP2C	-1.70634	3.16699
CCDC150	-1.70387	1.26205
TEX14	-1.70097	1.38589
REEP4	-1.69299	2.40232
TESK2	-1.69266	1.33179
MYNN	-1.69071	1.16927
ACSL1	-1.69032	6.16114
CYLD	-1.68909	1.24181
ZFHX3	-1.68832	2.09606
PMEL	-1.68742	2.28186
GPRC5A	-1.68056	3.31839
RPP25	-1.6797	4.58643
COX6A1	-1.67958	1.53183
NARF	-1.67894	3.30144
F8A1	-1.67748	4.44726
YES1	-1.67192	4.7099
DLC1	-1.66935	1.9878
NCOR1	-1.66594	0.956224
UNC13D	-1.66499	2.24278
TRAPPC10	-1.6629	1.98879
USP54	-1.66187	1.61753
CASK	-1.66018	4.30518
HCFC2	-1.64926	2.08743
TNS3	-1.64623	3.82783
CLCN7	-1.64012	3.74653
SYDE2	-1.63871	1.74426
PI15	-1.63645	2.84378
GTPBP3	-1.62957	2.82428
CENPA	-1.62947	2.51485
HEXIM2	-1.62797	1.46284
NRBF2	-1.62784	3.2339
R3HCC1	-1.62386	2.32808
KIAA0100	-1.62182	3.49791
SMYD2	-1.61795	2.47426
SOWAHC	-1.61685	2.08257
MIF4GD	-1.61547	0.464912
CEP44	-1.61436	1.9262
CD9	-1.61298	4.19475
RENBP	-1.61238	3.33946
FAM122A	-1.60994	0.729526
ANK2	-1.60804	0.455633
GM15091	-1.60788	2.81352
TNIP1	-1.60139	1.41774
TATDN3	-1.59705	0.698443
ATP9A	-1.59458	1.54152
ALG13	-1.58872	3.97063
SLC6A8	-1.58393	2.3571
DEPDC5	-1.58277	1.63003
YARS1	-1.58275	0.272948
WDFY1	-1.58041	3.26486
SH3BP1	-1.57377	3.21795
CENPL	-1.56997	1.25594
NFATC3	-1.56989	1.31442
TASP1	-1.56285	3.10868
PPAT	-1.56267	3.64955
TMEM164	-1.56138	1.87391
KIAA1841	-1.55829	1.03307
SEPTIN1	-1.55654	4.40706
KDM4B	-1.55193	2.38466
SLC29A1	-1.54838	2.15544
ITPK1	-1.54819	5.07297
PLCD3	-1.54788	5.988
LCMT2	-1.54677	1.45262
IST1	-1.54339	4.91844
BIN3	-1.53973	2.32106
ZBTB1	-1.53844	1.29987
CAPN8	-1.5356	1.06485
TIAM1	-1.53533	2.01742
SLFN9	-1.53426	4.25266
RPL10L	-1.53421	3.28149
METTL15	-1.53208	2.13685
SMIM12	-1.53005	1.59518
FAM107B	-1.52705	5.20558
PARVB	-1.52335	4.76884
TAB1	-1.52325	2.69349
KDM4A	-1.52276	3.84626
KLHL20	-1.51995	1.19587
PLCL2	-1.51933	0.924819
MIGA1	-1.51591	3.0038
MTCO2	-1.51381	1.61503
EAF1	-1.5113	1.21379
MTX1	-1.51027	1.14961
KRT17	-1.50965	2.72389
KCTD6	-1.50698	1.69249
MPP6	-1.50349	4.85779
SLC39A7	-1.50329	2.38695
HSF2BP	-1.49539	0.731543
FAM241B	-1.49478	1.61837
SIRPA	-1.49369	2.42304
CENPO	-1.49027	0.577838
HECTD3	-1.48946	1.78259
MSANTD4	-1.48836	1.953
NSMCE2	-1.48461	1.95239
GBX2	-1.48446	2.45825
SLC6A6	-1.48369	1.52786
RBL1	-1.48103	2.30888
ALMS1	-1.47997	3.60202
ATP23	-1.47912	3.31095
IRF9	-1.47632	1.6915
OSBPL1A	-1.47088	2.61282
PIGA	-1.47032	1.10493
CEP95	-1.4697	2.21378
ITGA5	-1.46893	5.69685
ALPL	-1.4682	5.88157
AFF1	-1.46702	2.59237
PRKCA	-1.46611	1.38371
SPP1	-1.46446	3.01945
PLSCR1	-1.46274	0.692694
FAM126B	-1.46206	2.9126
ITGB7	-1.46091	0.767322
ELF1	-1.46062	1.76204
CDT1	-1.46024	3.73592
TXNDC16	-1.46012	3.14023
FBRSL1	-1.45486	2.59338
STARD3	-1.45485	0.609478
TCEAL5	-1.45267	2.06551
PGPEP1	-1.45189	2.35679
ARHGAP23	-1.44692	0.585716
FUBP1	-1.44342	1.22951
CD99L2	-1.44054	2.75729
TAB3	-1.43844	1.93865
PKIG	-1.43573	0.809254
DDX3Y	-1.43422	0.419761
GGTA1	-1.43375	1.56373
FBXO15	-1.42776	3.96719
SORBS1	-1.4264	3.25681
ZHX1	-1.42634	0.93264
MCF2L	-1.42369	2.68502
ADAMTSL1	-1.4229	2.14287
IRAG2	-1.42194	1.70466
MDM4	-1.42125	1.47193
RAB39B	-1.42038	0.647569
SH3GL2	-1.42026	4.3157
ISOC2A	-1.41952	2.64413
LENG1	-1.41732	1.42219
GSR	-1.4128	6.07923
ZNRF1	-1.40989	2.95908
TRADD	-1.40909	3.92811
BICRAL	-1.40548	1.60135
ZFP37	-1.40048	0.62059
THBS1	-1.3995	2.41249
MOCS2	-1.39917	0.916433
SETDB2	-1.39663	2.98705
DDX28	-1.39636	2.69353
SH3PXD2A	-1.3935	2.68119
GM14295	-1.39097	0.585208
GRM8	-1.38893	0.375459
SLC18B1	-1.38745	0.885261
ATP6V0A2	-1.38678	1.43574
FIG4	-1.38588	3.22565
RREB1	-1.38461	3.26425
CSNK1E	-1.38292	1.84665
SYNE3	-1.38186	1.29844
AP3B2	-1.3812	1.30324
ULK1	-1.37937	3.21185
FBXL6	-1.37743	0.735311
FRMD4A	-1.37594	2.97685
CNTROB	-1.37214	0.339764
CHD3	-1.37201	0.875783
RPL13A	-1.36927	2.15258
THUMPD2	-1.36912	3.13231
CNTFR	-1.36774	0.777534
MTG2	-1.367	0.778812
L3MBTL2	-1.36606	2.86174
CEP162	-1.36601	0.644511
ZBTB43	-1.36392	2.28732
PLEKHA2	-1.36345	4.28524
CAPN1	-1.35703	5.96968
GAN	-1.3565	1.06614
ZFHX2	-1.35239	0.770829
RNF168	-1.352	2.78941
PCYT1B	-1.35102	3.38963
ZFP1	-1.35051	1.75824
BPNT1	-1.35	6.07096
TFB2M	-1.34975	1.0512
BNIP2	-1.34083	1.28577
RNF4	-1.33998	0.519197
SHF	-1.33382	1.11822
URAH	-1.33293	2.53765
PEX3	-1.33242	3.07637
NEK3	-1.33186	5.58446
RPP14	-1.33167	1.26465
FAF2	-1.33072	0.902821
ALG11	-1.3306	4.89658
RELL1	-1.32862	0.951146
TPPP3	-1.32641	1.81907
PKN1	-1.32361	3.27465
CEP55	-1.3198	3.76634
ZDBF2	-1.31866	4.64771
LMNA	-1.31794	4.81517
CDC37L1	-1.31618	3.46459
DCLK1	-1.31543	0.36946
FOXP4	-1.31035	3.17234
CASKIN2	-1.30931	1.38806
GABPB2	-1.30886	5.18799
ZFP459	-1.30771	4.63498
ST7	-1.30557	0.369027
TGM1	-1.30393	1.50328
ZMAT4	-1.30273	0.596184
SCN5A	-1.3012	0.950934
SFRP1	-1.29949	1.45811
BCAS3	-1.29939	1.21986
PPRC1	-1.29534	0.700415
CD63	-1.2942	2.89059
TRDMT1	-1.29205	2.33884
	-1.29014	0.578707
KDM4C	-1.28975	4.48897
PDPR	-1.28732	0.620195
STK19	-1.28732	0.848621
SPHK2	-1.28537	2.43823
GFPT2	-1.2839	2.80183
MTMR12	-1.28216	5.25445
ADPRM	-1.2772	1.26646
SPG21	-1.27367	4.2944
CAPN5	-1.27205	3.35276
UAP1L1	-1.27174	4.59908
FNIP1	-1.27101	3.12602
STAT5A	-1.26844	2.10006
PNMA5	-1.26441	2.27004
ITGA9	-1.26186	2.81182
PCIF1	-1.26157	2.42839
PITPNM2	-1.26135	0.386168
PRDM14	-1.25973	1.90319
TUBB3	-1.25896	4.07551
TSPAN14	-1.25512	3.43331
STAT1	-1.25277	3.88675
ADAM10	-1.25163	3.08913
DHX32	-1.25128	2.59463
DDX58	-1.24763	4.23499
ABCC4	-1.24622	7.53965
SHTN1	-1.24489	2.22882
RFX2	-1.24361	1.77667
CEP83	-1.24346	0.255449
FRY	-1.24329	3.36364
TENM2	-1.24322	0.769302
PPIC	-1.24205	3.60201
ERBIN	-1.242	1.39387
CLCN6	-1.2416	1.56907
DZIP3	-1.24006	2.96611
CMC2	-1.23924	4.29781
HACD3	-1.23883	0.605473
DDX11	-1.23798	3.30125
CBFB	-1.23663	2.15629
DTNBP1	-1.23634	0.351924
MICOS10	-1.23548	0.712457
ZFP958	-1.23403	1.17918
ABI3	-1.23296	3.55645
TRIM44	-1.23133	0.695508
CAMK1	-1.2293	2.03622
NPL	-1.22819	3.12487
XRN1	-1.22748	5.10999
EPHX2	-1.22406	4.10059
N4BP2L2	-1.22371	1.0124
CCDC130	-1.22344	2.96802
UQCRB	-1.22325	2.51873
RMND1	-1.22223	1.82245
GOLGA3	-1.22054	2.70801
FIGNL2	-1.21856	2.11124
RXRA	-1.21705	1.59952
NFATC3	-1.21388	0.681137
ZFP597	-1.21335	1.74457
CC2D1A	-1.21166	3.12025
COX6B1	-1.20953	3.26203
A430005L14RIK	-1.20716	1.3087
CKB	-1.20575	4.40187
SEC14L1	-1.20433	3.68954
NSUN4	-1.2025	1.64121
	-1.20248	0.99574
MLH3	-1.19834	0.82055
IKBKB	-1.19825	1.82928
2410141K09RIK	-1.195	2.88257
ORC6	-1.19464	1.23163
ICA1	-1.19383	3.02478
NRADD	-1.19345	2.0198
TERF2	-1.19226	5.72588
MSANTD3	-1.19	2.72798
ZFP808	-1.18916	0.628751
MORC1	-1.18875	3.40983
ITSN2	-1.1873	2.04451
KIF7	-1.18627	3.1267
PEX16	-1.18621	1.65739
ILDR1	-1.185	0.578356
NDUFAF8	-1.18474	1.96788
CRY1	-1.1846	1.89901
KRT16	-1.18	0.438721
HABP4	-1.17968	0.71383
VAMP2	-1.17863	1.61679
FAM13C	-1.17817	1.08081
ZFP646	-1.17769	0.445012
DDAH2	-1.17736	5.25696
FBXO42	-1.17675	4.34841
COQ8A	-1.17448	0.91197
BRD1	-1.17429	3.58856
TK1	-1.17317	2.06861
SOD2	-1.17259	6.72397
VPS26A	-1.17095	4.05876
GTF3C6	-1.17083	0.61277
PKHD1L1	-1.17077	0.872872
	-1.17031	3.43535
CEP164	-1.16781	0.506801
CCSMST1	-1.16716	2.0649
MITD1	-1.16713	2.38076
ACY1	-1.16574	2.42455
LRSAM1	-1.16499	1.77506
AKAP17B	-1.16459	0.185976
LRCH1	-1.16431	1.7817
NAA15	-1.16422	2.22238
RAB8B	-1.16249	1.64413
DCUN1D4	-1.16211	0.818851
RTEL1	-1.16179	0.312867
PCSK6	-1.16073	0.565597
SLBP	-1.16004	3.313
CAPNS1	-1.15999	3.39636
RIPK3	-1.15837	3.06608
SGO1	-1.15763	3.27864
XPA	-1.15515	1.22032
MAP4K3	-1.15356	2.01414
RAB11FIP5	-1.15291	1.88272
GCSH	-1.15172	3.14823
KDM3A	-1.15116	5.39836
STK38	-1.15049	4.23816
AU041133	-1.14816	0.915977
PEX10	-1.14798	0.6141
DNAJB6	-1.14773	3.07476
APOBEC3	-1.14751	2.18788
SUSD2	-1.14714	2.59468
GM10324	-1.14612	2.59884
ACBD5	-1.14544	4.39182
ZFP84	-1.14488	1.29292
WRAP53	-1.14457	0.591841
APBB2	-1.14324	1.08689
ADK	-1.14108	0.830875
WDTC1	-1.14058	4.2052
NTHL1	-1.13836	1.31017
MACROH2A1	-1.13785	4.73544
ZFP292	-1.13711	3.60281
RIPK4	-1.1361	1.27884
ALDOC	-1.13488	4.07558
XRN1	-1.13266	1.89474
GM10772	-1.1312	1.69151
ABR	-1.12946	3.86896
LIRE1	-1.1293	2.56938
SMC1B	-1.12873	1.57941
ICAM1	-1.12784	4.07248
TCHP	-1.12441	1.62225
STX18	-1.12218	2.30982
TAF4B	-1.12168	0.864265
GPX1	-1.12162	3.84216
RCBTB1	-1.12141	0.711739
SCD2	-1.12097	1.8829
LACTB2	-1.1201	5.74715
LRBA	-1.12007	3.07367
LIMK2	-1.11966	1.23899
CDR2L	-1.11335	1.85337
ZCRB1	-1.11299	1.45408
CIAO3	-1.11278	3.0798
KMT5C	-1.11042	0.995442
CAMKK2	-1.10971	0.753338
SULF2	-1.10931	1.60803
APPL1	-1.1087	4.98517
ELMO2	-1.1072	5.02843
KRT6A	-1.10609	0.855077
MCM9	-1.10585	2.96457
IMPACT	-1.1056	4.07659
KRT10	-1.10518	0.333477
STARD13	-1.1049	1.8124
ERCC2	-1.10396	3.31269
RAD51AP1	-1.10019	1.52012
TLE5	-1.09949	3.53886
MPDU1	-1.09842	1.17394
TTC14	-1.09753	0.688214
RFFL	-1.09736	0.389669
MISP3	-1.09582	2.36392
EIF2AK2	-1.09577	3.7046
PLOD1	-1.09282	5.39417
AGRN	-1.09274	3.83622
PLEC	-1.0922	0.421647
PLEKHF1	-1.09162	3.26333
DHRS13	-1.09045	0.81708
ANKRD39	-1.0899	0.633969
SUFU	-1.08909	1.11479
PLEKHG3	-1.08727	2.96935
RRN3	-1.08501	0.317373
TMSB4X	-1.08452	3.70208
FMNL3	-1.08361	0.799279
PPP1R18	-1.08224	2.66561
ACOX1	-1.07657	0.842627
DCLK2	-1.07604	3.82125
DCUN1D3	-1.07366	2.95442
TUBB2B	-1.07257	4.38417
ALB	-1.07076	2.08575
TDRP	-1.07072	3.16362
CEP68	-1.06971	0.847216
AP4E1	-1.0688	1.1521
DYNC1LI2	-1.06792	4.74332
APBA3	-1.06621	1.11874
GK	-1.06547	3.49138
ZFP948	-1.06509	0.652268
MTRES1	-1.06482	1.27737
GPAT4	-1.0637	0.756253
SEPTIN9	-1.06309	4.57114
STAG1	-1.06176	4.14548
ANKRD54	-1.05672	0.736156
KIF15	-1.05589	4.65167
MKRN2	-1.05545	2.2503
NAGA	-1.05401	2.08477
SRC	-1.05288	2.0564
TDH	-1.05195	4.04369
TRIM37	-1.04964	1.72574
ALDH1L1	-1.0496	3.79485
IFITM1	-1.04942	3.18465
STXBP4	-1.04924	0.447379
ACAA1B	-1.04691	0.538177
TRMO	-1.04613	2.97465
STMN3	-1.0442	1.10036
VAC14	-1.04316	4.61723
MIB1	-1.04314	2.50309
TMEM135	-1.04213	1.36772
ADA	-1.04066	4.28839
NXF3	-1.0402	0.186463
FAH	-1.03757	3.67268
SLC35B2	-1.03723	1.5238
ADAT2	-1.03702	2.95997
GYS1	-1.03553	1.61223
COLGALT1	-1.03023	3.81536
UBE2E3	-1.02956	0.521915
ARMC6	-1.02889	3.92924
TOR1A	-1.02879	1.9358
EGLN1	-1.02717	2.42365
ZFP976	-1.02711	0.353449
INSR	-1.02504	1.00573
EXOC6B	-1.02488	2.49207
MINDY1	-1.0245	4.22377
FAM111A	-1.02281	2.85765
HIGD2A	-1.01998	0.713478
AMER1	-1.01879	1.84883
SMUG1	-1.01851	0.325788
SLC25A4	-1.01642	4.86349
COX7A2	-1.01595	3.62448
PCM1	-1.01518	4.02853
PLEKHG5	-1.01344	3.55159
AKT2	-1.01261	2.44128
INPP5K	-1.01097	1.17522
ZCCHC2	-1.0103	0.654668
TM7SF3	-1.00999	3.09728
NRAS	-1.00752	5.33342
RCBTB1	-1.00724	3.03538
NOSIP	-1.00663	3.59817
GPATCH11	-1.00649	2.97846
SKP2	-1.00572	1.90386
JUP	-1.00433	4.33375
SMN1	-1.00427	1.81262
ELL	-1.00269	5.9515
KDM3B	-1.00269	2.19542
NFATC2IP	-1.00133	5.33047
HERPUD1	-1.00089	1.82856
NIPSNAP2	-1.00001	2.61086
CDKAL1	-0.999948	3.61367
SHCBP1	-0.999821	3.68025
BCAS3	-0.999548	3.66268
NAE1	-0.998281	4.36122
PBX3	-0.99763	2.0319
EXOSC8	-0.997136	3.38162
ZFP60	-0.995766	1.54651
MTF1	-0.994441	1.64752
STK11	-0.993233	1.25497
PDCD6	-0.993109	2.74118
TACC2	-0.992967	3.37949
SORL1	-0.991913	3.87267
LRRC8D	-0.989508	2.24749
SUN1	-0.988894	3.73073
LIG1	-0.988262	1.75949
ZFP36L1	-0.984615	0.667678
GM6871	-0.984224	4.15207
N6AMT1	-0.984059	3.25209
PPOX	-0.981354	0.774945
RCN1	-0.981249	3.5138
TIGAR	-0.981122	3.47082
VPS4A	-0.979623	2.29871
ZNF131	-0.978753	1.31265
RNF220	-0.978345	1.04382
PRKAR2A	-0.975896	2.45411
JCAD	-0.974791	0.989702
MTERF2	-0.972582	0.812888
AMT	-0.971306	4.06891
RECQL	-0.971216	2.14401
ZEB1	-0.971067	2.7118
CLYBL	-0.970322	3.69438
NIBAN2	-0.968529	4.34875
LIN9	-0.967827	2.6933
CAVIN1	-0.965047	1.49486
ADAM9	-0.964677	2.61001
PDIA5	-0.964126	5.51832
SNX10	-0.963222	4.08602
PTBP3	-0.962499	2.86416
TMPPE	-0.962025	3.58498
HEATR3	-0.9617	2.90183
IQGAP2	-0.961394	3.84381
KEAP1	-0.959372	0.81128
AP1S1	-0.958698	4.66288
WDHD1	-0.956778	1.78901
CSTB	-0.955438	5.08328
RYR3	-0.954122	1.30871
TET3	-0.952782	1.09894
PRUNE2	-0.952287	3.00263
SFT2D3	-0.950804	1.30069
FSCN1	-0.949318	3.58218
HIC2	-0.948544	0.947748
TEX264	-0.948501	1.96402
ECHDC1	-0.947434	0.912728
WARS2	-0.947235	1.67765
CUTA	-0.945704	2.72266
PPFIA4	-0.945682	0.568415
ABCE1	-0.943462	3.27196
ALPK3	-0.943061	1.56777
INPP5F	-0.941994	2.60204
INO80B	-0.941691	2.295
ARHGAP12	-0.941308	3.86769
NIPSNAP3B	-0.940443	1.91183
4930430F08RIK	-0.940033	0.884096
SNTB2	-0.938978	2.28641
CLCN3	-0.937484	1.12051
GTSF1L	-0.936664	2.55404
ERI1	-0.936268	3.96808
CHEK1	-0.934898	3.21147
ASNS	-0.930222	4.10705
UBOX5	-0.929637	0.529042
CRYBG3	-0.929558	0.427464
PRKAR2A	-0.929397	1.11392
ST14	-0.927731	2.80343
GLYR1	-0.927423	3.25172
LAMP1	-0.926846	3.6638
SDHB	-0.924707	5.15476
ACADM	-0.922941	5.09242
GINS3	-0.922765	3.9471
IFI30	-0.92219	2.71684
MAOA	-0.921549	4.02825
CCN2	-0.920829	0.462668
ALG5	-0.920074	3.00253
UPP1	-0.917671	4.60515
SNRPE	-0.917658	1.26511
ETV6	-0.917542	4.95552
CBFB	-0.917393	3.95305
ARHGAP32	-0.916714	5.49377
FAM210A	-0.916058	1.91092
PRPSAP2	-0.916009	3.89368
LAMA1	-0.914468	1.91883
PKNOX1	-0.91444	1.34029
ALG9	-0.912666	0.280926
TRMT11	-0.911838	1.56021
MOCS2	-0.911812	3.00646
KANK2	-0.911326	3.7802
	-0.910969	3.9871
TNC	-0.910812	0.515891
MRPL42	-0.907904	2.57491
SPINT1	-0.907383	3.84846
NLN	-0.9073	3.5917
TAMM41	-0.906826	2.27039
DACH1	-0.90609	1.44347
GM16286	-0.905339	2.66382
ARL15	-0.904412	4.77431
DTX3L	-0.903013	3.26718
CEP250	-0.901374	0.330661
ATXN3	-0.901248	5.61507
ZFP960;ZFP97	-0.900533	3.09079
SMAD5	-0.900026	0.445052
AGAP1	-0.898589	0.41269
SKA2	-0.89856	1.77887
SNX6	-0.898522	3.37342
GNG5	-0.898418	1.98426
PTPN6	-0.895862	4.05025
FN1	-0.895308	2.40103
FOXR1	-0.894358	1.4887
KAT14	-0.893981	0.615802
FRRS1	-0.89389	3.37872
COA6	-0.893017	1.40885
MTM1	-0.892372	2.26304
CGNL1	-0.892368	0.337556
	-0.891865	2.15656
APIP	-0.887878	2.76339
RALY	-0.88739	0.690294
TSR2	-0.88633	1.82272
D11WSU47E	-0.886306	2.09485
BAZ2B	-0.886302	2.38555
AURKC	-0.884151	0.939095
MAGEB16	-0.883839	1.78662
HSPB8	-0.883577	2.94048
TRIM13	-0.88301	1.21734
MYO9B	-0.880362	4.63927
VPS35	-0.880143	3.75193
ECHDC2	-0.87888	4.99133
ZFP280B	-0.877899	2.47982
EPS15L1	-0.876471	1.38264
UFC1	-0.876295	3.29716
VHL	-0.87627	0.818786
SACS	-0.875359	0.469875
ANKRD28	-0.874771	2.63344
ACSBG1	-0.873121	1.66757
GINS4	-0.872723	3.22938
NR2C2	-0.872654	2.05059
MACF1	-0.872445	2.08497
PREP	-0.87236	4.2316
FBXO3	-0.872327	2.11401
OVCA2	-0.870716	1.37303
PNPO	-0.870138	4.03877
CCHCR1	-0.869823	0.322812
GAREM1	-0.867083	0.161328
CENPU	-0.866835	1.53482
COX11	-0.864747	2.14209
HDHD5	-0.863726	2.33218
GNA13	-0.863499	5.28176
MID1	-0.862944	1.4333
FAM76A	-0.861528	2.4872
STAT6	-0.861213	0.791846
SLC2A3	-0.860492	2.58272
IKBKG	-0.860228	4.12058
PGM3	-0.860171	4.50865
NFYA	-0.858453	3.27605
MOB2	-0.85796	1.50935
PDPK1	-0.857318	5.39086
CRTC1	-0.856747	1.65309
ZFP978	-0.855362	2.19461
HES1	-0.854307	2.51349
NMT2	-0.852371	3.87687
B4GALT1	-0.851227	1.70719
MNCB-2990	-0.850691	3.334
BRCA2	-0.850178	2.75917
PPP4R3B	-0.84963	3.71919
SLC12A7	-0.848903	3.53107
KATNA1	-0.848397	4.55181
RB1CC1	-0.847694	2.28114
GEN1	-0.846801	4.03814
NEIL1	-0.845397	1.17175
BAIAP2	-0.844763	3.44336
SPR	-0.842499	2.31308
CEP70	-0.842183	2.46287
PSMG4	-0.841575	0.917672
IFITM2	-0.8407	3.11803
AMDHD2	-0.839829	3.40858
VPS35L	-0.839683	3.01962
KTN1	-0.839528	4.12063
VPS52	-0.83924	1.21852
SCPEP1	-0.838482	3.23039
MLLT6	-0.837983	1.7309
KRAS	-0.837944	3.90769
APRT	-0.836716	2.52164
SIPA1L2	-0.834982	3.11185
NAT9	-0.83447	1.64423
FKBP15	-0.833467	3.31539
SNX2	-0.833335	3.92027
EEF2KMT	-0.833176	1.56363
CASTOR1	-0.833118	3.02229
TLN2	-0.833019	2.48638
KDM5B	-0.832781	3.07536
ANP32A	-0.831556	2.20379
COPRS	-0.831362	2.98957
ANO6	-0.831321	2.28558
PAK3	-0.831081	0.4131
DCTD	-0.829427	2.14439
NEIL2	-0.828975	2.58041
TANGO6	-0.827925	3.70266
COX6C	-0.827338	4.03777
XRN2	-0.826825	4.3479
BCAR3	-0.826199	1.38297
STMN2	-0.825461	3.75209
CBY1	-0.825225	0.527758
RAPH1	-0.82377	2.78279
ZNF319	-0.823315	0.732183
SHMT1	-0.822617	4.80421
PRMT7	-0.82103	2.51885
FAM118A	-0.81936	1.73451
RAPGEF6	-0.819322	2.19526
HMGB2	-0.81863	4.22679
CTU1	-0.817802	2.96136
TST	-0.8169	3.51768
ARID5B	-0.816609	1.79503
RAB12	-0.816537	0.910865
ITPRID2	-0.816518	1.48805
RP9	-0.81631	1.62085
DNAJC7	-0.816146	4.57069
CDK6	-0.814707	2.9721
LRRC31	-0.813793	0.847957
ZFP42	-0.813042	1.02362
NOL4L	-0.812646	1.11067
AGK	-0.812546	3.83668
ZBTB10	-0.811414	0.508742
PRAMEL14;PRAMEL30	-0.811028	0.904909
SLC25A36	-0.810856	0.421242
TBC1D2	-0.810359	1.04001
MKS1	-0.810197	0.449182
GIPC1	-0.80872	3.77837
TOR2A	-0.80814	1.39879
TCF25	-0.808125	1.57804
GNPTAB	-0.808101	1.17244
GM49416	-0.806907	1.25246
RASA2	-0.806212	0.710922
ZNHIT1	-0.804804	0.804589
UBE2Q2	-0.804729	1.10356
ALKBH3	-0.803743	1.19831
JADE1	-0.802944	2.75818
TFAP4	-0.802649	1.69659
SHQ1	-0.801985	1.36369
ANAPC13	-0.801724	1.98599
NEURL4	-0.801605	0.574984
MCM8	-0.801505	1.27701
THUMPD1	-0.801083	4.8794
CCDC146	-0.800002	1.86934
WWOX	-0.799983	1.72852
4931406C07RIK	-0.798332	2.70443
NME4	-0.798203	1.75008
SIKE1	-0.797873	3.6376
ATP7B	-0.797391	1.69365
NDC80	-0.797212	3.80725
DIXDC1	-0.796643	0.875964
CRADD	-0.796552	2.92906
ZNHIT3	-0.794719	2.20057
E2F4	-0.794546	2.68257
SH3D19	-0.79414	3.82062
SPTAN1	-0.793455	0.621823
VPS72	-0.792768	1.20028
PDCD2	-0.792287	3.96404
CAMK2B	-0.791782	1.88291
MEAF6	-0.791173	1.57044
ABI1	-0.789759	2.47821
ODR4	-0.789726	1.20388
MTRF1L	-0.788915	0.41412
CYRIB	-0.788639	2.94075
SEPHS2	-0.788417	1.25345
TRMT44	-0.787514	1.72406
CASP9	-0.787088	3.09476
PTGFRN	-0.786691	2.29859
CFL2	-0.785894	4.12578
MKNK1	-0.785826	2.9179
PTAR1	-0.784721	0.768001
RALB	-0.78455	3.78481
YAF2	-0.784403	0.767427
MSL3	-0.784358	1.2974
GLA	-0.784048	2.23543
DUSP11	-0.782426	0.427462
HDAC5	-0.782337	0.473489
AVEN	-0.781398	4.38726
LAMP2	-0.780993	3.38355
ADD3	-0.780174	3.63364
VPS37C	-0.780104	2.51985
RDH14	-0.77968	0.372772
URM1	-0.779225	4.86037
DYNLL2	-0.776958	2.57272
TUBGCP3	-0.776725	4.32206
NECTIN1	-0.776087	2.14872
WASHC3	-0.775897	3.03385
CSPP1	-0.775111	1.84881
NRM	-0.775012	1.75311
CFAP97	-0.775002	1.33426
NHSL1	-0.774899	0.896767
GLS	-0.774843	3.77246
MYBL2	-0.772499	2.34328
LRR1	-0.772388	3.71474
ATP11A	-0.771754	2.26643
SP2	-0.771447	2.23461
GINS2	-0.771361	3.69738
BSG	-0.770676	4.57452
UACA	-0.769927	2.2178
YJU2	-0.769356	4.98982
MFF	-0.767954	1.50941
DENND2B	-0.767735	2.04959
TGFB1	-0.767642	1.37737
SDHD	-0.767268	1.19697
ACP1	-0.767212	1.90947
WDR45B	-0.764255	2.28592
LCOR	-0.763106	2.68428
UBA5	-0.763064	3.14082
ASAH1	-0.762051	3.7443
PKP4	-0.761191	3.83078
SMG7	-0.760485	2.15534
KTN1	-0.760348	5.79919
RBM12B2	-0.760309	4.13845
MISP	-0.759591	0.9054
ZFP980	-0.759487	3.66827
XPNPEP1	-0.759398	3.47578
KBTBD4	-0.757264	0.760654
TMUB1	-0.757221	1.22008
FGFR2	-0.75709	2.48496
IKBKB	-0.756739	1.14422
CRABP1	-0.756563	4.37958
DECR2	-0.755708	1.68745
KATNBL1	-0.755579	3.37773
LIPT1	-0.754844	1.97198
KDSR	-0.754216	2.02948
ADD1	-0.753887	3.27601
MGA	-0.753075	3.6899
ZSCAN12	-0.752886	1.34777
BAG1	-0.751241	2.54409
SREK1IP1	-0.75058	0.35491
COMT	-0.750555	2.61706
DUS2	-0.74999	3.57839
H1-5	-0.749312	3.70972
MASKBP3	-0.74829	2.87793
SLC16A1	-0.747637	1.88553
EPOP	-0.747578	2.53658
MYO9A	-0.747468	0.831909
DCAF1	-0.746784	3.22705
ARGLU1	-0.746427	2.97677
RNH1	-0.746291	3.61351
PARVG	-0.745496	0.515482
CYBC1	-0.744975	1.46075
VDAC3	-0.744488	4.71378
N4BP1	-0.744298	2.61322
PARP2	-0.744026	2.6278
ANGEL2	-0.743501	1.16799
CTSA	-0.742306	3.22052
FKBP11	-0.74228	2.19218
TADA3	-0.741198	2.99752
AIM2	-0.740156	3.85674
RAB8A	-0.73977	2.78298
AMBRA1	-0.739406	0.22509
PEX5	-0.739209	4.16072
AP3D1	-0.739059	3.36909
SH3BGRL2	-0.738478	0.433965
MANBA	-0.738234	0.503407
NAA40	-0.73793	2.37211
VWA8	-0.73705	2.22204
BARD1	-0.733611	4.26121
PAN2	-0.733526	2.39834
SNX30	-0.732286	2.52944
SCFD1	-0.730252	3.16754
RABIF	-0.730176	4.50817
TRIM6	-0.730008	2.36011
TRIP12	-0.729839	3.95953
STAT2	-0.729692	0.84221
SPATS2L	-0.729663	2.00484
LDLR	-0.729623	2.71421
TACC2	-0.728483	0.908431
DIS3L	-0.727877	2.45987
TADA2B	-0.72779	0.803805
NGLY1	-0.727025	0.212052
COX7B	-0.726465	1.39329
PSMD8	-0.725483	3.4872
ATP9B	-0.725081	0.626289
PCBP3	-0.725045	0.502443
MIEF1	-0.724614	1.16453
IFRD2	-0.724164	0.504691
GABARAP	-0.723956	3.3414
TRMT1	-0.723469	3.5889
AFG1L	-0.722574	2.82258
SECISBP2L	-0.722509	1.35868
CWC27	-0.722509	5.40181
HMGB3	-0.721595	3.5636
ZNF330	-0.721122	2.8458
NBR1	-0.72069	1.28264
IRAK1	-0.720038	0.341473
ZC3H12A	-0.719863	2.15152
GRSF1	-0.71948	3.91635
ALYREF	-0.719126	3.44391
HASPIN	-0.719068	3.08857
SNX5	-0.717049	4.1122
PLA2G15	-0.716846	2.56808
ENOPH1	-0.716781	2.92169
TBC1D23	-0.716503	2.28094
HS1BP3	-0.715571	2.68571
FAIM	-0.715379	3.11943
DPH1	-0.714619	1.39322
RPUSD3	-0.714482	1.86428
PPFIBP1	-0.714467	2.83398
PHKB	-0.714207	0.303659
D2HGDH	-0.714039	1.80805
ZDHHC17	-0.713531	0.622211
ADPRH	-0.712673	3.98078
PPP1R21	-0.712518	3.41098
SNX8	-0.712156	2.95797
MOB1A;MOB1B	-0.711908	3.29564
TRAM2	-0.711109	2.93018
CAST	-0.71069	2.70271
SLC7A6OS	-0.709161	2.91361
PWWP2A	-0.70808	0.661213
NPC2	-0.70794	3.45104
RAD23A	-0.707608	2.39591
KDM3B	-0.707087	3.10522
FIZ1	-0.706917	2.8997
ARVCF	-0.705977	2.58776
CDC25C	-0.705686	1.55471
SLK	-0.704636	5.04253
TDP2	-0.704498	6.37045
ATF7	-0.703929	4.07897
MIDEAS	-0.703787	2.56287
NECAP2	-0.70372	2.072
EEA1	-0.701621	2.23946
ALCAM	-0.701354	2.58129
ANXA4	-0.701089	4.01427
CMC1	-0.700417	1.14793
EFHD2	-0.699231	2.85808
FEN1	-0.698727	2.25561
ENPP4	-0.697922	2.58568
KLF3	-0.697667	1.84955
CIAPIN1	-0.696896	2.84457
DECR1	-0.694874	3.66287
GRB2	-0.694046	2.77793
NUBP1	-0.693639	4.2417
CASP7	-0.691882	1.90745
LSM3	-0.691739	1.29556
AP1M1	-0.690402	4.15639
QSOX2	-0.688353	1.10723
SPG7	-0.687963	1.28516
DCAF11	-0.686787	1.36774
CNOT7	-0.686031	2.71142
MTMR9	-0.6857	1.95111
SPEN	-0.685687	0.570411
HAUS8	-0.685329	2.33911
PPP2CB	-0.684367	1.19521
PRIM2	-0.684027	5.81984
PRORSD1	-0.683395	3.68797
XPNPEP1	-0.682526	4.09016
AMACR	-0.682456	2.00366
PUS1	-0.681908	4.14105
ZBTB7B	-0.681751	1.15612
STAT2	-0.680695	0.927194
CARNMT1	-0.680609	1.68757
SRCAP	-0.680604	1.53944
MAF1	-0.680487	0.986829
DDHD1	-0.679956	1.16566
ASPSCR1	-0.67966	4.55948
UBA3	-0.679481	2.84292
DIAPH3	-0.679245	2.35874
N4BP3	-0.678178	0.94976
RASA1	-0.677698	2.69848
FAM193A	-0.677679	2.99468
	-0.677452	0.538908
MED19	-0.676832	2.40893
CLK4	-0.676223	0.297761
MTF2	-0.676015	2.32171
ITPR3	-0.675644	1.59224
AMPD3	-0.675385	3.34636
CDC27	-0.674995	2.75632
SP8	-0.674761	1.32151
EPHB4	-0.674561	2.36152
AKAP1	-0.674157	2.88723
SIAE	-0.673745	2.84769
RTTN	-0.673625	0.742196
FMR1	-0.672607	3.89738
1700030K09RIK	-0.67249	0.682017
TOM1	-0.671726	4.09209
MOGAT2	-0.671703	1.08524
HIGD1A	-0.671556	0.994516
BCLAF1	-0.67148	2.139
NEK1	-0.668814	2.77771
SIRT6	-0.668652	4.8012
DRAP1	-0.668206	1.75564
QKI	-0.667808	3.41143
NSMCE3	-0.667474	2.78981
POLD2	-0.666304	2.08807
ASAP1	-0.664672	0.36685
ARID3A	-0.664445	1.26859
FUNDC1	-0.660962	0.636066
EXTL3	-0.660946	1.06815
TRIP12	-0.660151	3.81532
ATG5	-0.660105	1.81089
VANGL1	-0.659794	0.405724
SP3	-0.659173	2.04786
HKDC1	-0.659044	1.96424
CYB5R1	-0.658876	4.48371
AKTIP	-0.658394	0.793796
ELP2	-0.656651	3.33435
GTF2H2	-0.656006	3.31076
AK2	-0.655404	4.99668
NCOR1	-0.655132	2.12089
GPATCH4	-0.653976	1.86466
EIF2AK3	-0.653589	1.48577
PATL1	-0.653557	3.5167
TARDBP	-0.653097	0.238635
SRD5A3	-0.652874	0.550219
CCDC57	-0.652528	1.13448
TEAD1	-0.652025	2.73859
DSCC1	-0.651269	4.00587
LSM1	-0.651038	2.16037
MTG1	-0.649935	0.837824
SPRYD4	-0.64978	3.15123
FUCA1	-0.64971	1.59602
OGFOD1	-0.649225	3.48517
HYLS1	-0.648901	0.827139
ATG4B	-0.648428	0.344843
CRYZL1	-0.648287	4.36493
FEM1C	-0.647154	1.5792
EEFSEC	-0.646333	3.13549
IQGAP3	-0.645843	1.81908
BRMS1	-0.645751	1.10124
NTAN1	-0.644451	4.66628
TBRG1	-0.644269	2.17395
EED	-0.64397	4.36376
NAA16	-0.643356	4.48355
TTPAL	-0.642254	0.884026
STMN1	-0.641821	2.20029
CDKN2AIPNL	-0.641439	2.73147
ITGB1	-0.641349	3.41371
SLCO4A1	-0.641287	0.94995
ETS1	-0.641027	0.2369
VPS26C	-0.640741	1.0997
APOBEC2	-0.640089	1.70901
CUL3	-0.639048	3.07145
BORCS6	-0.638662	1.92942
HK1	-0.638255	3.18581
APC	-0.638226	0.971029
GORAB	-0.63817	2.54159
TBC1D22A	-0.637599	2.99579
PIK3CA	-0.637403	2.08562
ESYT1	-0.637244	1.89213
EPS15L1	-0.63698	3.41631
SMIM15	-0.636065	0.45142
ING3	-0.635314	2.05767
FANCG	-0.632896	0.601399
FCSK	-0.632715	2.19353
ETNK1	-0.632674	0.89146
CDC23	-0.631421	2.37965
ZMYM1	-0.631134	3.93388
DNAJC25	-0.631017	0.683384
COMMD5	-0.63095	2.0397
CFDP1	-0.630067	3.50316
GGNBP2	-0.629395	3.145
UBA52	-0.629157	0.947884
KIFC5B	-0.628911	1.5465
CSNK1D	-0.6287	0.719194
JUND	-0.628521	2.8641
NECTIN4	-0.628473	1.31995
RCOR3	-0.628319	0.510269
ATXN7L3B	-0.628126	2.58766
ELP4	-0.628068	4.19347
TPMT	-0.62711	2.53718
RNF34	-0.625567	3.09001
MAX	-0.625418	0.901023
GINS1	-0.624873	3.50899
AP1G1	-0.624545	2.1207
MPP1	-0.624348	3.77327
TFDP1	-0.623768	2.70386
HROB	-0.62372	0.966568
ZFYVE16	-0.623598	0.684497
CHCHD10	-0.623533	2.67571
SNX15	-0.623465	2.93451
PRCP	-0.622768	1.7934
NCAPG2	-0.622335	1.42171
MCPH1	-0.622023	1.29282
FTL1	-0.621909	3.85284
CHCHD7	-0.621882	3.60235
LAMTOR5	-0.621707	2.49713
RASGRP1	-0.620756	0.469565
UBXN4	-0.620515	1.32543
MTSS1	-0.619925	1.45009
TOR1AIP1	-0.619155	1.29051
ARL6IP4	-0.618576	1.43248
KAT8	-0.618351	3.39234
TIMM44	-0.618278	3.77258
ARID1B	-0.617427	4.17076
PECR	-0.616386	2.28033
EPM2AIP1	-0.616236	1.45687
TBCK	-0.615637	2.95198
TTC14	-0.614504	2.61279
NAA11	-0.614072	1.95507
TRIM36	-0.614016	0.761793
PCBD1	-0.613902	0.29912
MVD	-0.613441	1.75697
EPHB3	-0.613092	0.766085
NOB1	-0.612884	2.82715
TMEM39A	-0.611945	0.197351
MTUS1	-0.61176	1.11614
BID	-0.611295	4.69765
H1-2	-0.610769	3.13437
PPP1R2	-0.609418	3.45716
BRK1	-0.609383	2.99887
PTPRM	-0.60927	0.794196
GPC4	-0.608285	1.03143
GET4	-0.608004	1.2554
CROT	-0.607708	2.18541
HELB	-0.607282	5.23891
CD81	-0.607025	1.41163
RMI2	-0.606477	1.22608
DMD	-0.606073	2.49148
NFYC	-0.605872	2.69941
SYNJ1	-0.605546	1.01713
MYG1	-0.605121	3.03386
CHUK	-0.605015	2.92099
FKBP8	-0.604788	2.98981
PPWD1	-0.604664	3.51806
HSPA13	-0.603301	3.37402
RTN4	-0.603251	2.52454
GOLIM4	-0.603237	1.088
MYO3B	-0.602706	0.542692
SELENOH	-0.601749	2.17869
CWC22	-0.600902	1.61522
THAP12	-0.60081	2.50445
CARS2	-0.600339	3.08887
PYCARD	-0.599367	4.05233
AGA	-0.599204	2.56215
ACD	-0.598969	2.41503
KDM1B	-0.598888	1.65582
KDM5C	-0.598315	2.77818
CCDC106	-0.598106	1.89995
THUMPD3	-0.597092	3.68442
REL	-0.596839	1.36809
PCBD2	-0.596658	3.6961
TPST2	-0.596462	3.45584
ANKRD11	-0.595577	2.78056
MAP4K1	-0.595193	3.09329
TAF1B	-0.595146	1.13357
SLC44A1	-0.594956	2.27782
MED7	-0.59445	1.40731
NCAPH2	-0.594358	0.552408
BRWD3	-0.594117	0.370521
CIZ1	-0.593671	1.46003
ELP3	-0.593442	2.93668
CCDC14	-0.593165	1.35838
AIMP2	-0.592824	2.16936
NHSL2	-0.592509	0.809622
PRDM2	-0.59204	2.35065
MACF1	-0.590634	0.584969
NCBP3	-0.590579	2.77719
SREBF1	-0.590314	0.558749
TOLLIP	-0.589707	3.02584
ZFP106	-0.589048	0.669462
SRBD1	-0.588973	2.01405
NME7	-0.588135	1.5821
EPB41L1	-0.587695	4.68284
SLC25A15	-0.586706	0.971874
RALBP1	-0.586197	1.74809
MTA2	-0.58577	3.72452
PRDM10	-0.585541	1.14473
NDUFA4	-0.584016	2.30133
PIP5K1C	-0.58348	0.418942
HNRNPL	-0.582888	0.111763
GDF3	-0.581362	2.17532
TRAF2	-0.579997	0.646414
AARS1	-0.579205	3.67028
LZTFL1	-0.578842	2.04614
TRIR	-0.57881	1.45909
	-0.578737	1.9672
TPRN	-0.578487	2.00134
MARF1	-0.578381	1.34188
HMGXB3	-0.577745	0.941013
ATG3	-0.577502	2.34683
EPB41L2	-0.577114	1.90213
RPP38	-0.576557	3.68656
DMD	-0.57621	0.864667
CDC27	-0.575778	0.928946
ITPKC	-0.575535	1.09408
CDK5RAP3	-0.575435	3.18393
NDRG3	-0.575192	2.7731
ZDHHC5	-0.574485	1.30365
HACL1	-0.574179	1.75623
TXNIP	-0.57375	2.1907
MRPL3	-0.573102	5.31215
BCLAF3	-0.572991	1.76995
NMD3	-0.572941	2.68951
ERLIN2	-0.572899	3.36613
STYX	-0.572715	0.414647
ILVBL	-0.57268	0.423818
RDX	-0.572636	4.5727
ARL6	-0.572172	2.02883
HMGCL	-0.57202	2.3983
IPMK	-0.571331	1.2904
H2AX	-0.570923	1.53215
SETD2	-0.570648	4.1295
NANP	-0.570571	3.25237
RCN2	-0.570562	3.66164
CTBS	-0.570365	0.747267
PPCDC	-0.57015	0.901482
HMBS	-0.56983	2.58165
BAG3	-0.569491	3.0909
UHRF1BP1L	-0.569134	0.351045
OTX1	-0.569058	0.33038
CCZ1	-0.569048	3.60614
COL5A2	-0.568753	1.1498
ZFX	-0.568076	1.7
KMT5A	-0.56731	0.434359
SDHA	-0.567133	3.12289
	-0.566845	1.55947
TCEA3	-0.566474	3.86228
AU018091	-0.565683	1.86028
NDUFAF4	-0.565332	1.74573
COX7C	-0.56523	1.0589
ARF4	-0.564719	1.66076
MREG	-0.56439	0.971204
RFK	-0.563925	4.80065
PRRC1	-0.563913	2.82874
DCTN5	-0.563761	2.2971
COA5	-0.563044	2.03523
BCAT1	-0.562542	3.26069
STYXL2	-0.561872	0.306305
PET117	-0.561408	3.28782
KAT5	-0.561382	2.11722
IRS1	-0.560883	1.22808
RPS6KA4	-0.560748	0.725082
PLCH1	-0.560537	0.666742
IQCE	-0.560514	0.704908
VAT1	-0.559973	2.8148
ATP13A1	-0.559931	3.49242
PYM1	-0.558915	2.7626
TMEM67	-0.558832	1.25906
FRS2	-0.558446	0.351679
DDX19A	-0.558142	2.76494
PPP6C	-0.557526	2.58437
PCGF2	-0.557516	1.96933
RELCH	-0.557467	4.9204
ZC3H7B	-0.557466	4.35202
SMIM20	-0.557238	2.62832
UGGT2	-0.557193	0.474066
CTDSP1	-0.557057	0.292657
TERF1	-0.55622	2.82959
INO80	-0.555923	2.39499
POLR3K	-0.555691	3.51493
POLA1	-0.555324	3.78692
RMI1	-0.555161	2.30373
CENPN	-0.554803	0.96308
CEP192	-0.554777	1.48012
ITFG1	-0.554021	0.861437
GBP1	-0.553292	0.397487
MAP2K7	-0.553052	2.5234
DDX50	-0.552467	2.12859
ECD	-0.551879	2.33335
MYO19	-0.551751	1.72539
COMMD4	-0.551179	4.10436
SCAPER	-0.551142	0.50918
NUAK2	-0.551095	1.37469
RNF220	-0.550985	2.2972
H2AZ1;H2AZ2	-0.550586	3.03372
BAZ1A	-0.550444	1.29398
DTNA	-0.550241	0.516188
GLG1	-0.549726	3.73911
MAVS	-0.549711	1.02142
TOR1AIP2	-0.549564	2.11913
CTSB	-0.549318	2.99927
MTRR	-0.548937	1.53147
SCLY	-0.548419	3.13577
RAB5B	-0.548168	1.46872
TAGLN2	-0.547761	3.61534
RNF213	-0.547388	2.1083
CAPN2	-0.547024	1.96459
SNX24	-0.546645	0.143186
GLI1	-0.545876	0.217121
KBTBD7	-0.545353	0.882386
NYNRIN	-0.544802	1.70342
CENPI	-0.544355	0.169309
PTMA	-0.544284	1.60414
SAMM50	-0.544053	1.93312
RSPRY1	-0.543965	0.40723
METTL1	-0.543797	1.18486
KANSL2	-0.543243	2.00998
HNRNPH2	-0.543004	2.27919
REV3L	-0.542298	1.58226
POP1	-0.541908	3.06784
IMMT	-0.541865	0.204868
LPCAT3	-0.541797	2.01393
SMC6	-0.541669	2.50293
HELZ	-0.539875	1.43578
MPP7	-0.539499	1.5079
MSH3	-0.539435	5.07951
MTMR7	-0.538829	2.57432
OFD1	-0.53831	1.01044
TIMM29	-0.538229	2.87523
CWC15	-0.53822	0.625751
CCDC71L	-0.537715	0.350069
ATP6V1C1	-0.537355	3.01434
NEMP1	-0.537287	0.97355
PRXL2A	-0.537052	2.06307
BBS2	-0.536701	1.01053
FARSA	-0.536068	3.04305
SOCS6	-0.536038	0.230045
NUDT2	-0.53591	1.34889
DSE	-0.535809	0.739806
ZFP930	-0.535659	1.3303
EMC8	-0.535413	2.64053
CRLF3	-0.535291	2.93589
MICU1	-0.534637	0.435382
CALCA	-0.533593	0.446483
TLN2	-0.533433	5.07089
COIL	-0.533139	1.44907
CDK2	-0.533123	1.40809
FAM193A	-0.532851	1.53364
AAMDC	-0.532291	1.94493
AKAP7	-0.532073	0.487944
CRYZ	-0.53122	3.014
IPO5	-0.53102	3.59506
CPNE3	-0.529947	3.07859
FAM98C	-0.529771	2.53196
RWDD4	-0.529083	3.64865
SLC25A11	-0.528959	1.50324
STK24	-0.528347	2.04041
UFL1	-0.527372	2.43931
JMY	-0.526869	0.656164
HDAC3	-0.526771	2.52501
SFN	-0.525887	3.61346
NABP1	-0.525743	2.18294
PEAK1	-0.525496	0.909191
COX5B	-0.525377	3.67739
KRI1	-0.52464	3.30757
PICALM	-0.524021	2.70575
CRBN	-0.523973	2.90463
MED20	-0.52385	3.178
MARCKSL1	-0.523668	1.79754
LONP2	-0.523459	2.89222
VKORC1L1	-0.523156	1.49261
KIDINS220	-0.522903	0.691944
ARAP2	-0.522779	0.898948
LYRM4	-0.522315	2.13206
CDC26	-0.521971	2.57596
LDAH	-0.521873	0.553499
ATG13	-0.521373	1.82379
WWP2	-0.521123	1.2095
SOCS2	-0.520462	1.60303
DNMT1	-0.520344	2.83242
IPO8	-0.520059	1.59096
USP37	-0.519983	2.89799
ATAD2B	-0.519409	1.52519
FN3KRP	-0.519229	1.85585
PPIG	-0.518895	1.65525
SVBP	-0.518828	0.435515
USP11	-0.518583	1.72451
TBL1X	-0.517848	2.58797
ATP11C	-0.516549	1.45697
AATF	-0.516252	2.39748
PTCD1	-0.516171	3.40301
H2BC12	-0.515134	0.782515
YAE1D1	-0.514686	3.2827
SNRNP25	-0.514468	0.7886
CEP135	-0.514381	4.55672
EXOSC5	-0.514088	2.71336
ATP6V0D1	-0.514069	2.93371
IVNS1ABP	-0.513779	0.799476
CEP76	-0.512665	0.333858
ERICH1	-0.512296	2.07549
INTS7	-0.512213	3.02441
ACYP2	-0.511296	1.01678
PRKAG1	-0.51116	2.14199
OTULIN	-0.510661	1.45333
PLEKHF2	-0.510115	2.38128
LAMC1	-0.509921	1.90585
MAIP1	-0.509912	0.344975
CDK5RAP2	-0.509714	2.35017
EIF2B2	-0.508327	2.82919
TYMS	-0.508001	3.43302
LLGL1	-0.507949	1.48088
PCID2	-0.507364	1.64601
ZFP407	-0.507226	1.06534
NAXD	-0.507181	3.40005
MAP3K1	-0.506963	0.229077
EWSR1	-0.506854	2.0254
TSPAN31	-0.506265	0.202042
TAF13	-0.506241	1.77417
GNPDA1	-0.50602	2.49533
FAM50A	-0.505479	2.4944
EPC2	-0.505139	1.10403
CMAS	-0.504922	2.05451
ADI1	-0.504705	3.85345
MRPS18C	-0.504428	1.45232
TRPC4AP	-0.504224	1.21373
DPYSL3	-0.504049	3.12548
DDX49	-0.50329	1.85587
CTU2	-0.502995	2.00236
UBE3B	-0.50204	3.25333
ATF1	-0.501628	1.09586
SASS6	-0.501543	1.24329
PAK4	-0.501384	2.81183
WDR26	-0.501013	0.863127
SHPRH	-0.500986	0.900797
SGPL1	-0.500882	4.65082
AP5Z1	-0.500631	2.42822
EIF2B4	-0.500526	2.27436
PRKAB1	-0.499293	1.52103
NSD3	-0.499276	1.70124
DNAJC21	-0.498008	1.47105
OSGEPL1	-0.497136	0.479347
HOOK3	-0.496634	2.59054
ATP7A	-0.496162	2.48966
PRIM1	-0.495267	3.0494
EZH2	-0.495085	2.95309
MLLT1	-0.494836	1.74647
AP3S1	-0.493889	1.22708
RAB14	-0.493802	2.98118
USP48	-0.49366	3.95373
WASHC2	-0.493533	1.67822
DOCK7	-0.493371	1.84045
NTPCR	-0.493285	1.53898
MMS19	-0.493009	3.6471
PAXIP1	-0.492919	2.49405
CABLES2	-0.492841	0.302086
SPCS1	-0.492676	1.72622
FKBP3	-0.492533	3.64013
PIAS2	-0.492509	1.83912
NKRF	-0.491213	1.77707
ABRAXAS2	-0.491192	2.96351
SLC7A5	-0.490648	0.853208
KANK3	-0.490288	2.18392
CEPT1	-0.490266	0.897187
C1D	-0.490153	1.79121
TET1	-0.489923	0.754997
BBS7	-0.489594	0.101077
PHACTR4	-0.489462	2.00658
ZZEF1	-0.489354	1.73979
KDM2A	-0.48934	1.27274
ZNF574	-0.488943	0.62729
MEN1	-0.488878	0.84773
THNSL1	-0.488821	0.834652
CIT	-0.488768	3.92538
TASOR	-0.488698	0.966157
LAMC1	-0.488243	3.23229
AMZ2	-0.488173	0.463365
MICOS13	-0.48815	1.5466
D230025D16RIK	-0.48797	1.0969
NEFM	-0.487086	0.417209
FARSB	-0.48693	3.28844
TNFRSF21	-0.486751	1.33247
DLGAP4	-0.486571	2.46858
ALKBH8	-0.486267	0.999019
FHL1	-0.486064	3.21868
MAP2K3	-0.486019	1.18178
MYO1B	-0.485905	2.99632
BAZ1B	-0.485019	3.37252
CACUL1	-0.484782	1.43843
SECISBP2	-0.483604	0.635859
CCNY	-0.482878	1.96597
INIP	-0.482851	1.25667
ANKRD40	-0.48243	1.08966
CFAP20	-0.482391	1.36603
TSEN15	-0.482381	0.683875
ZFP990	-0.482191	1.59022
BMP2K	-0.482078	0.37388
PPP4R1	-0.481927	1.55308
WDR62	-0.481195	1.64653
GSKIP	-0.48119	0.514423
DNAJB1	-0.481157	2.27332
2700062C07RIK	-0.480797	2.39465
ZSCAN26	-0.48026	1.38976
KAT6A	-0.479298	0.727954
MED4	-0.478984	2.56112
PAXBP1	-0.478983	1.63873
POLD1	-0.478977	1.92173
SDF4	-0.478068	3.11355
SYNCRIP	-0.478046	3.30807
GMNN	-0.47695	2.65716
CDK2AP2	-0.475953	0.840813
GNA11	-0.475673	2.82025
ZMYND11	-0.475129	0.748262
SNX3	-0.475118	3.26826
CENPC	-0.475051	1.97526
ZSCAN21	-0.475001	0.479715
CBX3	-0.474941	3.12686
FRG1	-0.474023	2.62347
PSME3IP1	-0.473699	1.9012
SPCS2	-0.472951	1.19995
VPS11	-0.472555	1.83024
AP3B1	-0.47251	3.61685
PPT1	-0.47238	1.84211
BC048403	-0.471904	1.3692
HMG20A	-0.47183	1.88094
HIRA	-0.47156	4.36656
VCPIP1	-0.47124	3.85975
ZCCHC8	-0.471238	2.26461
MCRS1	-0.471141	1.92469
VAMP4	-0.47073	3.64959
ARFIP1	-0.470693	2.2901
USP8	-0.470661	2.71319
RIC8B	-0.470219	0.617718
GTPBP1	-0.469425	2.38613
FLCN	-0.469378	1.71624
FANCM	-0.469269	0.627536
COX7A2L	-0.468925	2.49277
SMYD5	-0.468875	3.77632
EPHX1	-0.46865	2.63881
AIFM1	-0.468449	2.87189
AIFM2	-0.468072	1.93645
NKTR	-0.467856	0.913319
IGF2BP2	-0.467485	2.62608
ACP1	-0.467412	1.11462
PFKP	-0.466785	1.76312
EXOC3	-0.466674	2.1369
NUSAP1	-0.466466	2.23838
ICE1	-0.465563	1.95644
NDUFA11	-0.465352	0.537095
RPAP2	-0.465064	2.53997
SLC33A1	-0.464851	0.448062
CKAP2L	-0.464559	1.58068
TRIM41	-0.464424	0.594232
BDH1	-0.463969	3.09482
MESD	-0.463903	3.39996
GM14399	-0.463822	1.42752
EIF4E2	-0.463366	1.69577
FCHO2	-0.463011	1.99572
ZNF148	-0.462945	1.67951
ANKRD10	-0.462823	2.45161
MARK1	-0.462797	0.531673
DNAJC3	-0.462255	3.00072
CR1L	-0.462161	0.591652
RBSN	-0.461593	2.94957
COPS7B	-0.461245	1.81398
GALK2	-0.461134	1.51968
EMC1	-0.460153	2.17879
SDF2	-0.460133	2.93096
POU3F4	-0.45991	0.420874
DNAJC19	-0.459885	0.934026
CDCA2	-0.459553	1.50581
SNX12	-0.459518	2.47137
MPHOSPH6	-0.458686	1.5352
LYPLAL1	-0.458158	2.4866
SEPTIN11	-0.457996	4.03846
ZWINT	-0.457496	2.71762
GGA1	-0.457092	2.36493
ZNF652	-0.456528	2.06166
POLR3C	-0.456505	3.46284
PARP1	-0.456385	3.73487
INTS10	-0.455956	2.34958
SUPT20H	-0.455847	1.8085
PLOD3	-0.455666	2.31376
CASP2	-0.455374	1.25609
CMAS	-0.455358	0.262551
NDUFV3	-0.455348	0.958935
UBAC1	-0.455263	1.68114
COX4I1	-0.45507	2.66852
BCAP31	-0.454475	2.26772
NFRKB	-0.454355	2.63956
ROCK1	-0.4539	2.21467
ZNHIT6	-0.453574	2.94248
R3HCC1L	-0.453392	0.875515
FGFBP1	-0.45338	0.278419
EXOSC10	-0.453238	3.30286
STN1	-0.45307	3.1016
HEXIM1	-0.452169	2.4731
MAK16	-0.451996	3.16443
PURA	-0.451955	2.03222
TERF2IP	-0.451598	1.36878
MOCS1	-0.451432	1.12397
FOXJ3	-0.451365	0.493509
METTL5	-0.451364	3.6352
ARHGEF11	-0.451338	0.941555
ZFP362	-0.450822	0.400125
TAF11	-0.450741	1.22017
GM14419	-0.45064	2.05049
UBA2	-0.450176	3.52274
NUTF2	-0.449902	2.33506
TBC1D13	-0.449878	3.60522
ARHGAP45	-0.449399	0.857065
EDC4	-0.449111	3.19544
ZMIZ2	-0.44898	2.61962
MND1	-0.448781	1.52729
SMARCA2	-0.448472	1.73469
LYPLA1	-0.448247	2.7875
CC2D1B	-0.448016	2.26729
TRIOBP	-0.447645	1.82613
MAN1B1	-0.447591	0.965111
TSC2	-0.44752	0.227963
ZFP655	-0.447416	1.35887
RAP2C	-0.446985	0.72017
DTWD2	-0.44681	0.506541
MAPKAP1	-0.446389	0.454524
NINL	-0.446266	0.294863
ANAPC5	-0.445817	2.85215
NUDT19	-0.445796	0.815402
RABEP2	-0.445602	2.79556
TXNRD3	-0.445383	1.70302
TRAPPC8	-0.445194	1.92905
GTF2F1	-0.444379	2.97181
MYD88	-0.443265	1.58747
DGCR6	-0.442914	0.308218
KMT2B	-0.442818	1.27309
RBBP5	-0.442713	2.94814
PIGB	-0.442405	0.327348
GALM	-0.442209	3.52211
ASPM	-0.442053	0.740255
RAP1A	-0.44172	2.04844
SRPRA	-0.441662	2.42571
SAMD1	-0.441106	1.93698
TAF9	-0.440248	4.00954
USF2	-0.440177	0.891014
L1TD1	-0.440121	3.26639
RBP1	-0.439932	1.94489
POLB	-0.439507	2.6969
RNF8	-0.439286	1.09374
DNAJC13	-0.439046	3.08184
TUBA4A	-0.438906	1.19972
NLK	-0.43869	0.767793
PCGF6	-0.438653	2.18024
CNOT1	-0.438529	3.69515
ANKHD1	-0.438438	3.74114
TTC39B	-0.437934	0.968355
SPINDOC	-0.437766	4.13081
PPP6R1	-0.436677	3.634
TXNDC17	-0.436643	1.27235
HPS4	-0.436619	0.524653
RPS6KC1	-0.435307	0.234409
ACSL3	-0.435205	2.72302
DHX38	-0.435099	2.97235
NAA50	-0.43453	2.37918
NFIC	-0.43423	1.00296
HSD17B10	-0.433825	2.23526
ATAD2	-0.433722	1.31571
ACOX3	-0.433342	0.854338
AMMECR1	-0.432895	0.915863
NSUN6	-0.432772	1.93127
RSBN1L	-0.432306	2.64573
RPUSD4	-0.431832	1.663
HPRT1	-0.431278	3.44665
TSC22D1	-0.430841	2.36281
PALM	-0.430675	2.65333
DDA1	-0.430518	1.59626
ATG7	-0.430015	1.87544
HERC1	-0.429918	2.83681
DCPS	-0.429626	1.66454
MAP2K6	-0.429613	0.650256
TLE3	-0.429455	3.13937
METTL18	-0.429412	2.53837
MOCS3	-0.428954	2.01225
GRN	-0.428794	2.92804
HINT1	-0.42872	3.00665
PUM2	-0.428227	1.87449
YIPF6	-0.42725	1.26902
UBN2	-0.427245	2.48542
4930522L14RIK	-0.42722	1.08171
MTHFSD	-0.42719	2.55164
EXOSC3	-0.426933	3.57996
GLB1	-0.426586	2.63617
FGD5	-0.425944	1.75918
EFHD2	-0.425779	1.76406
MZT1	-0.425547	0.212484
PYCR2	-0.425314	3.51971
SEPTIN7	-0.425128	2.58746
RNASEH1	-0.424437	0.586386
ALMS1	-0.424062	1.46141
ATR	-0.424056	0.99918
CCDC174	-0.42391	2.31755
GDAP2	-0.423721	1.7383
CNNM2	-0.423407	0.582019
BLVRA	-0.423345	1.64466
GMEB1	-0.423295	3.26113
RIOK1	-0.423194	1.63969
HEXA	-0.422533	2.50012
[truncated: 6,409 more rows]

## Sheet: D
Protein	Log2 FC primed vs formative Proteome	p value (-Log10)
PDIA6	-7.64362	6.29846
DPPA5A	-6.23354	3.93436
PYCARD	-6.20845	4.30702
TRIM25	-5.89591	3.12454
FTL1	-5.82934	4.78212
DPPA4	-5.79998	4.30838
AIM2	-5.77611	3.98719
SEPTIN1	-5.67	5.13068
MTM1	-5.65298	4.2715
TRIP12	-5.63945	5.04471
FOLR1	-5.59152	4
RBMXL2	-5.57366	1.2719
TCEA3	-5.5072	3.80718
PRDX6	-5.49056	4.06953
GPA33	-5.39323	5.71993
DPPA2	-5.28562	4.49942
HSPB1	-5.19095	6.86437
TPM1	-5.08117	2.82751
TDRD12	-5.0144	4.79503
DGLUCY	-5.01363	6.17674
ODC1	-4.89862	3.38564
LIRE1	-4.83122	2.83893
SH3GL2	-4.82494	5.45049
RNF17	-4.73429	1.71568
ESRRB	-4.65856	3.80399
RPL10L	-4.61642	4.79762
GM17067	-4.58558	3.32595
ZFP988	-4.56492	4.89027
CYCT	-4.4034	4.06174
CAPZA1	-4.39838	4.02032
MME	-4.37931	3.26037
PRMT5	-4.32582	4.13639
NQO1	-4.27967	4.29183
PDK1	-4.25132	1.99525
RHOX5	-4.23833	3.96909
PPHLN1	-4.22797	4.01208
DND1	-4.22712	4.15024
AU018091	-4.22292	4.96625
UPP1	-4.22273	5.67004
LLGL2	-4.22081	2.16506
PRC1	-4.19626	3.6189
	-4.11025	1.25547
DNMT3L	-4.10549	6.07817
BICRAL	-4.06833	3.23759
FAM25C	-4.05814	4.43881
TYW5	-4.04844	3.82538
CGNL1	-4.00681	0.950645
NLRP4F	-3.96763	3.93801
GPX2	-3.96651	4.30421
ACOT1	-3.95907	2.14375
FBXO15	-3.95024	4.01447
ZFP980	-3.92805	4.54968
MBD3	-3.91224	3.41377
ACYP2	-3.87136	3.63388
DLGAP5	-3.85777	3.22569
EPOP	-3.84982	3.57066
MACF1	-3.74462	3.57334
ZFP978	-3.65048	3.12818
SFN	-3.58604	3.5095
AP1M2	-3.55149	2.57637
DMTN	-3.53645	3.80981
GAB1	-3.52043	2.02138
NPEPL1	-3.51509	3.56652
PNP2	-3.50232	4.55171
NOC2L	-3.49463	2.67944
BAHD1	-3.48733	2.60163
GALNT3	-3.48346	3.19139
NLRP4F	-3.48167	2.82146
MAGEB16	-3.4418	5.04378
NRK	-3.43843	3.23633
RHBDF1	-3.4294	1.8227
2210016F16RIK	-3.42334	3.17465
GSTM3	-3.41452	4.12293
ENOX1	-3.40655	0.734799
SDC4	-3.39032	2.88022
TDH	-3.37529	5.57811
MORC1	-3.35604	5.21458
GM10324	-3.3443	4.40705
LDHC	-3.33258	6.43109
ARHGDIB	-3.31076	2.20928
ELL3	-3.29337	3.64402
MAPK13	-3.29194	2.81672
SUSD2	-3.27336	4.02164
ARID5B	-3.27047	3.73776
TKTL2	-3.27007	0.883361
ECH1	-3.22533	4.9545
BIN2	-3.19848	4.41776
CGN	-3.1666	4.05592
ACY1	-3.16521	2.95427
IFITM1	-3.15936	3.74298
SRPK2	-3.14678	3.63999
OCLN	-3.13906	3.05765
RANBP17	-3.1043	1.63301
ENAH	-3.09802	3.43079
PECAM1	-3.04618	2.90623
TUBA3A	-3.01164	1.51686
ZFP345	-2.99936	2.10139
BCL2L14	-2.99885	3.54121
DMRT1	-2.99393	4.97302
SIX4	-2.98936	3.52485
POU2F3	-2.97643	2.41405
DNAJB14	-2.95376	3.0107
ZFP971	-2.92155	2.67698
LDHB	-2.92005	6.11949
AP1S2	-2.9112	1.89269
ZFP969	-2.90314	1.18637
USP26	-2.9025	4.80907
GTSF1L	-2.88063	1.45154
PRKAA2	-2.87994	3.04143
CLDN7	-2.87514	2.38619
USP31	-2.85319	1.03564
DUSP9	-2.84661	3.90473
APOBEC2	-2.84186	1.25113
RASA4	-2.81174	2.52203
SKT	-2.79812	4.04172
CEBPZ	-2.77882	2.32704
DNMT3B	-2.77652	0.712307
BNC2	-2.77261	1.23385
DST	-2.76187	2.60398
	-2.76157	5.73465
CASZ1	-2.75227	3.17351
SPINT2	-2.7338	1.90107
PDLIM3	-2.72009	1.08724
GM10130	-2.71841	2.41252
TCL1A	-2.71578	2.95099
GDF3	-2.71174	3.55392
ALKBH3	-2.70875	2.50955
GM6871	-2.69087	1.52714
BCAM	-2.67645	5.20116
DNPH1	-2.67292	2.31937
CD9	-2.67165	3.85684
CDK2AP2	-2.66155	1.38157
BCAT2	-2.6564	5.09906
ABCG1	-2.65513	3.64425
IMPA2	-2.65424	3.01803
SAP25	-2.6081	2.928
ARHGEF16	-2.60256	2.6065
TCOF1	-2.59785	3.54877
LAD1	-2.59615	2.49032
RPP25	-2.57297	4.257
SNAPC1	-2.57059	1.72106
GAK	-2.56221	0.944927
SLC44A1	-2.54407	3.49796
UTF1	-2.53357	3.30061
DDX58	-2.52916	5.12976
D230025D16RIK	-2.52592	2.08723
MVP	-2.52069	1.60116
CD38	-2.51828	2.17997
FBP1	-2.50487	3.05202
ZNF296	-2.50423	2.80603
SAP25	-2.50375	1.92056
SLC23A2	-2.49331	0.86219
MRPL48	-2.48566	3.90339
ICAM1	-2.48173	6.63727
MYCN	-2.47822	3.66806
ALDH1B1	-2.47672	5.86435
ZFP991;ZFP992;ZFP993	-2.47174	3.29398
JAG1	-2.44994	2.1304
IRS1	-2.44509	2.06034
2410141K09RIK	-2.4312	3.25113
EPHB3	-2.43003	2.03476
OTUD6A	-2.42964	3.39317
GSTP2	-2.42936	3.56407
DAZL	-2.42063	4.44133
5730507C01RIK	-2.40659	3.34553
MEIOC	-2.4052	4.48962
ALDOA	-2.40217	4.51535
EGFL7	-2.39512	4.1385
AFG1L	-2.36297	1.26574
PCSK6	-2.35506	1.10251
PHF11	-2.35215	1.97223
SNCG	-2.33701	3.37393
EPCAM	-2.32553	4.90006
MYEF2	-2.31703	1.11991
CBR3	-2.31443	5.77102
GLS2	-2.30763	3.41849
TOPORS	-2.30048	1.64257
ESRP1	-2.29905	2.39808
H6PD	-2.29856	3.4057
ZNF710	-2.29134	2.79937
MDM4	-2.29112	1.61502
ATG14	-2.28269	3.58322
KLF16	-2.28187	2.75143
ZFP809	-2.27246	5.07967
CDH1	-2.26724	3.7279
PTOV1	-2.25916	2.08356
ZFP990	-2.24681	3.01586
TFPT	-2.24387	1.83216
ZFP976	-2.23506	0.856394
RYR3	-2.21784	1.31422
USP28	-2.21493	6.20717
PML	-2.20917	6.2753
TASOR	-2.20175	4.43814
ETV5	-2.19522	2.46851
B3GNT7	-2.18499	1.66833
UBE2Q2	-2.18138	0.621966
ASS1	-2.17792	6.35322
ZFP57	-2.16808	3.14241
ZNRF2	-2.16742	1.8833
PRKX	-2.16348	3.33776
SPP1	-2.15955	3.58767
PTPRC	-2.15817	1.00413
MIB2	-2.15555	0.876469
TJP3	-2.15168	5.29756
IFITM3	-2.14605	4.06655
GSTM2	-2.14304	4.75189
MCAM	-2.13937	4.16725
SLC25A31	-2.13236	2.48899
ETL4	-2.13188	4.75306
STEAP3	-2.12727	1.35971
MYBL2	-2.12558	1.57305
GSTP1	-2.11966	6.70565
HTATIP2	-2.10806	4.21577
TRMT1	-2.10528	3.59803
LGALS3	-2.08516	4.14004
ZFYVE21	-2.08496	2.58645
CKMT1	-2.08494	3.60617
SYTL1	-2.07295	2.46814
ATP7B	-2.05498	2.0336
TFAP2C	-2.04954	2.55589
PRUNE1	-2.04615	4.20868
LRP2	-2.03777	4.83342
ATP1B1	-2.03756	5.02719
AU015836	-2.03732	2.70974
ZFP984	-2.02787	3.45322
PLEKHG3	-2.02069	2.57554
PARP12	-2.00056	1.34353
FGF4	-1.99771	1.6777
PEG3	-1.99332	4.96992
OSGEP	-1.99229	1.66766
JAKMIP1	-1.99096	1.12045
GM27021	-1.99083	1.23076
RBBP8NL	-1.97984	3.32445
CDH3	-1.97939	4.37492
SHFL	-1.97615	1.74965
PXMP2	-1.97397	1.58384
CCDC88C	-1.97334	3.36553
ZMYND8	-1.97245	2.04787
THUMPD2	-1.96831	3.98461
SLC9A1	-1.96825	1.57331
NUDT8	-1.96648	1.91681
DCAF4	-1.9622	3.41392
NHS	-1.9407	1.66913
NCOA3	-1.93523	3.13319
ZFP58	-1.93405	0.721782
ALKBH6	-1.93365	2.17319
HSD17B14	-1.92973	3.14689
PLCD1	-1.92815	5.71652
SEC14L4	-1.92813	2.11819
DNASE2	-1.92685	3.599
GSTM1	-1.92495	6.07559
DOC2A	-1.92134	1.91417
SNAPC3	-1.9201	3.29904
FABP3	-1.91624	4.95912
BRWD1	-1.91483	0.918668
PPP1R14A	-1.90544	2.97798
DOCK6	-1.90291	1.51552
ARHGAP8	-1.90235	3.19482
ZC3HAV1	-1.90043	0.739991
CRIP1	-1.89449	4.43195
NMES1	-1.89245	1.49975
PFKP	-1.89209	3.8816
CLMN	-1.89106	2.41602
ZBTB9	-1.87259	0.906813
CTNND1	-1.87121	1.68805
FIBP	-1.86692	1.42063
AJUBA	-1.86663	3.74818
UBALD1	-1.86631	1.88729
PSME4	-1.85822	5.5411
WDR20	-1.85429	1.51717
RBPJ	-1.84628	4.65357
ABCC3	-1.84544	0.3447
DYNC2I2	-1.84372	4.73012
COX6B2	-1.84288	3.43271
KLF3	-1.84238	0.742424
HSD17B11	-1.83934	4.92186
ZMAT3	-1.83898	2.1054
ZGLP1	-1.83627	2.16579
ALPL	-1.83494	5.12902
PALM2	-1.8318	2.41298
RPL3L	-1.82418	0.623905
ANKDD1B	-1.81528	0.585238
CSAD	-1.81351	3.41816
WWC1	-1.80976	1.9689
JUP	-1.80903	5.2803
SALL1	-1.79634	3.75708
IREB2	-1.79625	4.88321
PPP2R5C	-1.79539	1.06535
WDTC1	-1.79238	3.81037
ANXA11	-1.78864	7.57634
FKBP6	-1.78669	2.87914
NIBAN1	-1.78188	5.31698
PMFBP1	-1.77897	0.449247
TMEM222	-1.77466	3.08319
TLE1	-1.77452	1.90121
FBLIM1	-1.77239	5.63748
CTH	-1.77058	5.35101
GCLM	-1.76401	5.42802
EPPK1	-1.76027	4.27415
NECTIN2	-1.75707	4.33934
PDE4DIP	-1.75383	0.542263
TDRP	-1.75383	1.72545
DAAM1	-1.75276	1.16749
TAGLN	-1.75273	5.39753
MAP7	-1.7485	2.99557
PLS1	-1.743	2.03854
UGDH	-1.73957	5.54333
DST	-1.73546	2.66023
TRADD	-1.73486	3.02612
ZSWIM3	-1.73334	1.12094
CAMKMT	-1.73153	0.69786
PRDM5	-1.73088	0.438267
COL18A1	-1.72001	1.82809
SERINC5	-1.7144	2.38401
LMOD1	-1.71382	2.45009
ERLEC1	-1.71065	2.42674
YDJC	-1.70946	2.37927
RBM47	-1.70886	0.466357
CCDC130	-1.7071	1.36944
MTUS1	-1.70624	2.18102
HMOX1	-1.70249	4.755
CLIP1	-1.70235	0.609957
AHDC1	-1.69953	4.58666
JADE3	-1.69219	4.35945
SLC6A18	-1.69002	2.09633
PPIP5K1	-1.68853	2.55218
RIT1	-1.68696	1.17944
BSDC1	-1.68505	2.34454
F11R	-1.68124	4.61261
MTA3	-1.68092	2.8786
PKM	-1.67798	4.34451
EPB41	-1.67096	2.10255
CDC20	-1.66906	3.42904
USP13	-1.66554	1.8461
EPB41L1	-1.66376	6.84753
GM14295	-1.66337	0.692526
CAPN1	-1.65506	5.20219
MTA3	-1.65487	1.82248
TANC1	-1.65347	4.95991
ESCO1	-1.65198	1.22742
ARHGEF18	-1.64932	3.87455
PRPH	-1.64872	2.95546
GLB1	-1.64735	3.10751
NSD1	-1.64654	1.3822
LRRC8D	-1.6305	2.87765
LARP1B	-1.62725	1.51958
BCAR3	-1.62465	2.56614
JADE1	-1.62351	2.73613
DNMT3A	-1.6192	4.51816
VPS13B	-1.61349	1.37194
OTUD5	-1.60782	1.91587
ENAH	-1.59967	4.12351
FOXI3	-1.59754	4.38077
AGRN	-1.59253	2.84649
PPFIBP2	-1.58809	3.63659
HSPBAP1	-1.58628	5.3653
NEIL2	-1.57914	2.4888
EML2	-1.57873	3.89892
MYRF	-1.57849	1.01294
TWF2	-1.57411	4.30815
DOCK5	-1.57264	0.61108
NRF1	-1.57249	0.954599
SRXN1	-1.56208	3.35335
RAB4B	-1.5549	0.655582
EIF4G2	-1.55359	0.718406
ENPP4	-1.5511	1.89414
TUBA4A	-1.54846	2.90778
CDYL	-1.54626	1.53118
KIAA0753	-1.54037	0.495757
REST	-1.5343	3.06095
AIFM2	-1.52533	2.17932
NSD1	-1.5251	4.62057
SCNM1	-1.52472	3.59694
RAD54B	-1.52265	3.11444
SPTBN1	-1.52101	3.3421
NID2	-1.51998	4.86916
GRM8	-1.51897	0.54429
TTC39B	-1.51838	2.20545
PTPRK	-1.51716	3.01616
YBX2	-1.51676	0.996455
FRRS1	-1.51652	2.16851
DACT3	-1.5134	1.73129
SLC25A13	-1.50968	5.38443
ADGRL1	-1.50932	2.01331
RAD51B	-1.50923	0.274215
DUSP16	-1.50918	3.20275
ATP13A3	-1.5044	2.97552
APOE	-1.50047	3.05658
DNAJB6	-1.49868	3.55666
SLC30A1	-1.48773	1.21437
TRIM30B	-1.48512	2.05088
	-1.48437	0.642578
SPTBN4	-1.48165	2.2457
REX1BD	-1.48066	1.35233
UBL3	-1.47633	1.79456
PDZK1	-1.47309	0.305189
	-1.47024	1.31936
ZCCHC7	-1.46651	2.66638
SLC9A8	-1.46343	1.50569
CASTOR1	-1.46243	3.56112
GM8011	-1.4609	0.567847
PLCG2	-1.45201	4.55219
SRI	-1.4485	3.47385
H3-5	-1.44795	0.492566
DDHD2	-1.4455	4.41012
CNNM2	-1.44457	0.687897
TP73	-1.44401	3.5603
PUSL1	-1.44147	1.61927
ARV1	-1.4379	1.2317
DNAJC4	-1.43409	0.91986
NCOA3	-1.42856	4.09132
MGME1	-1.42718	2.562
NIT2	-1.4262	4.67928
WEE1	-1.42517	1.57836
LIG1	-1.42429	1.09032
HBA	-1.42264	2.51575
COX7A1	-1.42119	1.7079
INF2	-1.41924	3.13375
FOXR2	-1.4129	1.22592
CLK1	-1.41155	0.719103
TAF1D	-1.40841	0.258903
HSPG2	-1.40533	4.04981
EPHX2	-1.40081	3.59347
KIF13B	-1.39669	4.40961
ZFP979	-1.39028	1.58433
WT1	-1.38984	2.84482
ZCCHC9	-1.38895	0.592541
PIK3CB	-1.38829	0.315119
KIF2C	-1.38809	1.31931
INS1	-1.38771	3.10999
GLIPR2	-1.38504	5.64008
MT2	-1.38442	3.73874
GM14419	-1.38075	4.2003
RIF1	-1.37939	5.67698
RLIM	-1.37743	1.05489
TPD52	-1.37587	4.70238
FOXP1	-1.37438	3.18536
ACTA2	-1.37278	2.97802
TNIK	-1.372	2.45066
PYCR1	-1.36949	4.19012
CGNL1	-1.36758	3.0249
KIAA1522	-1.36694	4.00919
ALDH6A1	-1.36539	4.52149
MED26	-1.36348	0.860328
MMAB	-1.35811	3.34454
B4GALNT3	-1.35634	2.1795
ACSL5	-1.35478	0.566678
ZNF467	-1.35473	1.20352
FN1	-1.35472	3.16509
PIR	-1.35202	5.36701
ATRX	-1.35037	4.58725
MINDY1	-1.34856	3.6042
D030056L22RIK	-1.34839	1.42827
ABCC1	-1.34763	3.67778
NARS	-1.34727	1.63105
GM32717	-1.34654	0.46341
GM14399	-1.34467	2.9447
KMT2B	-1.34373	2.92994
RASGRP2	-1.34067	3.43816
ZNF106	-1.33572	5.94156
RASAL1	-1.33395	1.95036
ALG13	-1.33383	3.33548
NAV2	-1.33145	2.47046
ECE1	-1.32789	3.59318
GRAMD1A	-1.32511	1.81794
FYTTD1	-1.32504	4.15689
AGPAT2	-1.3241	1.25042
SLC9A3R2	-1.32066	2.7109
CAPN15	-1.3189	0.998771
ANXA8	-1.31172	3.41894
ADAM23	-1.31133	1.08308
PRPF40B	-1.30909	1.32131
UNG	-1.30862	2.50843
CBS	-1.30681	2.91981
ACSS1	-1.30578	0.43998
CEP170B	-1.3034	2.60426
SNAP23	-1.30287	3.22441
TNPO2	-1.29557	3.82304
PPP3CA	-1.29429	1.97638
INO80E	-1.29336	0.38926
CTNNB1	-1.29079	4.32309
FANCA	-1.29036	2.70214
NFATC2IP	-1.28891	4.12641
BLVRB	-1.287	5.48654
TRP53INP1	-1.2847	2.74805
RRAGD	-1.27847	1.06352
ZC3H7A	-1.27777	0.609375
WFDC2	-1.27464	3.05526
SLC25A20	-1.27413	2.27703
PLSCR1	-1.27401	0.476856
IGDCC4	-1.27374	2.11733
SBK1	-1.27031	0.431203
RAD1	-1.26867	2.14669
ZFP185	-1.26681	2.54045
MAP3K3	-1.26458	0.598909
B3GNTL1	-1.26402	1.81462
PALM3	-1.26376	3.28941
CDC42BPG	-1.26081	2.91668
MPHOSPH8	-1.25827	4.64051
AMPD3	-1.25725	1.3319
SHROOM3	-1.2517	4.60113
CACNB3	-1.2495	1.40497
DST	-1.24521	4.46774
GM12728	-1.24383	1.61331
GSE1	-1.24267	2.13955
SLC45A4	-1.23891	1.20122
ZBTB44	-1.23849	1.798
SPTAN1	-1.23799	2.39383
CHCHD10	-1.23584	3.55946
CDIN1	-1.23571	1.86371
LAMA5	-1.23409	3.41237
STX3	-1.23403	4.5058
MCCC1	-1.2333	4.1901
LDLRAP1	-1.23282	2.13649
DHDH	-1.23275	2.53337
ZFP459	-1.23168	2.95252
DCAF17	-1.22867	0.844526
ABHD11	-1.22803	4.55638
PLA2G4A	-1.22768	4.50052
HSPG2	-1.22566	2.61849
GHITM	-1.2247	2.83353
IFITM2	-1.22375	3.79444
NAA11	-1.2235	1.82917
ATL3	-1.22315	5.23677
DNMT3B	-1.22287	4.50723
RAB11FIP5	-1.22192	2.01868
TRMO	-1.21857	2.46341
USP6NL	-1.21857	1.07028
GPT2	-1.20947	5.80448
ARHGAP28	-1.20812	2.29254
TPK1	-1.20565	2.11393
EI24	-1.20546	1.937
CTNNA1	-1.20359	4.74812
FOXJ3	-1.20282	1.04208
ZFP317	-1.19472	0.619618
RB1	-1.19227	1.74698
EIF4A2	-1.19146	2.69977
RP2	-1.19052	3.41271
MGMT	-1.18685	2.3539
SPG11	-1.1868	2.25737
OSTF1	-1.18618	4.36589
ALDH2	-1.18595	4.08511
SEC14L1	-1.18292	2.39109
A630010A05RIK	-1.18102	3.91032
IVD	-1.18081	4.60221
SCML2	-1.17797	0.875647
TRIM24	-1.17598	3.55028
EZH1	-1.17514	2.90165
TRIM33	-1.17468	6.54977
GM11214	-1.17462	1.94072
AMDHD2	-1.17353	3.38371
SPTBN1	-1.17131	5.45447
FHIT	-1.17123	1.66446
PIGB	-1.17094	1.58375
PDLIM1	-1.17011	5.08839
TNS3	-1.17	2.63644
PTPN13	-1.16632	1.18865
CHCHD2	-1.16582	3.38914
PTK2B	-1.16511	3.34544
CDK10	-1.16279	3.09241
PIPOX	-1.16098	5.63374
TBCEL	-1.15645	2.68205
PTPN21	-1.15616	4.11207
ITGA3	-1.14958	5.59766
DHRS7	-1.14942	4.7448
DNAJC6	-1.14916	0.561813
BRWD3	-1.14655	0.604888
LRPAP1	-1.14629	5.26665
RESF1	-1.14583	4.36683
EPHX1	-1.14478	3.65431
LCOR	-1.14447	2.17797
NOS1	-1.14414	0.515135
TRAP1	-1.14289	3.9282
HELLS	-1.1421	5.47813
KLHDC4	-1.13984	2.94254
CSRP1	-1.13866	5.50302
MTF2	-1.13381	2.59389
MCL1	-1.13313	2.54222
MOV10	-1.13255	3.61869
MRI1	-1.13242	3.98416
OARD1	-1.13157	5.68915
RND3	-1.13099	1.19537
ZNF414	-1.13071	2.70865
UBE2C	-1.12898	4.50027
CSTF2	-1.12722	0.984966
GCDH	-1.12542	3.47993
SORL1	-1.1241	3.61732
HSPA1B	-1.12328	1.1491
TJP2	-1.12261	5.65942
MTFMT	-1.12177	1.1322
RAB33B	-1.12029	0.2713
LRRC1	-1.11804	1.55091
CDYL2	-1.11747	2.51514
GLUD1	-1.11422	7.15671
THYN1	-1.11415	5.38711
ACADM	-1.11276	5.14798
PRELID1	-1.11199	0.792762
LRRC57	-1.11168	3.06478
FBRSL1	-1.11132	2.4623
ALKBH1	-1.109	1.63867
ROR1	-1.1081	2.52168
SDHAF2	-1.10751	3.32701
PKN3	-1.10554	1.94461
GOLM2	-1.10311	2.74307
LPP	-1.1024	4.48593
TMCO6	-1.10128	0.957731
URAH	-1.10071	2.14562
ACTN1	-1.09859	5.3655
TTC14	-1.09843	0.395208
SPINT1	-1.09586	4.36185
PAWR	-1.0922	4.24691
ERO1B	-1.09174	1.48295
ACAA1A	-1.09166	3.78832
DOT1L	-1.0916	3.69672
KALRN	-1.09145	1.14601
HUS1	-1.09143	3.54765
DMRTC1B	-1.0912	2.29091
LYPLA1	-1.09013	3.89678
CLTB	-1.08941	4.11486
ZFP105	-1.08614	1.26439
GET3	-1.08581	7.35796
ZFP87	-1.08222	1.94116
MTHFD2	-1.08205	2.77741
HLCS	-1.08123	1.96388
GLDC	-1.07995	4.77209
PRUNE2	-1.07866	2.56142
FZD7	-1.07818	3.44423
ZNF451	-1.07793	2.47626
SLC35F2	-1.0774	4.18909
LRCH1	-1.07634	1.89171
1700025G04RIK	-1.07582	0.927374
SKIL	-1.07573	1.93934
RAC3	-1.07432	5.6904
PARVG	-1.07408	0.443296
FBXO22	-1.07376	3.50552
POLI	-1.07214	0.844769
CEP152	-1.06888	0.797961
CEP41	-1.06774	1.31603
SPTA1	-1.06566	3.69852
MT1	-1.06428	2.64503
DDX4	-1.06426	1.01412
PRELID3B	-1.06374	1.67535
PKD2	-1.06192	2.38522
OPTN	-1.06166	3.84171
ARHGAP29	-1.06148	2.1027
VASP	-1.06016	3.35422
SUMF2	-1.05953	2.38672
CUL4B	-1.05668	4.66693
ABCD4	-1.05158	3.64743
DUS2	-1.05156	2.91061
MYO9B	-1.05106	0.236572
RTEL1	-1.05103	0.274249
MSRB2	-1.04982	1.86738
EIF4EBP1	-1.04979	2.7532
ZBTB40	-1.04961	1.20552
REL	-1.04959	0.702404
BTBD10	-1.04884	2.58747
NCKIPSD	-1.04735	0.514034
ACOT8	-1.04583	2.55452
DSG2	-1.04331	2.3867
SERF1;SERF2	-1.04255	2.47299
MACF1	-1.04246	1.41464
ANXA7	-1.04132	3.16424
HIC2	-1.03937	1.58772
WDR83	-1.03844	1.58488
UBOX5	-1.03696	0.54368
AGAP1	-1.03445	0.351903
TLE4	-1.03285	5.01137
HNRNPDL	-1.03016	0.999909
YAP1	-1.02952	1.71776
OTX1	-1.02946	0.442032
FAM221A	-1.02885	2.31865
UBE2S	-1.0273	3.81243
SPTAN1	-1.02519	0.833287
CGN	-1.02222	3.53818
0610009B22RIK	-1.01971	1.59233
NRDE2	-1.01617	2.39184
NR6A1	-1.01554	0.71923
RBPMS2	-1.01529	2.77668
ASH2L	-1.01516	4.71496
LIG4	-1.01481	0.835121
ST14	-1.01371	0.598128
POU3F1	-1.01113	3.84775
IMMP2L	-1.01066	1.96224
ULK1	-1.00761	1.66999
PKP2	-1.00695	4.83454
ZFP960;ZFP97	-1.00657	1.33832
EMB	-1.00593	4.71002
NFKBIB	-1.00567	0.805747
SRF	-1.00486	2.11231
TRP53	-1.0027	2.41179
MAP7D3	-1.00239	1.80674
ABHD10	-1.00188	3.09278
DBT	-1.0013	3.97707
SDHAF4	-1.00056	1.77234
GTF3A	-0.999925	1.23093
FBXW9	-0.998914	2.69418
GSTA4	-0.998868	4.29289
RHPN2	-0.998746	4.46534
DST	-0.998184	2.17853
PPCS	-0.998183	4.23618
SHKBP1	-0.993728	0.360737
PTGFRN	-0.992868	1.819
TFAP4	-0.992239	1.92297
MSH6	-0.991375	5.67583
PRRG4	-0.990736	1.01829
DNAJC15	-0.989779	2.2241
GNPNAT1	-0.98958	3.80931
CD81	-0.988998	2.50235
ZSCAN10	-0.988844	3.58239
TRIM28	-0.986565	5.25078
ZFHX3	-0.983381	1.47293
DGKA	-0.982774	4.26876
DTX3L	-0.982281	1.82846
DSTN	-0.981751	4.76735
EHMT2	-0.981468	2.42838
RIOK3	-0.978317	4.45027
D930020B18RIK	-0.9778	1.28517
SUZ12	-0.977361	7.60234
AHSA1	-0.976159	4.48767
DAG1	-0.976036	1.65107
SYK	-0.975712	2.24564
RING1	-0.972997	0.451084
PGD	-0.972679	4.4316
MBNL2	-0.972003	3.12016
TXLNG	-0.970889	3.65918
FAM185A	-0.969149	3.12866
RPS6KA1	-0.968955	4.10024
RABGGTA	-0.966995	3.35868
TGM1	-0.966098	0.35545
GTPBP6	-0.964292	0.781808
ZFP39	-0.963548	0.747042
TET1	-0.96255	3.77918
NDUFAF7	-0.962261	2.30735
PARP16	-0.961734	0.293884
DNAJB6	-0.960876	2.96843
APLP2	-0.959377	2.3437
ECHS1	-0.9593	3.33008
PLEKHG5	-0.959192	2.23068
GNPDA1	-0.959052	3.79306
CCDC18	-0.956331	1.32767
PHF20	-0.955643	3.3869
CEP55	-0.95512	3.49066
ALKBH7	-0.955095	1.53236
ACAD10	-0.952761	2.98064
EFCAB14	-0.950084	0.858486
TPRN	-0.949896	1.13018
RAB5IF	-0.949304	0.736177
MAP2	-0.948753	1.61213
MACF1	-0.948201	5.62241
ACTN4	-0.947499	4.47006
SPTAN1	-0.946366	5.08793
ZNF532	-0.943584	1.42274
FHAD1	-0.943576	1.50369
CCDC120	-0.943294	1.28743
RFWD3	-0.942879	0.909269
CDK16	-0.940998	1.10765
TOMM7	-0.940383	1.08744
DOCK6	-0.940221	2.2444
TMEM237	-0.939811	1.52478
ACADS	-0.9394	3.68349
TRIM6	-0.939005	1.24388
PLEKHA1	-0.937436	0.660117
WDR1	-0.935592	5.21954
EPHA5	-0.935047	3.01521
GGCT	-0.933296	2.46748
RPL30	-0.933266	1.41722
TBC1D19	-0.932956	0.95632
ZNF568	-0.931683	2.47309
FBRSL1	-0.931398	1.75763
RBM26	-0.928375	3.64036
PLCB3	-0.927764	3.73261
DLC1	-0.926411	0.415807
ROBO1	-0.924932	1.26934
RUFY3	-0.923353	2.29505
LAMC1	-0.922031	1.72289
KIFC1	-0.921604	3.38195
SON	-0.919558	0.910293
TGIF2	-0.919515	2.51949
ACP6	-0.919331	4.26594
ZFP14	-0.919191	1.16729
ATG2A	-0.918922	2.16194
KDM6B	-0.918068	0.26561
MED28	-0.917103	1.49414
DNAH17	-0.916193	0.215309
KCMF1	-0.915543	1.21177
RAD9A	-0.914395	2.06261
SARS2	-0.913891	2.92854
ZNF318	-0.912943	1.37176
HIBADH	-0.912694	5.29013
DUS3L	-0.911909	3.63446
DHX34	-0.91062	1.74843
PDCD7	-0.910012	0.786548
KIT	-0.909033	2.53193
QSER1	-0.908871	4.23237
BID	-0.907968	3.59426
PIEZO1	-0.906865	1.5525
BCKDHA	-0.906403	2.15613
SGO2	-0.906298	2.57821
HMGA1	-0.902364	1.78127
AARS1	-0.901414	4.24193
AHNAK	-0.900818	3.6543
PEG10	-0.900714	2.55277
DTD2	-0.900607	3.05153
MBD2	-0.899893	3.0017
CTNND1	-0.899661	4.4042
NUDT19	-0.899048	0.715053
ADCK1	-0.898988	1.29427
DNM1L	-0.898604	2.00939
MORC3	-0.89764	5.41603
YIPF3	-0.897228	1.25102
MRGBP	-0.894315	2.23319
DUS3L	-0.893337	2.65056
LRRC34	-0.892836	0.91152
RALY	-0.891852	0.896517
	-0.891514	2.29693
ADSS2	-0.891128	4.5562
WDR26	-0.890752	1.48107
DMD	-0.890451	1.25479
PKP3	-0.890258	1.37587
DTWD2	-0.890167	0.915983
TNXB	-0.889904	1.92566
KRT17	-0.889595	0.821588
CHEK2	-0.8887	3.3811
PATJ	-0.886066	2.11679
YRDC	-0.885773	1.92792
GM49416	-0.885362	1.19658
UBTF	-0.884106	2.04375
ATF7IP	-0.88345	6.75009
SNRNP35	-0.881254	0.879325
EZHIP	-0.880114	1.1194
POGZ	-0.878476	0.349125
RAB30	-0.877427	0.728296
PPM1B	-0.87653	1.11124
PLEKHA1	-0.876472	0.936233
ARL6IP1	-0.876279	3.47598
GPRASP2	-0.875933	0.51292
CALD1	-0.874477	1.12972
ACTN1	-0.873755	1.5476
SLC12A2	-0.873473	3.60741
SERHL	-0.871623	1.65541
TPM2	-0.871521	3.37305
ACOX3	-0.870211	2.40516
PTGR1	-0.870106	3.93416
TARDBP	-0.86883	1.04563
CDC37L1	-0.8688	2.42924
MSH2	-0.868231	6.31475
FIZ1	-0.867404	2.42096
SLC39A12	-0.866802	0.876158
ATP2A3	-0.864885	2.10471
MTMR7	-0.864871	3.20409
DBF4	-0.864111	1.86699
SLC2A1	-0.863856	1.27651
RNASEH1	-0.863771	1.74432
PRMT7	-0.863393	2.71856
GRPEL2	-0.862233	3.12881
ACADSB	-0.861963	3.88929
PPM1B	-0.861509	3.76816
RFX3	-0.861426	0.868271
SUN1	-0.859955	2.88538
MAN2A1	-0.858922	3.24639
DCAF8	-0.858796	3.70298
CAPG	-0.858682	3.38449
TMEM230	-0.858359	1.58176
NBEAL1	-0.857726	1.42058
PLTP	-0.85738	0.851332
RRP36	-0.856731	2.22657
DUSP11	-0.855278	0.848134
DCTD	-0.854701	2.18307
TRIP6	-0.853804	2.94752
RASSF7	-0.853768	0.532297
DUSP12	-0.852894	1.82709
SLC7A5	-0.852554	1.21415
SDF4	-0.851235	3.03408
DAD1	-0.850395	2.11127
SETD6	-0.84937	2.32537
NUDT14	-0.849141	1.67142
CAPG	-0.848927	3.18856
RPS6KA5	-0.848181	3.44009
PRC1	-0.845227	4.16051
MTA1	-0.844308	6.24006
MPND	-0.843453	1.01159
MED6	-0.841878	1.3036
KBTBD11	-0.841748	0.401039
DAXX	-0.841262	3.21309
DECR2	-0.839746	2.07876
SMARCAD1	-0.838331	3.01091
NDST1	-0.837924	2.20655
CPEB2;CPEB3	-0.836094	1.17244
TMEM128	-0.836034	2.58158
DCUN1D3	-0.836002	2.66982
NFU1	-0.835103	3.33979
RBPMS	-0.833865	0.782131
MACF1	-0.832443	2.5377
FECH	-0.831918	6.22983
ZMYM3	-0.830081	1.48889
TTN	-0.829777	1.89026
ZNF445	-0.829514	0.2256
AGRN	-0.828255	2.84876
HES1	-0.827753	1.27737
RYBP	-0.827525	3.95312
RAB25	-0.827298	0.664608
PLEKHF2	-0.826754	3.21782
TMEM35A	-0.826675	0.201758
METTL27	-0.824533	3.14906
GPRC5C	-0.824241	3.35542
GM14401	-0.824151	5.01223
ERLIN1	-0.824084	0.451239
WDR76	-0.821972	2.51295
GM14406	-0.821671	0.42581
GEMIN2	-0.820642	2.40742
UCHL1	-0.820187	4.69388
ALDH7A1	-0.818136	4.04153
ARHGEF1	-0.81778	2.39221
MAN2C1	-0.817316	3.88095
MAP1A	-0.816241	4.00099
FAM160B1	-0.816079	2.61437
FANCI	-0.816039	4.0601
ARAP2	-0.815684	1.18567
AKAP7	-0.814436	0.619336
SYNPO2	-0.813775	0.877974
PPHLN1	-0.812279	2.03065
PLIN3	-0.811891	4.06838
GFER	-0.810965	3.27599
LNX1	-0.809092	1.57835
TMF1	-0.808328	1.30395
HSP90AA1	-0.807443	3.29752
TET1	-0.807184	1.28554
RAB27A	-0.806593	1.98616
PTGR2	-0.806389	3.49772
GPN2	-0.806277	0.351302
NXT2	-0.806087	0.639961
NEDD4L	-0.805703	2.42867
ITPR1	-0.80497	3.61319
SEC61A1	-0.80183	0.222901
NQO2	-0.801277	3.08298
LPIN1	-0.80061	3.9378
CSNK1A1	-0.799874	1.33127
TET3	-0.799752	0.528895
SNX9	-0.799676	1.86371
LCOR	-0.799087	1.86483
JUND	-0.798719	2.82978
TAF1A	-0.796458	2.30374
REEP6	-0.796423	3.27307
DAXX	-0.794318	3.02181
CREG1	-0.793788	2.25768
NEDD4L	-0.793582	0.797388
FGD1	-0.792686	3.79544
IAH1	-0.792123	1.80095
DHODH	-0.791825	2.99441
GUF1	-0.791552	3.63
CEBPZOS	-0.791258	1.53681
INO80	-0.790164	4.02779
TPM1	-0.789764	1.17463
PAGR1A	-0.789729	0.260947
UBR1	-0.789454	4.09817
ZFP42	-0.789287	0.825964
ING1	-0.789172	1.65898
TNS2	-0.787918	1.65391
CNN2	-0.787646	3.15996
LRCH4	-0.787502	4.33415
RNF114	-0.786304	4.58262
ENC1	-0.7857	0.572713
MTA1	-0.785583	2.32418
PROX1	-0.785302	0.552111
	-0.784355	0.189201
CRTAP	-0.784348	3.40314
SLC39A14	-0.781778	1.17643
ESYT2	-0.780629	2.52181
ESCO2	-0.780548	2.6872
PDIA3	-0.779374	3.99241
BORCS7	-0.777836	0.875064
DIAPH1	-0.777671	5.08418
BRD9	-0.777443	2.57609
ESRP2	-0.777309	0.853567
G3BP2	-0.776985	4.32392
ATRAID	-0.776946	1.31222
PNPLA6	-0.776385	1.58994
PARK7	-0.776368	3.87865
ZFP729A	-0.776183	3.74887
MED13L	-0.775885	0.747321
IDE	-0.775229	3.42821
VCPKMT	-0.775058	3.25262
HK2	-0.774066	4.55839
EPN1	-0.773961	3.26509
CYB5A	-0.773743	3.4424
FANCD2	-0.770718	1.82174
HOOK2	-0.769899	2.63505
PCOLCE2	-0.769817	0.248184
RBM26	-0.769484	2.22635
DNAJA3	-0.769447	4.3973
PTRHD1	-0.768006	2.56012
PDCD4	-0.765972	3.41829
CD151	-0.765521	2.5339
ARHGEF25	-0.765024	1.21919
WFIKKN1	-0.764079	3.74061
HVCN1	-0.763972	0.731202
INPP5D	-0.763863	1.58965
PLA2G6	-0.762928	3.12129
TBC1D13	-0.762698	3.87172
2210418O10RIK	-0.762273	0.543758
GOLGA7	-0.761402	0.714043
HOMEZ	-0.759918	0.943197
RPL39	-0.758945	1.23897
UBP1	-0.758046	2.26562
TDP1	-0.757921	3.51155
ZBTB11	-0.757595	1.94207
PPP1R14B	-0.757506	3.02666
EPS8	-0.756849	2.58922
IGSF3	-0.75426	0.103682
MYO1C	-0.753071	3.09404
KMT2A	-0.752581	1.53405
DEPTOR	-0.752188	3.94529
MASTL	-0.750932	1.92424
MACF1	-0.750254	0.597482
SETBP1	-0.750032	0.985707
BCKDHA	-0.749666	3.5615
FAM120A	-0.749247	2.44826
TM7SF3	-0.7484	3.12874
REXO2	-0.746609	2.92593
SUGT1	-0.746606	4.51442
SLC39A4	-0.746522	1.68124
USP34	-0.741865	2.69208
NFRKB	-0.740903	2.89535
BCKDHB	-0.740896	3.34667
CARMIL2	-0.74026	0.542254
ZNF518A	-0.739923	2.06504
PALB2	-0.739385	2.35825
TARBP1	-0.738214	1.75159
EPHA2	-0.738151	3.73854
ATF7IP2	-0.73742	2.30817
TBC1D10B	-0.737087	2.81327
RARG	-0.736933	0.665271
WWC2	-0.736586	2.37249
MAPKAPK5	-0.736445	2.59107
RABGGTB	-0.736273	3.06518
CDKN2B	-0.735823	0.372917
HDGF	-0.735228	3.09701
TENT4B	-0.734718	1.56157
TRMT1L	-0.734521	2.8379
DMAC2L	-0.734346	2.52818
PI4K2B	-0.733863	1.45494
ETFRF1	-0.733454	2.55666
MPLKIP	-0.732668	2.09463
HPDL	-0.732342	2.4635
CDC7	-0.732218	1.66523
4933427D14RIK	-0.731202	0.92654
HSCB	-0.730944	3.39612
NID1	-0.730754	0.393055
ARID4A	-0.730616	2.50939
AVL9	-0.729884	2.03381
NAPRT	-0.728859	2.65435
APLP2	-0.728329	2.17521
CARS2	-0.728136	1.19908
PDLIM7	-0.727132	4.56956
SETD3	-0.726049	1.39687
YIF1B	-0.724469	1.40482
EHHADH	-0.723742	2.65548
MPP1	-0.723239	3.07535
AUH	-0.722928	1.81347
MARK1	-0.7221	0.479012
ECT2	-0.721622	3.30695
UNKL	-0.721228	1.19897
TCF12	-0.720462	1.47365
CRYBG3	-0.720367	0.550452
ZFP189	-0.720182	0.597895
TRAF4	-0.719844	3.49011
DCAF11	-0.71897	1.47429
EED	-0.718022	2.70436
MED11	-0.717601	2.87029
SS18L2	-0.716761	0.356494
FAM3C	-0.716087	3.34075
RNF216	-0.715378	0.685116
ANO9	-0.714901	0.775294
UBE2K	-0.713296	3.18789
ZFAND2B	-0.712535	0.906936
PRMT3	-0.712413	4.35152
ADAM19	-0.712353	0.944144
RBBP8	-0.712093	0.273507
KAT7	-0.71102	3.22768
AKR7A2	-0.710864	3.2527
QDPR	-0.710816	3.40087
ELL2	-0.710215	0.479985
DENND5B	-0.710072	1.06419
KLHDC2	-0.709373	0.911174
MAZ	-0.708729	3.14331
CHKA	-0.707938	1.77997
LPCAT4	-0.707729	0.157097
MCF2L	-0.707409	0.308477
MSTO1	-0.707195	4.38277
ZMIZ2	-0.707146	2.63367
IDE	-0.705725	3.59797
AKR1B8	-0.705477	4.50868
FAM160B2	-0.704927	0.832741
EHD1	-0.704707	3.66278
KBTBD8	-0.704648	1.52557
ATP5A1	-0.704573	0.814942
SPRYD7	-0.704482	0.640252
CCDC8	-0.703724	0.32094
ZNF639	-0.703485	0.610232
LSM14B	-0.703154	3.26999
LIMA1	-0.702759	2.79341
SEC22A	-0.702218	0.787543
KIF2C	-0.702126	3.5529
MAN2B1	-0.70186	3.26926
TBC1D10A	-0.70081	3.23566
BCLAF3	-0.700225	0.651252
ZC3H14	-0.697717	3.61869
SH3BP4	-0.69756	2.12598
HMGXB3	-0.696725	1.03964
RIC1	-0.696493	1.64776
NUDT9	-0.696469	3.92405
TLN1	-0.695841	4.37522
KAT6B	-0.695817	0.192774
ALDOA	-0.695758	4.7863
BPTF	-0.695752	0.373071
KIF1B	-0.695717	2.44103
TAF7	-0.69474	3.74796
USP7	-0.694298	4.43467
AP1G2	-0.694274	1.03875
SMTN	-0.693003	1.58473
CHD9	-0.692595	1.03727
NAA25	-0.692085	3.48425
STYXL2	-0.691998	0.497112
UBR7	-0.691862	3.93291
SMARCD2	-0.691767	2.29329
ATRX	-0.689464	3.18494
SUV39H1	-0.689219	0.674651
FPGS	-0.689016	1.94785
DGKZ	-0.688501	4.61712
PURA	-0.688367	3.15259
KIF13A	-0.686902	1.0906
IFI30	-0.68642	3.92622
GORASP1	-0.686287	1.18164
GPX4	-0.68457	3.6395
KCTD3	-0.683187	1.16428
MYO1E	-0.682442	3.73716
BMP2K	-0.682343	0.475099
ZMYM1	-0.681566	4.51661
ATXN3	-0.681542	3.80721
INAVA	-0.68134	0.831434
ARRDC1	-0.679964	0.999782
CAMLG	-0.679932	1.36286
RNF138	-0.678593	1.61044
ABR	-0.678253	3.35849
LPIN3	-0.678214	0.834187
ZCRB1	-0.678057	0.561346
ESYT1	-0.67725	2.69108
ELMO1	-0.677213	3.04198
KANK2	-0.677185	2.2537
DDB1	-0.675263	2.92758
NR0B1	-0.674704	1.38639
OGDHL	-0.673022	3.74209
ARHGAP32	-0.672414	2.54438
1700017B05RIK	-0.671874	1.29603
MTG2	-0.67159	0.321734
TIGAR	-0.671085	2.89139
ZNF462	-0.670134	3.64719
BCKDK	-0.66998	2.96855
PCYOX1L	-0.669961	1.14972
SMG5	-0.669516	1.03885
CHTOP	-0.669515	1.58966
GOT1	-0.669258	4.32929
GMPPB	-0.668546	2.81971
LACTB2	-0.668313	4.09282
CISD3	-0.668158	2.31314
GPBP1L1	-0.66783	2.66068
GCLC	-0.666958	5.32906
SDE2	-0.665844	2.05207
CTDSPL2	-0.664736	2.71396
LRRC31	-0.664579	0.663137
TBC1D25	-0.664476	1.50364
SBNO1	-0.663847	3.54358
ZFP456	-0.663579	1.44118
SLC1A5	-0.663425	2.86163
DAPK2	-0.663285	0.297417
PLEKHG1	-0.662678	1.01937
FRA10AC1	-0.662657	2.07626
MCPH1	-0.662092	1.34985
MAP4K4	-0.661505	2.67871
ITGA6	-0.660515	3.47042
MTA1	-0.660247	3.32035
BCL7B	-0.65908	2.81192
S100PBP	-0.658983	1.21742
FCHO2	-0.65826	1.807
HPS5	-0.658022	1.01913
ACAD11	-0.656755	2.53062
OTX2	-0.656707	1.23714
MYH14	-0.656693	0.71695
FRMD4B	-0.656678	1.13454
TRPC5	-0.65665	1.16213
NAGK	-0.65553	0.310286
ITPR3	-0.654978	1.35193
PC	-0.654619	2.33667
ATG16L1	-0.654596	2.7998
HTRA1	-0.654403	0.76442
KRTCAP2	-0.654154	0.72349
DIXDC1	-0.653794	0.521354
ALDH16A1	-0.653687	2.83473
GRTP1	-0.65355	0.341951
CBX1	-0.653421	5.20904
AMOTL2	-0.652952	2.69112
TRP53	-0.652873	0.649234
DNAH12	-0.652476	1.45645
DGUOK	-0.652232	0.870414
PDRG1	-0.651341	2.48749
DDX24	-0.651276	2.9643
ALB	-0.650551	1.05322
SLC1A5	-0.650447	4.05756
NCOR1	-0.650328	0.821782
HADHB	-0.649954	3.11494
TAX1BP1	-0.64973	1.56429
USP48	-0.649696	3.8988
PIAS3	-0.649612	1.04251
ZC3H13	-0.649044	0.297452
SOD1	-0.648878	3.61839
IQGAP1	-0.648815	3.41387
HAT1	-0.648721	2.45445
RNASEH2C	-0.648429	2.17397
ANKRD26	-0.648045	1.42407
CSRP2	-0.647827	3.43336
TMED8	-0.647755	1.50835
FNIP2	-0.647718	1.06382
RPLP1	-0.64709	1.45616
SESTD1	-0.64646	0.980726
RNF10	-0.645102	1.65547
TRAPPC12	-0.644012	1.57191
TAB3	-0.643892	0.313736
LIN28B	-0.643034	0.230909
ATRX	-0.643002	1.00474
PTPN13	-0.642057	3.05974
DNAJC25	-0.641549	0.745414
CAMSAP3	-0.640972	2.27107
LYRM7	-0.640845	1.28178
PLEKHA2	-0.639941	2.27876
LMO7	-0.639894	1.30139
S100A13	-0.639606	1.89666
PDIA4	-0.639333	4.73699
ZFYVE1	-0.638797	2.52332
GM35315	-0.638682	0.591136
AGPAT3	-0.638279	1.88316
TASOR	-0.638263	0.881971
YIPF4	-0.638077	3.11222
TAF5	-0.637475	1.26146
AFDN	-0.636553	2.02352
NME4	-0.635759	1.5668
NAGPA	-0.635282	0.15516
SNAP25	-0.634012	0.782242
NFE2L2	-0.633635	2.75571
POLE4	-0.632769	4.80603
NUP153	-0.632455	3.12181
RFFL	-0.632442	0.180222
MCCC2	-0.632025	3.68354
RRM2	-0.631932	3.92387
TAF5	-0.631804	0.274886
MAP4	-0.630903	2.04206
FNBP1	-0.630775	3.11347
TADA2A	-0.629737	0.600999
METTL20	-0.629204	0.571452
GNL1	-0.628977	3.05758
ING5	-0.627191	1.47741
GLTP	-0.626828	2.39236
GFM2	-0.626681	3.70297
CLCN3	-0.626157	0.419321
BAG6	-0.625046	2.06622
WDR5	-0.624638	3.30298
FMR1	-0.624419	0.0955707
GSTO1	-0.624355	4.52751
EPS8L2	-0.624338	2.45401
CHSY1	-0.624042	0.536332
PCMTD1	-0.622828	1.88381
ARMC8	-0.622747	4.40996
PDE1B	-0.622093	0.474409
BRD8	-0.62197	2.66412
CA13	-0.621644	2.24357
CDK5RAP1	-0.621211	1.53432
CHD4	-0.621114	2.32369
MTND2	-0.620714	0.314247
CRELD1	-0.62009	1.81963
DHPS	-0.619279	2.32334
GPATCH1	-0.618558	3.86288
ZFP654	-0.618336	0.992644
TRIP10	-0.618317	3.41736
RCBTB1	-0.618132	0.45186
TENT2	-0.617762	0.802121
CCNA2	-0.616908	2.12922
KLHL12	-0.616826	1.67747
NR3C1	-0.616226	0.86331
DTYMK	-0.614063	3.24904
SERAC1	-0.613994	0.837042
PECR	-0.613856	3.07554
TSTD3	-0.612564	1.79925
TMUB1	-0.611927	0.405813
NECTIN1	-0.610713	1.557
FCF1	-0.610704	1.82197
EMC8	-0.610643	2.62826
SNX11	-0.610252	2.18936
TLN2	-0.609665	1.40004
SHROOM4	-0.608145	1.45366
MLF2	-0.607564	0.813415
HADHA	-0.607423	4.64702
XLR3B;XLR3C	-0.607325	0.673587
TAF8	-0.607129	1.03228
SLMAP	-0.606788	0.291748
PLEKHM1	-0.60665	1.27926
LRIG2	-0.60655	0.521534
FYCO1	-0.606122	1.91641
FANCG	-0.605455	1.11385
2410002F23RIK	-0.604907	1.6246
VARS2	-0.604273	1.82298
FGFR1OP2	-0.604145	1.00751
SIPA1L2	-0.602803	3.83633
EPB41L4A	-0.602683	0.192912
ANKZF1	-0.602682	1.90275
MED19	-0.602107	1.08469
PPM1A	-0.601825	3.50627
RNF31	-0.601652	3.76723
AGL	-0.601498	1.90219
ZWILCH	-0.60134	3.68555
ABHD16A	-0.600784	0.477202
AP5Z1	-0.600509	2.60025
DPY30	-0.600044	3.32829
PLEKHA1	-0.599676	1.38997
CHMP4C	-0.599226	0.643567
PLCB4	-0.598514	1.48509
EHMT2	-0.597778	2.1877
RFX7	-0.597487	0.471738
GSTZ1	-0.597478	4.2727
HIRIP3	-0.596715	3.29555
ZFP729B	-0.596629	0.643358
LMTK2	-0.596569	1.33273
ARID1A	-0.59591	3.37518
EZH2	-0.595269	2.87649
DOK1	-0.593578	2.05409
LMO7	-0.593295	2.34262
UGCG	-0.592928	0.242189
DIAPH2	-0.592277	3.47952
NPM3	-0.592042	2.97592
CCDC58	-0.590963	3.26145
CTDNEP1	-0.589924	0.484857
HELB	-0.588194	5.1799
MYEF2	-0.586853	2.40114
MCEE	-0.58488	2.17238
SAMD1	-0.584237	1.20253
SRRT	-0.584031	2.93234
AK1	-0.583787	2.80076
ASB6	-0.582911	0.75146
PAAT	-0.582476	1.29022
ATP11B	-0.582376	2.40151
HECTD4	-0.581948	2.7299
TNFRSF21	-0.581413	1.43223
XRCC4	-0.58136	3.44544
RNF115	-0.579742	1.04613
APBB2	-0.579631	0.397095
MDN1	-0.578385	3.76641
ERCC1	-0.578262	2.60711
FAM169A	-0.578146	2.58912
NAV1	-0.578067	1.72841
UBA2	-0.577934	3.09967
SNAPC4	-0.57663	1.97007
TAF13	-0.576212	2.79194
SRM	-0.57588	3.42258
GRHPR	-0.575318	3.71534
SYCE2	-0.574628	0.72812
SBDS	-0.574435	3.71677
POGLUT1	-0.573545	2.4513
AKR1B7	-0.572132	2.24379
USP48	-0.572114	1.9542
ZNF281	-0.571921	2.35132
ZNF516	-0.571713	1.8073
DIDO1	-0.571364	2.69799
DNAAF5	-0.570527	2.95539
USE1	-0.569408	2.31592
NACC1	-0.568703	2.61662
TARS2	-0.567559	2.91166
FAAP20	-0.567034	1.75381
MED25	-0.566804	2.36425
YIPF5	-0.565977	0.638164
AFG3L1	-0.565903	2.5944
COQ7	-0.565873	2.49065
YBX3	-0.565753	1.88474
RSPRY1	-0.564799	0.449901
UBAP2L	-0.564618	0.684891
ARNT	-0.563257	4.76339
PARP1	-0.562625	4.22137
COX17	-0.562519	2.60683
CARNMT1	-0.562321	2.25452
SPINDOC	-0.561327	2.77877
NADK	-0.560979	2.80387
DAB2IP	-0.560894	0.89341
TELO2	-0.560246	0.676983
STMN1	-0.560208	2.36799
PARP1	-0.560014	3.22576
SUPT7L	-0.559792	1.04891
CD74	-0.558117	3.17392
TAGLN2	-0.557813	3.94964
SAP130	-0.557689	2.36426
OXSR1	-0.557152	2.11067
SHB	-0.557128	1.06451
ZNF652	-0.555627	0.869681
SOD2	-0.555547	3.36074
CIRBP	-0.55523	3.71489
SNCB	-0.555161	1.34116
AKR1B1	-0.554773	4.25423
RNASET2A;RNASET2B	-0.554619	2.37575
LMAN2	-0.554015	1.81588
FNBP1L	-0.553596	2.36948
WDR44	-0.553581	3.04538
MTMR1	-0.553026	1.67935
RAD17	-0.552297	1.98571
FAT1	-0.552273	1.26258
SLC7A3	-0.551689	2.23863
PABPN1	-0.551602	1.99
GSR	-0.550803	4.05825
ATG2B	-0.550645	2.85731
AFF1	-0.549925	1.05801
ZNF598	-0.548683	3.20617
TFB1M	-0.548596	1.50894
ADAL	-0.548525	2.34775
RBM25	-0.548353	3.62219
TPM1	-0.547165	4.17149
RER1	-0.547148	0.486415
LAMC1	-0.546331	3.71972
FKBP1B	-0.546188	0.830942
GOLGA5	-0.545493	1.45227
NFX1	-0.545414	3.06983
KANK1	-0.545196	0.635038
FRMD5	-0.545115	1.22194
ISCU	-0.544986	3.51974
FKBP5	-0.544942	2.90501
PGAM1	-0.544727	3.77978
SIPA1L1	-0.544247	2.44879
EIF3J1;EIF3J2	-0.544107	4.20211
ZNF638	-0.543873	2.01829
RRAGA	-0.543531	1.43785
PSTK	-0.543231	1.73135
NAV3	-0.543123	0.86936
BAX	-0.542878	3.64392
PSPH	-0.539558	2.99524
FERMT2	-0.538399	2.57821
TARDBP	-0.537415	0.161577
ENO1	-0.537177	3.20606
YY1	-0.536925	2.96263
PAOX	-0.536467	3.76363
PPP2R2D	-0.535303	0.915277
POLE	-0.534554	1.99491
ING4	-0.534372	0.876791
ENG	-0.534297	0.957254
POLA1	-0.53419	3.12535
NABP1	-0.534063	1.16707
ECI1	-0.534036	3.4651
ATP1A4	-0.534011	1.96124
CAST	-0.532747	2.41161
FLNB	-0.531654	4.47169
GTF2H3	-0.531609	0.890701
E4F1	-0.531393	2.32869
GID8	-0.53134	2.4978
KRT15	-0.531179	0.136834
MTF1	-0.531151	0.456299
UBQLN4	-0.531041	1.93806
TLN2	-0.530626	4.82573
POLR3B	-0.530339	3.08547
CCNK	-0.529961	1.38614
FGFR2	-0.529952	0.510525
SNX16	-0.527543	0.902323
GARS1	-0.526179	3.64166
EFR3A	-0.526049	0.888369
	-0.52534	1.81658
SETDB1	-0.524963	2.73437
SCAPER	-0.524132	0.494532
ARHGEF10L	-0.524089	0.425565
ZNF618	-0.523743	1.55491
GRHL2	-0.523641	0.977607
TCEA1	-0.523588	3.92639
WNK3	-0.523357	2.15599
SRPK2	-0.523344	1.96734
2310022A10RIK	-0.522436	2.38772
ZNRD2	-0.521444	4.04794
WDR89	-0.521409	2.40655
MRM1	-0.521264	1.74301
GALM	-0.521126	2.5872
RNASEH2A	-0.52099	3.52028
KIAA2013	-0.520836	2.15851
HNRNPA3	-0.520159	1.95196
ISLR	-0.520051	1.09641
SLC7A1	-0.5196	0.726276
NEDD4	-0.519498	4.03285
ATP6AP2	-0.51933	1.0375
WDR74	-0.519267	2.86827
ZSCAN26	-0.519225	1.08529
CENPX	-0.518908	0.935609
ME3	-0.518734	0.268023
UBR3	-0.518438	1.78255
PARD6G	-0.51797	1.01824
PDHB	-0.51771	4.28036
SIGIRR	-0.517586	0.378973
ZFP638	-0.516706	3.27376
ANLN	-0.516695	4.03072
DNLZ	-0.516631	0.77145
FAAP24	-0.51635	1.18362
NUDT1	-0.515674	0.206523
RAD54L2	-0.515546	1.7151
CAT	-0.515526	3.42737
WDR17	-0.515071	0.265464
SSR3	-0.514886	0.633515
FBXO21	-0.514478	1.41346
MITD1	-0.513954	1.25477
PPRC1	-0.513594	0.146076
TNS1	-0.513423	0.824955
SMN1	-0.513213	1.17043
CCS	-0.513	3.24141
UBE3C	-0.512838	1.83436
TSC22D1	-0.512679	2.50682
NAA38	-0.512526	1.44815
CEP72	-0.512372	1.37588
PIP5K1C	-0.512303	0.302633
EXD2	-0.511502	0.605269
YAP1	-0.511352	2.7937
MEA1	-0.510796	0.603608
GPI	-0.510267	2.84829
MID1IP1	-0.510246	0.838466
BCAS3	-0.509603	1.87584
HMGXB4	-0.508879	1.96472
GATAD2A	-0.508842	2.78383
XKR5	-0.508806	0.810143
SLC27A3	-0.508572	1.05218
SCFD2	-0.508017	1.97734
SEC16A	-0.507874	2.4372
HP	-0.507711	0.673716
CHST14	-0.507677	0.90558
EED	-0.506976	1.04926
ENTPD6	-0.505856	1.4468
TAF6	-0.505763	1.6626
LRRC57	-0.505193	2.12258
CINP	-0.505173	0.943926
GATAD1	-0.504092	0.731679
RAB40C	-0.503702	0.729776
DERA	-0.503691	2.6496
KDM5B	-0.503312	0.865885
GTF2IRD2	-0.503227	0.966318
MAPK14	-0.503195	2.79677
PAPOLA	-0.502734	2.22648
MKLN1	-0.502718	4.08242
TXN	-0.500659	3.23819
UBTF	-0.500468	4.01969
ZNF148	-0.500221	1.57266
ELOC	-0.5002	0.755464
CLPP	-0.500199	2.86699
PRDX1	-0.500165	4.17047
RELCH	-0.500043	2.71084
NIPSNAP3B	-0.500024	1.05122
FOXN3	-0.499294	2.34146
KRT10	-0.499111	0.123143
FRMD8	-0.498845	1.61591
KPNA6	-0.498582	2.94517
SNRPD1	-0.497972	0.314235
GNPAT	-0.497156	2.0497
LAMA1	-0.496848	0.162448
MSANTD2	-0.496475	2.67779
TBC1D20	-0.496321	1.10623
GPD2	-0.496065	3.72741
RBPMS	-0.496027	1.82217
MDC1	-0.495938	1.60634
SEPSECS	-0.495915	1.12421
COG1	-0.495848	2.5248
URI1	-0.495598	2.05645
GOLGA2	-0.495172	2.02936
WDR20	-0.493963	0.428727
SETD1A	-0.493584	2.92723
TAF4	-0.493537	1.47491
GRB7	-0.493309	1.23418
CENPA	-0.493209	0.255877
A630089N07RIK	-0.493065	0.192277
ZMYND11	-0.493059	0.481708
RTN4	-0.492952	2.11245
AKR1B10	-0.492817	2.30208
TXNRD3	-0.492693	1.92087
RBM7	-0.492424	3.472
MLLT10	-0.492379	1.86235
RUBCN	-0.492153	0.450148
GLRX	-0.492007	2.02597
COL25A1	-0.49195	0.828689
UBE4B	-0.491936	3.31885
HSPA9	-0.491632	4.5213
FASTKD5	-0.491529	1.53362
EARS2	-0.491308	1.45286
LYST	-0.490718	0.696878
GALT	-0.490541	1.43795
POLR3E	-0.490173	1.85468
NOL6	-0.489633	1.06583
SEC61B	-0.489374	0.924314
ESS2	-0.48927	0.873403
BRCA2	-0.489267	1.61487
NUP35	-0.488992	1.82827
MINK1	-0.488969	1.7089
APP	-0.488802	1.21588
SYNE1	-0.488459	1.63574
ANPEP	-0.487832	1.94615
AEBP2	-0.487712	2.95008
DTD1	-0.486813	1.95606
ZFAND3	-0.486224	0.162554
MCM10	-0.486108	1.36778
DICER1	-0.485729	1.00895
MYORG	-0.485593	0.869881
P3H1	-0.485499	1.87249
DNAJC13	-0.483842	2.60378
STX4	-0.483673	3.45646
TRMT1	-0.483375	2.887
DCAF1	-0.483221	1.39658
KIF11	-0.481016	3.1613
CBL	-0.480801	1.29292
MYPN	-0.480235	0.627265
TRMT61A	-0.479993	1.27019
ZFP869	-0.479973	1.53958
DERPC	-0.478503	2.23368
DIAPH1	-0.478456	0.219154
PDE12	-0.478439	3.28871
TTC27	-0.47797	3.79584
RSRC2	-0.477587	1.62065
TMEM160	-0.477184	0.930046
FBXO2	-0.476565	1.61221
PPP4R2	-0.476299	5.10828
	-0.476053	3.04011
SENP2	-0.47596	1.2379
FAM98C	-0.475622	2.67069
MTR	-0.475417	3.87922
URB2	-0.47538	1.9851
ARL14EP	-0.474877	3.97502
SMYD3	-0.474654	1.97844
ARHGAP39	-0.474157	1.71068
EPHB4	-0.473633	1.12203
ZNF48	-0.473422	0.313706
MEMO1	-0.473305	1.81785
TBC1D22B	-0.473023	0.562747
TRAPPC6B	-0.472595	1.69028
BBC3	-0.472151	0.993532
USF1	-0.472052	2.33929
	-0.471751	1.83962
TICRR	-0.471668	0.760839
ZBTB21	-0.470898	1.66471
PLBD2	-0.47058	2.56857
CIAPIN1	-0.470551	0.139908
NAA30	-0.469522	0.711112
R3HDM1	-0.469168	1.96193
UBXN1	-0.468864	2.50868
ACTN3	-0.468111	1.24397
RNASEH2B	-0.46799	2.42928
IRF6	-0.467759	0.3688
EIF2D	-0.467398	3.85194
SYDE2	-0.466415	0.180364
ELOB	-0.465982	3.08463
SEC23IP	-0.465855	2.58591
SETD5	-0.464183	0.673694
CEP135	-0.464062	0.972441
FNDC3B	-0.463839	0.481616
CDK7	-0.462604	1.27008
GIT2	-0.462064	0.388912
FXR1	-0.461364	2.60103
PRXL2B	-0.461004	2.50893
PPP1R12C	-0.460422	1.14663
MIA2	-0.460037	2.44326
PXK	-0.459798	0.592
PURB	-0.459726	1.85817
RFXANK	-0.459701	0.432157
FAM205C	-0.45966	0.840303
RPUSD4	-0.458615	1.67701
2900026A02RIK	-0.458434	0.508819
PGGHG	-0.458026	0.806315
UCK1	-0.457973	0.943508
SALL4	-0.457686	2.8928
GATA4	-0.457493	0.562027
SPOUT1	-0.457349	1.57754
GPX1	-0.457104	2.30127
CHMP2A	-0.456942	2.3354
CTSA	-0.456265	2.20276
PRR14L	-0.456144	0.805123
PHLDA3	-0.456015	0.656736
NARS1	-0.455932	2.60925
GDPGP1	-0.455826	2.01495
CEMIP2	-0.4557	3.37924
PRKDC	-0.454936	1.78468
FAF1	-0.454365	2.68781
GRPEL1	-0.454332	2.78563
PCED1B	-0.452972	0.94809
CCDC77	-0.452698	2.38595
TOP3B	-0.452088	3.7204
ZFP638	-0.452002	0.474619
TLK1	-0.451708	1.97478
SAP30	-0.451552	2.64921
TRIP12	-0.450933	3.62381
STK32A	-0.450616	0.808007
TTC12	-0.449895	0.288389
PPP4R3A	-0.449758	2.13707
BTF3	-0.449407	0.302694
INTS5	-0.448537	1.2076
GMEB2	-0.448369	1.05671
NAA10	-0.448221	0.803844
PRDX3	-0.44747	3.23055
PVR	-0.447458	0.633979
SUDS3	-0.447286	2.30472
HADH	-0.447097	2.88664
FUBP3	-0.446971	1.51638
DDX59	-0.446898	2.09417
ACSL4	-0.446209	3.65293
VIL1	-0.445265	0.36683
CEP76	-0.445098	0.874542
	-0.444369	2.20404
SLC25A15	-0.44407	0.719373
GZF1	-0.443354	1.00074
NIPSNAP1	-0.442491	2.92084
ZFP217	-0.442229	2.23748
PIK3R2	-0.442047	0.564691
CRYZ	-0.44168	2.28676
INTS8	-0.441615	1.65803
TYW3	-0.441477	1.24368
YWHAG	-0.441463	2.73941
LAMA2	-0.440676	1.17672
DHX35	-0.440109	1.3045
STK25	-0.440065	1.00439
TUBB4B	-0.439928	1.41837
NOL4L	-0.43989	0.42848
RABGAP1	-0.439821	2.51329
KANK3	-0.438929	2.16876
TATDN2	-0.438773	0.998491
TALDO1	-0.438204	3.08555
LAGE3	-0.438107	1.97993
RHBDF2	-0.438021	1.21645
CDCA5	-0.437953	2.53658
TAF1C	-0.437671	1.2449
STIL	-0.437529	0.60262
BANP	-0.437408	1.59885
OSBPL10	-0.437325	0.947289
STON2	-0.436811	1.43581
G6PDX	-0.43631	3.30557
CDCA7L	-0.435994	0.901865
CCNH	-0.434581	2.48002
MAP4K5	-0.434386	2.44083
ITGB4	-0.433466	0.30842
PPA2	-0.433187	2.70662
TTC7B	-0.433034	0.769324
SKA3	-0.43272	1.86414
CEP20	-0.432638	0.391099
OXNAD1	-0.432573	1.39559
BCAT1	-0.431615	2.68825
ZDHHC5	-0.431093	1.19609
TSNAX	-0.430695	2.98867
MYCBP	-0.430546	2.29693
ACYP1	-0.429249	1.91307
SIL1	-0.42842	2.50302
COG5	-0.428409	1.61958
KRT19	-0.428113	0.963702
MAP2K1	-0.428035	2.45821
VRK3	-0.427921	1.32164
ASNS	-0.427422	3.55713
MAPT	-0.427329	0.675226
ACOT9	-0.42678	2.5959
MCM3AP	-0.426693	2.4872
TRIML2	-0.426662	0.622605
GMPR	-0.426439	1.56031
OSGEP	-0.425458	2.42452
CNTROB	-0.424309	0.164391
WAPL	-0.423827	1.99899
EML4	-0.423654	2.31531
UBXN7	-0.423649	2.49869
RAB11FIP1	-0.423608	2.36069
PDK3	-0.423543	2.70898
SLC6A8	-0.423295	0.334869
PTPRG	-0.423168	0.430692
MARS1	-0.422882	2.38387
UBL7	-0.42226	1.71531
TFRC	-0.422005	2.52788
SETX	-0.421801	2.47616
VSIG10L2	-0.421518	0.287616
GM10772	-0.421223	0.476113
TRMT5	-0.421208	5.52625
CENPC	-0.421182	1.85286
ZFP958	-0.420689	0.308465
DNAJC8	-0.420555	1.93295
EIF2S1	-0.419842	2.83744
ERCC4	-0.419676	1.57658
BET1	-0.419672	1.91012
VDAC2	-0.419605	3.16767
SAP30L	-0.41931	0.30238
RRP9	-0.41912	2.69187
CZIB	-0.41887	4.08386
METTL4	-0.418078	0.742524
SAE1	-0.417331	2.32867
SLMAP	-0.416028	1.41251
PRDM15	-0.415808	0.436469
GART	-0.415132	3.14914
PTPN3	-0.41478	3.60722
SMARCC1	-0.41469	4.45837
ACTR6	-0.413736	1.50236
FIGNL1	-0.412678	1.83985
POLR3G	-0.411281	2.49258
BUB1	-0.411268	1.93948
COG2	-0.410931	1.65709
GTPBP10	-0.41064	1.57984
ZBTB2	-0.410455	1.16482
XRCC5	-0.409809	3.5048
TAF12	-0.409669	0.69947
MIOS	-0.409613	1.08434
YARS2	-0.409409	2.51492
AFAP1	-0.40845	1.0192
TUBA1A	-0.408436	0.764004
SLC3A2	-0.407682	2.32303
ZNF518B	-0.407626	3.04844
SMG7	-0.407612	1.84327
MARK3	-0.407538	2.95668
METHIG1;METTL7A1;METTL7A2	-0.407443	1.35542
USP7	-0.407352	0.107434
BZW1	-0.406696	3.30146
SNRNP48	-0.406488	1.07207
MTDH	-0.406319	2.5357
MAP4	-0.405933	0.404572
NUB1	-0.405532	2.32873
POLR3A	-0.405126	2.56027
MTHFR	-0.404973	0.107179
CDS2	-0.404674	1.30298
PGRMC2	-0.404425	1.95892
SUPT4H1A;SUPT4H1B	-0.404374	0.573107
UBR2	-0.404322	1.79467
YWHAQ	-0.404316	2.60408
PPP4C	-0.404112	2.09561
ARHGAP19	-0.403731	1.48302
RRN3	-0.403454	0.105409
NHP2	-0.403069	0.9336
GNPDA2	-0.403058	1.10668
USP14	-0.402943	3.11572
HUWE1	-0.402647	2.77505
SRD5A3	-0.401386	0.402419
TMEM164	-0.401321	0.495998
APOO	-0.401037	2.69345
TRIM27	-0.400995	2.36446
UEVLD	-0.400892	0.560727
MDH2	-0.400757	3.14777
POLE2	-0.400547	0.757192
PDLIM5	-0.4002	2.71686
EPC1	-0.399971	0.539764
TET2	-0.39927	0.0779541
STK19	-0.398862	0.247368
SHC1	-0.398795	2.84278
DEPDC7	-0.398519	0.814855
GPRC5A	-0.398515	0.489919
VAMP8	-0.398336	2.2354
MYO1D	-0.398046	0.971534
FAM117B	-0.397848	2.11342
SEC23A	-0.397564	1.53222
AK4	-0.397425	3.03525
GNE	-0.397128	2.63622
GJB5	-0.396606	0.3323
TCF7L1	-0.396332	2.76283
HPRT1	-0.39581	3.00319
MAP3K5	-0.39565	1.72687
MYO10	-0.395265	0.72173
ZFP1	-0.394844	0.590836
RAPGEF1	-0.394819	1.15437
PCK2	-0.394529	2.44851
TBRG4	-0.394166	1.8699
SH3D19	-0.394122	2.12413
MACO1	-0.393196	1.2031
TOMM34	-0.393075	6.33787
ITPK1	-0.392651	1.56883
KIF14	-0.392514	1.05481
SPRY4	-0.392166	0.425868
DPF2	-0.391899	1.38195
CNOT7	-0.391718	1.22493
HNRNPDL	-0.391619	2.92353
FAF2	-0.391559	0.208463
EIF1A	-0.391413	0.789428
SYNJ2BP	-0.391325	2.93621
FARS2	-0.391241	0.328549
KCNJ3	-0.391031	0.809491
H2AC21	-0.390827	1.2594
SUGP2	-0.390767	1.228
UBR4	-0.390144	2.94684
COG8	-0.389896	0.46207
JAK1	-0.389381	0.175131
SLC31A1	-0.388222	0.518702
URB1	-0.388156	1.63733
MTMR9	-0.38789	1.19802
DICER1	-0.386346	2.44478
NUFIP1	-0.385856	0.977954
PNP	-0.38521	1.56585
VRK1	-0.385188	2.16125
LASP1	-0.384399	3.04349
EPB41L2	-0.383977	2.92407
ZFP384	-0.383788	0.417908
BCAR1	-0.383451	2.91767
CTBP2	-0.382582	1.65536
PNKD	-0.382476	0.506925
LIPE	-0.382259	0.34814
PISD	-0.382174	1.97437
TRIM11	-0.382061	0.281962
NOCT	-0.381866	1.8406
NT5C2	-0.381703	4.93329
CAMSAP1	-0.381564	2.10752
9930021J03RIK	-0.38146	0.601518
CLK2	-0.381345	0.678547
CCDC97	-0.381176	1.66126
SNRNP25	-0.380184	0.329004
HJURP	-0.380165	2.30367
ASRGL1	-0.379992	2.88103
RMND5A	-0.379948	0.866782
LARS2	-0.379755	2.80473
MIDEAS	-0.379453	1.2931
RCC2	-0.379358	2.35916
NAA20	-0.37921	2.9362
SFMBT2	-0.378977	0.362883
TMCC3	-0.378829	0.333893
TTL	-0.378401	0.352682
SRSF5	-0.378043	2.43068
FDX1	-0.377538	0.692128
TRIP12	-0.377364	1.61274
RBMS1	-0.377355	1.63688
GTF2H2	-0.37726	2.45215
ATP1A1	-0.377251	2.93492
CCDC61	-0.376374	1.01774
SCRN3	-0.376301	1.78677
JARID2	-0.376218	1.75645
ARHGEF12	-0.376149	2.67898
PHF12	-0.375917	1.21671
BRAWNIN	-0.375631	2.76962
PPP1R35	-0.375559	0.386968
MAX	-0.37553	2.0973
MASKBP3	-0.375509	1.46894
PNPT1	-0.375394	3.12002
NUP155	-0.375043	1.53451
PTGES2	-0.374929	2.23991
OMA1	-0.374662	0.859987
CKAP2	-0.374015	1.82185
NOP10	-0.373686	1.17218
CA4	-0.373384	1.77991
ODF2	-0.372887	1.87635
FAM83H	-0.372782	1.5215
SMARCD3	-0.372674	0.601549
EML6	-0.372548	1.49206
STOML2	-0.372363	2.73263
NUCKS1	-0.372349	1.91193
POU5F1	-0.372212	1.62774
ZSCAN12	-0.371595	0.362743
NOL8	-0.370782	2.74462
RSU1	-0.370729	2.26886
PTTG1IP	-0.370642	1.68243
PIAS2	-0.370485	0.923508
SMG9	-0.370248	0.606662
ADH5	-0.370224	1.70939
AARS2	-0.370149	1.20842
INTS6	-0.369911	0.420457
CEP85	-0.369722	0.922504
RPL36	-0.369417	1.75146
VPS13C	-0.36935	3.93062
SPC25	-0.369307	1.45444
PM20D1	-0.369239	2.48651
EPHA3	-0.369022	0.175611
ITPKA	-0.368792	0.390654
YLPM1	-0.368369	1.48703
PLK1	-0.36791	3.91117
SLC38A4	-0.367682	3.66787
TAF9	-0.366945	1.72102
PARD6B	-0.36659	1.61706
SPARC	-0.366212	2.00535
EPB41L2	-0.366149	1.02248
RPL36	-0.366116	1.99748
2700097O09RIK	-0.366077	1.25179
STXBP3	-0.364884	1.87023
OGT	-0.364678	2.57595
PRRC2B	-0.364606	3.57231
NISCH	-0.364576	1.43744
RWDD3	-0.36426	0.419226
MAP2K7	-0.364003	1.8946
RPS15	-0.363582	0.911296
MKNK1	-0.363549	0.852959
TUT1	-0.363516	1.91527
CCNB1	-0.363384	0.816524
ATPIF1	-0.363192	1.52832
FAM83D	-0.363093	1.2731
UCK2	-0.363086	3.37443
BIRC6	-0.36245	2.75459
CYTH2	-0.361291	0.541696
USO1	-0.361247	3.20655
B3GNT2	-0.3606	0.649508
MAPKAPK3	-0.360213	2.3785
SLIRP	-0.359989	1.75735
ADA	-0.359128	1.73304
UPF2	-0.359027	2.71321
AHCTF1	-0.359018	3.64277
DLG3	-0.358962	1.39254
H1-1	-0.358579	0.697513
BRAT1	-0.358475	0.977076
ORC3	-0.358133	0.552176
ATP1A3	-0.357927	2.13076
PTPRF	-0.357276	1.29281
TFEB	-0.356942	0.107312
NSUN2	-0.356888	3.79951
KDM1A	-0.356758	2.08206
CDAN1	-0.356567	0.415795
LRRC47	-0.356437	2.63507
SLC12A4	-0.35618	1.1534
[truncated: 6,409 more rows]

## Sheet: E
Protein	Ch n3	Ch n2	Ch n1	Ch f3	Ch f1	Ch f2	Ch p2	Ch p3	Ch p1	Label
ESRRB	3	3	3	0.146229	0.388361	0.635405	-2.44737	-3	-3	ANOVA significant between comparisons
KLF4	2.11421	2.20776	2.17805		-3	-3				ANOVA significant between comparisons
NANOG	2.47575	2.46071	2.38234	-1.7896	-1.58968	-1.83177	-0.480271	-0.665376	-0.962102	ANOVA significant between comparisons
LEFTY1	2.45921	2.21254	2.06487	-2.32833	-1.28976	-2.6171	0.132664	-0.314657	-0.319437	ANOVA significant between comparisons
DNMT3L	-1.63671	-1.52548	-1.61019	3	3	3	-1.56936	-1.30528	-1.65868	ANOVA significant between comparisons
CBX2	-1.3215	-1.44509	-1.62985	0.125303	0.181707	-0.0716273	1.44096	1.37055	1.34955	ANOVA significant between comparisons
FGF2	-2.10866	-2.30233	-2.21816	0.700133	1.08673	1.06895	1.25524	1.25618	1.26191	ANOVA significant between comparisons
KRT18	-1.96255	-2.14052	-2.15819	0.988604	0.976804	0.828612	1.36283	1.03364	1.07076	ANOVA significant between comparisons
SALL2	-3	-3	-3	1.46214	1.63877	1.53113	1.72266	1.71766	1.94503	ANOVA significant between comparisons
DNMT3B	-2.66194	-2.58869	-2.55875	2.1916	1.84209	1.94862	0.565262	0.715947	0.545865	ANOVA significant between comparisons
DNMT3A	-3	-2.84564	-3	2.23287	2.01302	2.03405	0.804041	1.06204	0.791262	ANOVA significant between comparisons
HMGA2	-1.5488	-1.92131	-1.56504	-0.922264	-0.655731	-1.22606	2.52714	2.60201	2.71006	ANOVA significant between comparisons
HMGB3	-1.6954	-0.684848	0.203581	-1.5092	0.179383	-1.57194	1.66574	1.44666	1.96601	ANOVA significant between comparisons
GLUL		-1.4051	-0.379489	-1.11082	-0.932352	0.0894971	0.862582	1.20308	1.6726	ANOVA significant between comparisons
RAI1	-0.902705	-0.900279	-0.867953	-0.902058	-0.821455	-0.650433	1.75773	1.53707	1.75008	ANOVA significant between comparisons
NES	-0.810502	-0.854794	-0.793548	-1.3607	-1.42648	-1.2963	2.22689	2.10749	2.20794	ANOVA significant between comparisons
HMGA2					-2.19192	-1.07646	1.08221	1.09927	1.08691	ANOVA significant between comparisons
LIN28B	-0.871385	-0.803786	-0.639983			-1.01545	1.04366	1.08898	1.19796	ANOVA significant between comparisons
BCORL1	-0.516486	-0.495549	-0.933747		-2.89527		1.76225	1.68299	1.39581	ANOVA significant between comparisons
IFITM2	0.800748	1.07443	1.34861	0.323402	0.489432	-0.850037		-3		ANOVA significant between comparisons
JADE1	1.11811	1.22878	1.35417	0.646531	0.405566	0.639546	-1.96802	-1.85116	-1.57353	ANOVA significant between comparisons
TET2	2.01205	1.94791	2.03235	-0.611038	-0.770673	-0.446752	-1.33053	-1.55823	-1.27509	ANOVA significant between comparisons
ARID5B	1.35776	1.25771	1.26956	0.135467	0.0881954	0.165882	-1.16988	-1.69108	-1.4136	ANOVA significant between comparisons
HMCES	1.69429	1.39475	1.58528	-0.629403	-0.298329	0.141349	-1.22315	-1.61613	-1.04865	ANOVA significant between comparisons
NR0B1	1.53641	1.49733	1.56665	-1.78221	-1.28853	-1.52965				ANOVA significant between comparisons
PRDM1	1.35754	1.4089	1.42995	-2.02665	-1.03532	-1.13442				ANOVA significant between comparisons
SALL3	0.320322	0.393715	0.721127	-1.68685	-1.08649	-1.08793	0.904057	0.660873	0.861172	ANOVA significant between comparisons
TFAP2C	0.912512	0.951538	0.917627	-1.18881	-0.759606	-0.833262				ANOVA significant between comparisons
KLF5	1.12103	1.2046	1.08567	-1.32999	-1.2664	-0.814907				ANOVA significant between comparisons
L1TD1	0.916358	0.798474	1.11419	-1.55948	-1.46707	-1.25383	0.578492	0.872865		ANOVA significant between comparisons
KDM6B	0.258199	0.258095	0.29948	-0.445067	-0.710198	-0.499052	0.280605	0.224926	0.333011	ANOVA significant between comparisons
L1TD1	0.279965	0.286144	0.334837	-0.857279	-0.880356	-0.862806	0.491081	0.603951	0.604462	ANOVA significant between comparisons
CDYL	0.83739	0.917356	0.848148	-0.283541	-0.395482	-0.662081	-0.115475	-0.534623	-0.611691	ANOVA significant between comparisons
SOX2	0.840387	0.74118	0.679048	-0.162062	-0.679293	-0.64828	-0.33105	-0.192374	-0.247555	ANOVA significant between comparisons
DPPA5A	0.315506	0.513773	0.565639	-0.808756	0.00580025	-0.101427		-0.490536		ANOVA significant between comparisons
FBXO15	0.23757	0.30348	0.461884	-0.474189	-0.270456	-0.258289				ANOVA significant between comparisons
DND1	0.442714	0.557294	0.754193	-0.581245	-0.401487	-0.428857	-0.342612			ANOVA significant between comparisons
KDM5B	0.812047	0.786582	0.79009	-0.117806	-0.113158	-0.0315217	-0.774125	-0.672315	-0.679793	ANOVA significant between comparisons
GLI2	0.767235	0.625496	0.756588		-0.419513		-1.13149	-0.59832		ANOVA significant between comparisons
STAT3	0.544082	0.892969	0.694229	-0.256096	0.422149	-0.136321	-0.73732	-0.837931	-0.585761	ANOVA significant between comparisons
RNF213	0.857091	0.941219	0.80315	-1.69384	-0.429577	-0.278386	-0.205754	-0.191193	0.197296	ANOVA significant between comparisons
DDX4		-2.387	-1.30129	0.936812	1.56763	1.18385				ANOVA significant between comparisons
ESRP1	-0.30199			1.2826	1.47243	1.26107		-1.69393	-2.02018	ANOVA significant between comparisons
GRHL2	-1.27192		-1.14778	1.40352	1.37028	1.26531	0.297481	0.0995607	-2.01646	ANOVA significant between comparisons
OTX2	-1.54268	-1.97299	-1.29389	1.67568	1.42562	0.684292	0.610814	-0.113933	0.527087	ANOVA significant between comparisons
RHOX5	-2.69081	-1.14646	-1.17231	1.51807	1.90668	1.58483				ANOVA significant between comparisons
UTF1	-0.191495	-0.00125419	-0.291438	1.07905	1.29854	1.38628	-1.31609	-0.973584	-0.990005	ANOVA significant between comparisons
FOXP1	-0.576433	-0.452415	-0.704849	0.820807	1.16856	1.06921		-1.32489		ANOVA significant between comparisons
POU3F1				1.16073	1.01556	1.11773	-0.622301	-1.07239	-1.59934	ANOVA significant between comparisons
SALL1	0.723344	0.665608	0.754485	0.366847	0.421591	0.41626	-1.17668	-1.10765	-1.06381	ANOVA significant between comparisons
SMARCAD1	0.44092	0.516716	0.502012	0.829952	0.855807	0.946137	-1.24685	-1.26983	-1.57487	ANOVA significant between comparisons
RESF1	0.203966	0.187942	0.173612	0.675701	0.789581	0.86935	-0.917919	-0.968273	-1.01396	ANOVA significant between comparisons
RBPJ	0.257181	0.266075	0.175104	0.869475	0.726794	0.93158	-1.07243	-1.05289	-1.10089	ANOVA significant between comparisons
FOXD3	0.254211	0.0666883	0.259895	0.423879	1.25202	0.624374	-1.78714	-1.09393		ANOVA significant between comparisons
FGF4	0.261728	0.385456	0.201906	0.400341	0.917787	0.795425	-1.5549		-1.40774	ANOVA significant between comparisons
POU2F1	0.331288	0.0310332	0.148572	0.203641	0.649037	0.704556	-1.20409	-0.194366	-0.669673	ANOVA significant between comparisons
CEBPB	0.00704596	-0.0998533	-0.658457	0.838705	0.658861	0.676525	-0.534794	-0.655433	-0.232601	ANOVA significant between comparisons
ZFP57	-0.273261	-0.289761	-0.13778	0.575132	0.648118	0.902204	-0.483399	-0.48145	-0.459802	ANOVA significant between comparisons
UCHL5	0.00263956	-0.0852511	-0.139649	0.305298	0.738989	0.708963	-0.645865	-0.31653	-0.568594	ANOVA significant between comparisons
KDM3A	-0.160481	-0.0704062	0.00744417	0.528578	0.327352	0.342579	-0.331446	-0.368538	-0.275082	ANOVA significant between comparisons
ZYX				0.712013	0.285692	0.436349	-0.481171	-0.437157	-0.515725	ANOVA significant between comparisons
ZSCAN10	0.117654	0.143321	0.0763022	0.229602	0.334735	0.257956	-0.46589	-0.285877	-0.407802	ANOVA significant between comparisons
BRD2	0.0177265	0.0272995	0.123014	0.65928	0.256412	0.606628	-0.477906	-0.830727	-0.381728	ANOVA significant between comparisons
OCT4	0.0139972	-0.0226601	0.0920631	0.454885	0.680215	0.436839	-0.679032	-0.774146	-0.202161	ANOVA significant between comparisons
REST	0.509443	0.463491	0.5161	0.422939	0.239422	0.128593	-0.775948	-0.621342	-0.8827	ANOVA significant between comparisons
INO80	0.316632	0.408088	0.334918	0.134183	0.0622226	0.139953	-0.307448	-0.535479	-0.553069	ANOVA significant between comparisons
ZIC3	0.225757	0.411836	0.520609	-0.0664942	0.115783	0.303959	-0.408797	-0.445101	-0.657553	ANOVA significant between comparisons
TET1	0.273817	0.284193	0.329233	0.245726	0.181248	0.345265	-0.592958	-0.649822	-0.416702	ANOVA significant between comparisons
TCF7	-0.406862	-0.801671	-0.431959	1.11705	0.923999	0.379904	-0.596994	0.656193	-0.839656	ANOVA significant between comparisons
TCF3	-1.10927	-0.673151	-1.48324	1.70695	1.27665	1.47202	-0.564276	-0.226061	-0.399618	ANOVA significant between comparisons
JMJD6	-0.703695	-1.25762	-0.331819	0.353484	0.447436	0.965125	0.447806	-0.0947795	0.174059	ANOVA significant between comparisons
MBD3	-0.717125	-0.566213	-0.558624	0.411267	0.413842	0.402689	-0.0138107	0.294947	0.333027	ANOVA significant between comparisons
TCF7L1	-0.630312	-0.60858	-0.66284	0.804739	0.643215	0.796545	-0.104416	-0.22311	-0.0152416	ANOVA significant between comparisons
OGT	-0.282991	-0.417335	-0.361667	0.460235	0.573981	0.614278	-0.156779	-0.102265	-0.327457	ANOVA significant between comparisons
KRT19	0.00812637	-1.01133	-1.29227	0.4943	0.669004	0.258016	0.532487	-0.00794114	0.34961	ANOVA significant between comparisons
ZIC5	-1.19311	-1.15619	-1.1401	0.607517	0.681089	0.833099	0.589348	0.351536	0.426807	ANOVA significant between comparisons
ZMYM2	-0.804288	-0.950403	-0.859872	0.715838	0.501896	0.639359	0.290944	0.239457	0.22707	ANOVA significant between comparisons
KRT8	-1.04643	-1.15077	-1.26308	0.428023	0.519782	0.351784	0.923915	0.576617	0.660151	ANOVA significant between comparisons
RING1	-1.29396	-0.839632	-1.24086	0.361707	0.865556	0.825241	0.0944419	0.776731	0.450779	ANOVA significant between comparisons
ZIC2	-1.164	-0.806226	-0.603678	0.298048	0.100579	0.0804751	0.433567	0.775709	0.885521	ANOVA significant between comparisons
SMARCC2	-0.461275	-0.574081	-0.572054	-0.442283	-0.603039	-0.417414	1.03186	1.14707	0.891209	ANOVA significant between comparisons
BRD7	-0.301041	-0.248303	-0.280297	-0.0748105	-0.436242	-0.332735	0.512294	0.652385	0.508749	ANOVA significant between comparisons
ARID2	-0.539919	-0.542383	-0.53368	-0.250403	-0.231871	-0.174698	0.702781	0.764433	0.80574	ANOVA significant between comparisons
CHD7	-0.663716	-0.657391	-0.494174	0.115104	-0.0251054	0.0508395	0.63157	0.571664	0.47121	ANOVA significant between comparisons
HMGN3					-2		0.83294	1.00689	0.918713	absent in at least one pluripotency phase
CBX8	-2						0.79215	1.28665	1.56631	absent in at least one pluripotency phase
KLF8	0.836185	0.454732	0.433101		-1.72402					absent in at least one pluripotency phase
POU2F3	0.562644	0.150371	0.934037		-1.64705					absent in at least one pluripotency phase
KLF2	0.824444	0.858418	1.01912			-2				absent in at least one pluripotency phase
CRABP2					-0.670695	-0.542953	1.63856		-0.424912	absent in at least one pluripotency phase
IFITM3	0.965027	-0.163503	-0.575845	-0.332359	-0.996509	1.10319				absent in at least one pluripotency phase
NOTCH3				-1.97559	-0.0673908	1.27139	0.364767	0.129593	0.277229	absent in at least one pluripotency phase
SIX6							0.0544027	-0.345746	0.291343	absent in at least one pluripotency phase
HMGN3							0.188505	-0.19264	0.00413513	absent in at least one pluripotency phase
SOX1							0.0436007	-0.160365	0.116765	absent in at least one pluripotency phase
SOX21							-0.209166	0.0418409	0.167325	absent in at least one pluripotency phase
CDH2							-0.0608883	0.0897427	-0.0288544	absent in at least one pluripotency phase
ELAVL4							-0.404418	0.416022	-0.0116037	absent in at least one pluripotency phase
ETV5				-0.21368	-0.433957	0.647637				absent in at least one pluripotency phase
LEF1				-0.526087	-0.446689	0.340231	0.610375	0.0982498	-0.07608	absent in at least one pluripotency phase
GATA4	-0.173937	0.606815	-0.432878							absent in at least one pluripotency phase
REX1	0.0913258	0.272678	-0.364004							absent in at least one pluripotency phase
DPPA2	0.128428	0.254041	0.11159	-0.152606	-0.0811052	-0.260348				absent in at least one pluripotency phase
TCF3				-0.0399895	0.226421	-0.186432				absent in at least one pluripotency phase
SETD7				0.177047			0.117187	-0.640351	0.346117	absent in at least one pluripotency phase
TAF7L2				0.148268	-0.461408	0.31314				absent in at least one pluripotency phase
IFITM1	-0.206458	0.264601	-0.058143							absent in at least one pluripotency phase
TBX3	0.0576038	0.0522804	-0.109884							absent in at least one pluripotency phase
MORC1	-0.00869401	0.0096852	0.0160576	0.0693261	-0.0982917	0.0119168				absent in at least one pluripotency phase
PRDM14	-0.130327	0.0884368	0.0418898							absent in at least one pluripotency phase
DPPA4	0.199065	0.0797909	0.269435	0.597562	0.545882	0.542691	-1			not ANOVA significant
GBX2	-0.169298	-0.1833	0.0108296		-0.455109	0.0318486		0.76503		not ANOVA significant
SMARCE1	-0.29041	-0.156347	-0.266858	0.0152728	-0.0993093	-0.146459	0.33849	0.334359	0.271262	not ANOVA significant
ELF3	0.31465	0.539238	-0.108463	0.265723	-0.116243	-0.509113		-0.385792		not ANOVA significant
MYC	-0.248643	-0.630712	0.0618865	0.48399	0.418093	-0.0488294	-0.446874	0.23148	0.179608	not ANOVA significant
EHMT2	-0.360224	-0.286303	-0.168538	0.0745233	0.627548	0.0836271	-0.179862	-0.108237	0.317466	not ANOVA significant
SOX3		-0.0538044		0.14036	0.340826	-0.0569572	0.131702	-0.378775	-0.123352	not ANOVA significant
KDM3B	-0.164596	-0.118739	-0.212098	0.450097	0.234807	0.442143	-0.309024	-0.0923472	-0.230243	not ANOVA significant
SALL4	-0.135569	-0.097876	-0.080029	0.299724	0.291765	0.233041	-0.102177	-0.239108	-0.169772	not ANOVA significant
JARID2	-0.229265	-0.22932	-0.223011	0.208262	0.445717	0.318716	-0.0833433	-0.0659254	-0.14183	not ANOVA significant
KDM3B	-0.221943	-0.224602	-0.21213	0.533257	0.41091	0.0145702	0.0521774	-0.120823	-0.231417	not ANOVA significant
BRD4	0.177699	0.0869416	0.166057	0.103412	0.0333833	0.0105027	-0.328401	-0.120326	-0.129268	not ANOVA significant
LIN28A	0.0575901	0.047237	0.0864997	0.147739	0.201318	0.0906578	-0.263585	-0.155367	-0.21209	not ANOVA significant
MYO18A	0.24537	0.254771	0.229669	0.11414	0.155013	0.0962171	-0.600824	-0.252277	-0.24208	not ANOVA significant
SMARCD2	0.316287	0.285198	0.193622	-0.00117556	0.121246	-0.04485	-0.325387	-0.281554	-0.263386	not ANOVA significant
BRD9	0.271238	0.274569	0.314083	-0.000490189	0.183529	-0.00801468	-0.359772	-0.312931	-0.362211	not ANOVA significant
EED	0.299241	0.201434	0.126521	0.0835771	0.338382	0.200753	-0.50413	-0.677394	-0.0683833	not ANOVA significant
NODAL	0.480276	0.257311	0.57481	-1			-0.134479			not ANOVA significant
TFCP2L1	1	1	1			-1		-1		not ANOVA significant

## Sheet: F
Protein	Ch n3	Ch n2	Ch n1	Ch f1	Ch f2	Ch f3	Ch p1	Ch p2	Ch p3	Label
KIT	1.29071	1.63865	1.31533	-0.118419	-0.914163	-0.651767	0.233603	-0.505597	-2.28834	ANOVA significant between comparisons
TFEB	1.51586	1.53809	1.54799	-1.22838	-0.930012	-1.45306	1.44656		-2.43705	ANOVA significant between comparisons
ARNT	1.47212		0.381821	0.752257	-2.34885	-0.124414			-0.132928	ANOVA significant between comparisons
HES1	1.77462	1.72476	1.64527		-3	-1.63861	-0.0554811	0.0282954	-0.248453	ANOVA significant between comparisons
ARAP1	-0.625245	-0.286077	0.402329	-1.83809		-1.83195	1.69558	1.18624	1.29722	ANOVA significant between comparisons
NFKBIL1	0.622931	-0.380346	0.275076	-1.62727	0.336354	-1.64535	0.878535	0.603852	0.93622	ANOVA significant between comparisons
WIZ				-0.619476	-0.606062	-2.5929	1.32752	1.51021	0.980717	ANOVA significant between comparisons
PURA	1.59358	0.760096	1.42318	0.841853	0.859218	0.631015	-2.10476	-2.92566	-1.07852	ANOVA significant between comparisons
JUP	1.31668	1.27358	1.35414	0.602758	0.209745	0.244556	-1.4537	-1.56549	-1.98226	ANOVA significant between comparisons
NCOA3	0.685075	0.876024	0.661102	1.27648	1.20491	0.873903	-3	-0.641873	-1.54368	ANOVA significant between comparisons
PTEN				1.57088	1.6077	1.52621	-2.95465	-1.11523	-0.634919	ANOVA significant between comparisons
MLXIP	-2.75507	-0.866592	0.254666	0.235621		1.0676	1.18077	-0.0129635	0.89597	ANOVA significant between comparisons
RNF25		3		-1.04664	-1.09986	-0.742735	-0.479157		0.100891	ANOVA significant between comparisons
SOX11	0.807014				-1.39411	-1.18337	0.670013	0.565994	0.534454	ANOVA significant between comparisons
ATF1	1.005	1.51902	0.253243	-1.80077	-1.84237	-0.331804		0.0975306	1.10015	ANOVA significant between comparisons
TRIM37	0.716284	0.496798	0.883316	-0.872602	0.159075	0.237585	-1.12266	-0.952362	0.454561	ANOVA significant between comparisons
USF2	0.793998	1.13709	0.290664	-1.57037	-0.103072	0.117475		-0.524121	-0.141661	ANOVA significant between comparisons
KRAS	1.32068	1.4761	1.5378	-0.592884	-0.549767	-0.995453	-0.55492	-0.969149	-0.672401	ANOVA significant between comparisons
KLF3	0.89427	0.936678	1.14589	-0.375146	-0.316921	-0.256349	-1.05321	-0.902612	-0.0726047	ANOVA significant between comparisons
AFF1	0.956774	1.09292	1.1007	-0.290767	-0.236181	-0.211419	-0.934358	-0.659522	-0.818145	ANOVA significant between comparisons
MNT	1.47199	1.5097	1.01119	-0.704263	-0.526162	-0.581553	-1.18478	-0.872027	-0.124097	ANOVA significant between comparisons
ATF7	0.742548	0.611488	0.619657	-0.236952	-0.175429	-1.28266	-0.0598778	-0.204308	-0.0144658	ANOVA significant between comparisons
RREB1	0.580922	0.593208	0.651723	-0.672692	-0.540768	-0.554002	0.0586656	-0.0566031	-0.0604541	ANOVA significant between comparisons
ERBIN	0.768821	0.725313	0.897977	-0.555958	-0.97515	-0.975568	0.158382	-0.221377	0.17756	ANOVA significant between comparisons
PPRC1	0.649788	0.57284	0.617737	-0.165214	-0.172361	-0.600933	-0.676939	-0.141328	-0.083591	ANOVA significant between comparisons
FOXH1	0.457516	0.737087	0.815632	-0.640547	-0.277205	-0.412073	-0.483324	0.0562418	-0.253327	ANOVA significant between comparisons
LCOR	0.83516	0.649994	0.898398	0.108734	-0.272667	-0.876434	-0.0923422	-0.551008	-0.699835	ANOVA significant between comparisons
NFYB	0.699808	0.713555	0.857775	0.0658018	-0.0292547	-0.719105	-0.538439	-0.470014	-0.580127	ANOVA significant between comparisons
RPS3	0.634611	0.619257	0.574402	0.0274754	-0.151661	-0.604504	-0.219051	-0.273834	-0.606695	ANOVA significant between comparisons
WWP2	0.716736	0.399267	0.559553	-0.375891	-0.0327797	-0.514339	-0.0154419	0.0532322	-0.790337	ANOVA significant between comparisons
HMGB2	0.348931	0.456839	0.373809	-0.111482	-0.0822004	-0.0548604	-0.140811	-0.328689	-0.461536	ANOVA significant between comparisons
DHX9	0.309746	0.485453	0.438482	-0.189194	-0.274433	-0.301802	0.0211067	-0.226755	-0.262604	ANOVA significant between comparisons
AFF3				-0.248168	-0.546961	-1.1061	0.62273	0.740899	0.537597	ANOVA significant between comparisons
RFX2	0.218147	0.412646	0.600938	-0.340543		-0.891188				ANOVA significant between comparisons
SMAD1	0.188028	0.21787	0.370382	-0.571278	-0.609692	-0.562514	0.484029	0.363988	0.119186	ANOVA significant between comparisons
PRDM2	0.27045	0.293352	0.296314	-0.501742	-0.464089	-0.21156	0.0954662	0.124965	0.0968433	ANOVA significant between comparisons
SP8	0.210716		-2.18243	-0.4508	-0.195052	0.438829	0.924308	0.196796	1.05763	ANOVA significant between comparisons
SMAD3	-0.878168	-0.603304		-0.633303	0.343752	0.275369	1.27489	-0.224861	0.445621	ANOVA significant between comparisons
FOXO1	-1.82219	-0.728509	0.269324	0.652789	0.68462	0.988236	-0.287014	0.133639	0.109101	ANOVA significant between comparisons
MTPN	-1.02976	-0.54033	-0.942556	0.822628	1.13373	-0.388406	1.06172	-0.151832	0.0348	ANOVA significant between comparisons
TRAPPC9	-0.394642	-1.14708	-0.163542	1.18114	0.521799		0.292476	-0.290154		ANOVA significant between comparisons
SMAD2	0.0838831	-1.73238	-0.64906	0.387071	0.356689	0.653324	0.54096	0.143684	0.215832	ANOVA significant between comparisons
RXRA	-0.505146	-1.132	-0.507688	0.630277	0.679292	-0.314504	0.171399	0.762515	0.215859	ANOVA significant between comparisons
UBE2V1	-1.2935	-1.13987	-1.09289	0.921914	0.713697	0.612676	-0.104163	0.79984	0.582296	ANOVA significant between comparisons
SPOP	-0.874924	-0.873995	-1.27572	0.677116	0.574562	0.427913	0.289903	0.442199	0.612943	ANOVA significant between comparisons
HOMEZ	-1.01871	-1.27642	-0.954629	0.565682	0.608948	0.32351	0.436772	0.719567	0.595278	ANOVA significant between comparisons
TFE3	-1.16806	-1.08614	-1.06565	0.458561	0.465773	0.578573	0.662274	0.609343	0.545319	ANOVA significant between comparisons
TCF4	-1.08109	-0.852512	-0.982651	0.600853	0.821606	0.897478	0.219809	0.266537	0.109968	ANOVA significant between comparisons
ARHGEF2	-1.09463	-0.78879	-0.973177	0.563707	0.638319	0.70692	0.381832	0.325843	0.239976	ANOVA significant between comparisons
SREBF2	-1.09634	-0.934512	-0.943795	0.690433	0.62857	0.618323	0.213725	0.497796	0.325797	ANOVA significant between comparisons
TFCP2	-1.10391	-0.622229	-0.915104	0.77317	0.71084	0.481842	0.032959	0.469063	0.17337	ANOVA significant between comparisons
L3MBTL3	-0.902972	-0.897681	-0.746287	0.332677	0.326387	0.21871	0.558958	0.4908	0.619407	ANOVA significant between comparisons
MED13	-0.989619	-0.681955	-0.809306	0.217614	0.350041	0.069846	0.566592	0.61019	0.666596	ANOVA significant between comparisons
TCF4	-0.777306	-0.909488	-0.767741	0.62581	0.539874	0.250844	0.457029	0.340697	0.240281	ANOVA significant between comparisons
BACH1	-0.661405	-0.695052	-0.905786	0.262871	0.569569	0.185282	0.505231	0.556008	0.183282	ANOVA significant between comparisons
NPM1	-0.583748	-0.60178	-0.484364	0.0527036	0.199182	-0.00531409	0.524963	0.171354	0.727003	ANOVA significant between comparisons
PBX1	-0.685972	-0.558677	-0.663945	0.0178687	0.372391	0.178559	0.723878	0.242459	0.373439	ANOVA significant between comparisons
RFX5	-0.715646	-0.619882	-0.486621	0.624625	0.604571	0.421392	0.0105659	0.233377	-0.0723828	ANOVA significant between comparisons
GTF2I	-0.700465	-0.603604	-0.647981	0.448008	0.380374	0.488562	0.261948	0.126481	0.246676	ANOVA significant between comparisons
RCOR2	-0.451554	-0.487253	-0.445275	0.239122	0.42054	0.396286	0.164306	0.106252	0.057575	ANOVA significant between comparisons
KLF13	-0.532259	-0.696787	-0.516655	0.545229	0.465452	0.464524	0.208431	0.069504	-0.00744036	ANOVA significant between comparisons
MTDH	-0.527066	-0.601894	-0.490377	0.443997	0.498948	0.468745	0.233197	-0.00626479	-0.0192863	ANOVA significant between comparisons
ELF2	-0.504524	-0.586118	-0.307007	0.42998	0.210655	0.263699	0.208409	-0.00308779	0.287995	ANOVA significant between comparisons
KLF16	-0.342857	-0.437017	-0.526933	0.483945	0.544186	0.225047	0.419227	-0.142528	-0.223071	ANOVA significant between comparisons
STK3	-0.761703	-0.524416	-0.424391	0.733044	0.461075	0.199202	0.40131	0.0699482	-0.154068	ANOVA significant between comparisons
FLNA	-0.687054	-0.69961	-0.733426	0.686088	0.899074	0.690851	0.0894943	0.12994	-0.375357	ANOVA significant between comparisons
PIAS2	-0.365302	-0.474053	-0.51673	0.338842	0.714202	0.579461	-0.30523	-0.0227422	0.0515529	ANOVA significant between comparisons
YY1	-0.355219	-0.36316	-0.477694	0.618486	0.783981	0.407747	-0.203017	-0.0681195	-0.343005	ANOVA significant between comparisons
SP1	-0.421295	-0.732628	-0.211981	0.759398	0.603809	0.627413	-0.281778	-0.203011	-0.139927	ANOVA significant between comparisons
PRDX2	-0.583115	-0.500453	-0.438809	-0.0248267	-0.828004	-0.997588	1.11259	1.14265	1.11755	ANOVA significant between comparisons
GLI3	-0.446051	-0.603314	0.196495	-0.428339	-0.605689	-1.04433	0.769798	1.09406	1.06737	ANOVA significant between comparisons
MAFF	-0.427982	-0.378433	-0.510919	-0.480708	-0.514551	-0.392003	0.891349	0.694041	1.11921	ANOVA significant between comparisons
SUFU	0.142942	-0.789677	-0.515471	0.0105393	-0.732173		1.19787	0.76863	-0.0826557	ANOVA significant between comparisons
ARRB2	-0.138935	-0.208048	-0.43734	-0.466742	-0.0180092	-0.2395	0.299837	0.778288	0.430449	ANOVA significant between comparisons
ARID3A	-0.305017	-0.410731	-0.301168	-0.129335	-0.190566	-0.196174	0.66326	0.416489	0.45324	ANOVA significant between comparisons
AFF4	-0.367239	-0.425867	-0.251766	-0.118658	0.0617483	0.0145662	0.320856	0.400015	0.366346	ANOVA significant between comparisons
DHX33	-0.312828	-0.357481	-0.303173	-0.0782246	-0.11192	-0.0506558	0.335105	0.503671	0.375507	ANOVA significant between comparisons
NOLC1	-0.427467	-0.410259	-0.403068	0.0420651	-0.0177265	-0.0905338	0.518506	0.451069	0.337414	ANOVA significant between comparisons
NFATC2			-2.44788	1.06203	0.960068	0.807263	0.150214	-0.475692	-0.056001	ANOVA significant between comparisons
TCF12	-1.54967	-1.26453	-1.57032	1.17898	1.41309	1.35348	0.234106	0.208216	-0.00334528	ANOVA significant between comparisons
FOXN3	-0.722101	-0.842298	-1.212	1.00467	1.04882	1.10581	0.0291793	-0.287147	-0.124933	ANOVA significant between comparisons
LMO7	-0.773427	-1.43091	-1.02841	1.24121	1.25391	1.15699	-0.0120496	-0.206481	-0.200833	ANOVA significant between comparisons
E2F4	-1.14944	-1.79814	-1.59282	0.727683	1.48296	0.339192		1.28628	0.704278	ANOVA significant between comparisons
PTTG1	-1.18594	-1.63447	-1.4857	1.10605	0.307204	0.232434	0.908411	1.27734	0.474669	ANOVA significant between comparisons
GTF2I	-2.13714	-1.41614	-1.20975	1.91223	1.2856	0.487375	-0.262922	1.34063	0.000110626	ANOVA significant between comparisons
PSMD10		0.0548528	0.85077	2.19762	0.566518	-0.0446726	-1.12904	-2.36868	-0.12737	ANOVA significant between comparisons
FOXK1	0.585819	0.654851	0.303233	0.679872	0.94852	-0.231383	-0.290974	-1.93538	-0.714562	ANOVA significant between comparisons
NFYA	0.772266	0.476869	0.0162231	0.308097	0.944339	-0.225426		-2.19665	-0.0957173	ANOVA significant between comparisons
ITCH	0.556257	0.555366	-0.277039	0.930006	0.342668	-0.0577681	-0.280894	-0.359778	-1.40882	ANOVA significant between comparisons
CAT	0.723572	0.741621	0.618401	0.948391	0.339247	-0.133186	-0.929208	-0.435283	-1.87356	ANOVA significant between comparisons
TAX1BP1	0.0991366	0.109017	0.292946	0.858027	0.925226	-0.0457227	-0.0760686		-2.16256	ANOVA significant between comparisons
KLF7				1.36218	-0.0775864	0.748864	-1.09064		-0.942819	ANOVA significant between comparisons
NFE2L2	0.149565	0.201059	0.30694	1.23978	0.976907	0.71586	-2.36039	-0.593851	-0.635868	ANOVA significant between comparisons
NRIF1				0.930034	0.360042	1.04013	-1.14057	-1.00579	-0.183845	ANOVA significant between comparisons
BHLHE41				1.02692	0.870017	1.14374	-1.78094	-0.662696	-0.59704	ANOVA significant between comparisons
RARG	-0.260034	-0.403535	-0.326257	1.16117	1.0661	1.18685	-1.52463	-0.648191	-0.251477	ANOVA significant between comparisons
TRP53				1.69596	0.289321	1.20834	-1.59127	-1.05249	-0.549861	ANOVA significant between comparisons
PRKCI	-0.181265	0.232412	0.721004	0.88318	0.644765	0.264072	-1.55015	-0.0451531	-0.968867	ANOVA significant between comparisons
WFS1	-0.119675	0.337812	0.342359	0.549718	0.709493	0.463249	-1.02594	-0.18293	-1.07408	ANOVA significant between comparisons
QRICH1	0.504132	0.442511	0.136311	0.918239	0.960805	-0.023759	-1.2478	-0.92979	-0.760648	ANOVA significant between comparisons
LRRFIP2	-0.754941	0.397429	-0.705556	0.918078	0.495099	0.686309	-0.0158969	-0.292934	-0.727588	ANOVA significant between comparisons
NOTCH1				0.534551	0.112414	0.583676	-1.04017	-0.25052	0.0600462	ANOVA significant between comparisons
ECSIT	0.183023	-0.246996	-0.957312	0.549247	0.595407	0.50399	-0.525198	-0.158902	0.0567413	ANOVA significant between comparisons
DAB2IP	0.287062	0.411551	0.385323	0.225603	0.30352	0.204113	-0.303566	-0.499193	-1.01441	ANOVA significant between comparisons
RFX1	0.436771	0.405418	0.433694	0.034015	0.164014	0.206687	-0.547045	-0.635714	-0.49784	ANOVA significant between comparisons
MYB				0.202854	0.668409	0.707966	-0.298113	-0.419298	-0.861817	ANOVA significant between comparisons
EPHA5				0.45416	0.469263	0.485925	-0.186064	-0.538058	-0.685227	ANOVA significant between comparisons
MYEF2	0.703403	-0.660819		0.366233	0.437966	0.702106	-0.327212	-0.530259	-0.691417	ANOVA significant between comparisons
MEF2D				0.829388	0.599125	0.192631	-0.359657	-1.26149		ANOVA significant between comparisons
STRN3	0.230751	-0.144929	-0.444612	0.744669	0.725359	0.265027	-0.251981	-0.776819	-0.347465	ANOVA significant between comparisons
NFYC	0.210452	-0.130378	-0.0861049	0.800957	0.672242	0.14773	-0.281519	-0.919181	-0.414198	ANOVA significant between comparisons
IRAK4	-0.192464	-0.151603	-0.0899118	0.914027	0.717293	0.237782	-0.613075	-0.299972	-0.522077	ANOVA significant between comparisons
DNAJA3	-0.20622	0.0122517	-0.106622	0.853225	0.835923	0.454627	-0.615544	-0.522172	-0.705468	ANOVA significant between comparisons
RLIM	-0.128066	0.24209	-0.138581	0.646566	0.706495	0.491908	-0.643559	-0.650134	-0.526719	ANOVA significant between comparisons
BCL10	-0.351358	-0.0385914	-0.0065937		1.09271	0.431879		-0.60862	-0.519426	ANOVA significant between comparisons
FANCD2	-0.181944	-0.263752	-0.155439	0.570892	0.598478	0.623928	-0.243639	-0.300018	-0.648506	ANOVA significant between comparisons
NR3C1	-0.615733	-0.147076	-0.0710951	0.823278	0.626069	0.802554	-0.154231	-0.460528	-0.803239	ANOVA significant between comparisons
GABPA	-0.305027	-0.383574	-0.0151541	0.607839	0.681131	0.557016	-0.595309	-0.63537	0.0884474	ANOVA significant between comparisons
CBFA2T2	-0.368401	-0.31147	-0.0799789	0.359007	0.806736	0.996557	-0.57078	-0.476551	-0.35512	ANOVA significant between comparisons
UBP1	0.00190798	-0.0277456	0.0847994	0.682168	0.280102	0.558705	-0.769365	-0.340881	-0.469692	ANOVA significant between comparisons
TP73				0.380646	0.370627	0.48248	-0.568775	-0.291906	-0.373073	ANOVA significant between comparisons
TAF4	-0.195158	-0.140995	-0.118181	0.477016	0.468788	0.490825	-0.40296	-0.386818	-0.192517	ANOVA significant between comparisons
SYK	-0.451778	0.449528	-0.0876825	0.921377	0.969252	0.729502	-0.480329	-1.18328	-0.866586	ANOVA significant between comparisons
FOXI3				1.1519	1.11948	1.15629	-0.834677	-1.33062	-1.26238	ANOVA significant between comparisons
HMOX1	0.0974827	-0.0120659	-0.0358925	1.30137	1.23209	0.675354	-1.03552	-1.5585	-0.664314	ANOVA significant between comparisons
TFAP4	0.0597691	-0.361356	0.207062	0.768155	0.767117	1.07442	-0.703304	-1.28781	-0.524057	ANOVA significant between comparisons
USF1	-0.109271	0.330771	0.457131	0.570552	0.518084	0.635768	-0.681646	-1.14522	-0.576167	ANOVA significant between comparisons
TRP53	0.191734	0.148067	0.224012	0.798985	0.995319	0.647621	-0.933207	-1.09314	-0.979397	ANOVA significant between comparisons
PTGIS	2	-1.7908	-1.67062				0.518076	-0.294056	-0.124913	absent in at least one pluripotency phase
EIF2AK4				-0.868994	0.868994					absent in at least one pluripotency phase
EIF2AK2	0.68762	0.201372	0.545064		-1.43406					absent in at least one pluripotency phase
ELK3				1.66277	-1.12388			-0.538881		absent in at least one pluripotency phase
IKBKB				1.57362				-0.903976	-0.669643	absent in at least one pluripotency phase
BCL11A				-0.0387166	-0.340112	0.0812804	0.444394	-0.215358	0.0685126	absent in at least one pluripotency phase
NFKB1	-0.384836	0.754519			-0.369684					absent in at least one pluripotency phase
RTKN2					-0.535398	0.996468			-0.461069	absent in at least one pluripotency phase
SETD6	-1.4401			0.62591		0.814194				absent in at least one pluripotency phase
CHUK				0.659173	-0.661368	0.686089			-0.683894	absent in at least one pluripotency phase
RNF31	-0.688768		0.247128	0.794122	-0.147645	-0.204837				absent in at least one pluripotency phase
CAMK1D	-0.840958	0.840958								absent in at least one pluripotency phase
NFIC				0.798429		0.11079		-0.909218		absent in at least one pluripotency phase
ANXA3				0.938402	-0.900562	-0.0378399				absent in at least one pluripotency phase
NFAT5				0.536029	0.0528599	0.244691	-0.549546		-0.284035	absent in at least one pluripotency phase
RIPK4				0.55443	0.322452	0.243316		-1.1202		absent in at least one pluripotency phase
SIX4	-1.69988			0.926103	0.334627	0.439147				absent in at least one pluripotency phase
OVOL2				0.496675	0.728527	0.325367		-1.55057		absent in at least one pluripotency phase
PBX2	-1.08455	0.678083	0.0203209			0.386147				absent in at least one pluripotency phase
ESRRA				0.620448		0.411782	0.33099	-1.36322		absent in at least one pluripotency phase
DMRTC1C1				0.693514	-0.150249	0.291691		-1.22001	0.385059	absent in at least one pluripotency phase
MYRF				0.675527	0.486781	-0.293103	-0.508985	-0.566232	0.206012	absent in at least one pluripotency phase
NR2F6				0.372293	0.6186	-0.13461	-0.959384	-0.0523402	0.155441	absent in at least one pluripotency phase
ASCL2				0.275673	0.535509	0.142585	-0.65353	-0.16409	-0.136147	absent in at least one pluripotency phase
BMPR1A				0.533969		-0.829641		0.295672		absent in at least one pluripotency phase
PROX1							0.198862	0.00915909	-0.208021	absent in at least one pluripotency phase
DACH1							0.0337601	0.151667	-0.185427	absent in at least one pluripotency phase
ARRB1							-0.133799		0.133799	absent in at least one pluripotency phase
CYLD	0.516602	-1.25153	0.879803				-0.12148	-0.0233912		absent in at least one pluripotency phase
LRRFIP1				0.0967277	-0.254831	0.250576	-0.172985	-0.105947	0.186459	absent in at least one pluripotency phase
PITX2							-0.127444	-0.105094	0.232538	absent in at least one pluripotency phase
POU3F4							-0.273457	-0.149865	0.423322	absent in at least one pluripotency phase
FOXR1				0.217976	-0.0167268	-0.201249				absent in at least one pluripotency phase
FER	0.646542	-0.351394	0.264983		-0.0680534	-0.492078				absent in at least one pluripotency phase
GM2007				0.50662	-0.0943356	-0.412285				absent in at least one pluripotency phase
AIM2	0.196611	0.163297	0.300872	0.110509	-0.60686	-0.164429				absent in at least one pluripotency phase
NFE2L1	0.192742	-0.4141	0.189198	0.229069	-0.196909					absent in at least one pluripotency phase
HIC1	0.100942	-0.24747	0.245334	0.151427	-0.50806	0.257827				absent in at least one pluripotency phase
PYCARD	0.323166	-0.280899	-0.0422668							absent in at least one pluripotency phase
TLE4	0.0190566	-0.24842	-0.177845	0.145548	0.438498	-0.176838				absent in at least one pluripotency phase
STAT6		-0.342678	-0.221013					0.551723	0.0119672	absent in at least one pluripotency phase
WT1				-0.141234	0.148116	-0.00688235				absent in at least one pluripotency phase
JMY				0.0223665		-0.0223665				absent in at least one pluripotency phase
LMO7				0.0464359	0.246042		0.0562931	-0.290808	-0.0579628	absent in at least one pluripotency phase
L3MBTL4				0.0173836	0.437654	0.122511	-0.301561	0.0993557	-0.375343	absent in at least one pluripotency phase
MITF	-0.0794462	0.0773646	0.00208155							absent in at least one pluripotency phase
HCK	0.0476837	0.0394077	-0.0870914							absent in at least one pluripotency phase
PRKD2	-0.176679	-0.0293363	0.206015							absent in at least one pluripotency phase
GMEB1		-0.0942273	1.03048	-1.50244		0.566188				absent in at least one pluripotency phase
GPBP1L1	-0.453123	-0.289051	-0.230108			0.972281				absent in at least one pluripotency phase

## Sheet: G
Protein	Ch n3	Ch n2	Ch n1	Ch f3	Ch f1	Ch f2	Ch p3	Ch p2	Ch p1	Label
ZBTB33				-3	-2.35972		1.97387	1.72409	2.22153	ANOVA significant between comparisons
GSTO1	-2.57943	-2.41162	-0.989538	2.18184	1.48463	1.82667	-0.34478	0.253649	0.578573	ANOVA significant between comparisons
GLO1	-1.8794	-1.86078	-1.11652	1.25396	1.26135	1.69741	0.653211	0.36461	-0.373847	ANOVA significant between comparisons
DDX4		-2.387	-1.30129	0.936812	1.56763	1.18385				ANOVA significant between comparisons
DNMT3B	-2.66194	-2.58869	-2.55875	2.1916	1.84209	1.94862	0.715947	0.565262	0.545865	ANOVA significant between comparisons
DNMT3A	-3	-2.84564	-3	2.23287	2.01302	2.03405	1.06204	0.804041	0.791262	ANOVA significant between comparisons
DNMT3L	-1.63671	-1.52548	-1.61019	3	3	3	-1.30528	-1.56936	-1.65868	ANOVA significant between comparisons
SORL1	1.69521	1.66366	1.90542	-1.91963	0.460999	-0.00697136	-3.79869			ANOVA significant between comparisons
KAT6B	0.917473	1.23384	1.52477	-2.8149		-0.861179				ANOVA significant between comparisons
JADE1	1.11811	1.22878	1.35417	0.646531	0.405566	0.639546	-1.85116	-1.96802	-1.57353	ANOVA significant between comparisons
KAT6B	1.6002	1.64177	1.61893	0.110355	-0.0790255	0.135179	-1.75595	-1.60405	-1.66741	ANOVA significant between comparisons
TET2	2.01205	1.94791	2.03235	-0.611038	-0.770673	-0.446752	-1.55823	-1.33053	-1.27509	ANOVA significant between comparisons
MRGBP	1.28777	1.3581	1.29946	-0.630458	-0.786517	-0.533551	-0.976993	0.113233	-1.13105	ANOVA significant between comparisons
CDYL2	1.26283	1.40748	1.23517	-0.74575	-1.39375	-1.76598				ANOVA significant between comparisons
PML	0.354321	0.515069	0.292414	1.39765	1.63176	1.42977	-2.01706	-1.70252	-1.9014	ANOVA significant between comparisons
SIRT7	0.966563	0.777493	0.927295		-3	0.155734		0.609939	-0.201463	ANOVA significant between comparisons
CHD5				1.37926		0.11189	-1.40879	0.0316807	-0.114046	ANOVA significant between comparisons
SCP2	-0.957189	-0.637805	-0.112665	2.72362	-0.5295	1.44595	-0.651672	-0.467662	-0.813073	ANOVA significant between comparisons
RPS6KA4	0.326155	-2.16993		0.689076	0.494698	0.660004				ANOVA significant between comparisons
STXBP1				0.913868	0.667221	0.876358	-2.13519	0.175447	-0.497702	ANOVA significant between comparisons
UHRF1	0.0600749	0.0711814	0.0554153	-0.512372	-0.548274	-0.599461	0.677783	0.331189	0.464463	ANOVA significant between comparisons
TET3				-0.562533	-0.738451	-0.459269	0.384872	0.681709	0.693672	ANOVA significant between comparisons
BRD1	0.219595	0.221539	0.193909	-0.659458	-0.714042	-0.800907	0.40115	0.516022	0.622193	ANOVA significant between comparisons
NSUN4	0.911691	-0.0437666	0.854085	-0.252139	-1.3451		0.00455993		-0.12933	ANOVA significant between comparisons
PHIP	0.514333	0.421901	0.665637	0.248454	-0.456304	-0.712422	-0.480657	-0.248231	0.0472897	ANOVA significant between comparisons
CMAS	0.462242	0.433233	0.385324	-0.484402	-0.524022	-0.492453	0.206108	-0.0973267	0.111297	ANOVA significant between comparisons
KMT2D	0.281623	0.276412	0.29621	-0.375335	-0.275147	-0.457671	0.106841	0.0551063	0.0919601	ANOVA significant between comparisons
SETD5	0.339826	0.278612	0.334688	-0.501543	-0.442463	-0.354571	0.237293	0.0792616	0.0288961	ANOVA significant between comparisons
ELP3	0.172549	0.270509	0.110854	-0.35575	-0.510877	-0.342132	0.257018	0.232674	0.165154	ANOVA significant between comparisons
KDM6B	0.258199	0.258095	0.29948	-0.445067	-0.710198	-0.499052	0.224926	0.280605	0.333011	ANOVA significant between comparisons
NAA40	0.67023	0.663719	0.579322	-0.328318	-0.593905	-0.222157	-0.182128	-0.178906	-0.407857	ANOVA significant between comparisons
AKAP8L	0.659978	0.618196	0.753179	-0.310919	-0.603272	-0.59373	-0.0470072	-0.255812	-0.220612	ANOVA significant between comparisons
TDRD3	0.605825	0.551929	0.42264	-0.531391	-0.642805	-0.317444	-0.183523	0.00520515	0.0895634	ANOVA significant between comparisons
AGO2	0.597555	0.512453	0.426128	-0.473652	-0.442841	-0.351532	-0.197495	-0.00132391	-0.0692923	ANOVA significant between comparisons
SETD2	0.561329	0.570282	0.576321	-0.400785	-0.423547	-0.26444	-0.246837	-0.220476	-0.151847	ANOVA significant between comparisons
ATAD2B	0.461056	0.49009	0.419339	-0.236066	-0.371658	-0.358217	-0.198089	-0.11493	-0.0915254	ANOVA significant between comparisons
GLYR1	0.66118	0.298029	0.546503	-0.285576	-0.412756	-0.503124	0.187246	-0.276247	-0.215254	ANOVA significant between comparisons
FMR1	0.88619	0.810971	0.850446	-0.897807	-0.357878	-0.273324	-0.362189	-0.656409		ANOVA significant between comparisons
GNAI2	0.92654	1.00275	0.642245	-0.824485	-0.475455	-0.393393	-0.151812	-0.000428094	-0.725957	ANOVA significant between comparisons
GPX1	0.671223	0.69878	0.738878	-0.752479	-0.654905	-0.703138	-0.251064	-0.0158479	0.268553	ANOVA significant between comparisons
MACROH2A1	0.8788	0.854808	0.980862	-0.576236	-0.723563	-0.636468	-0.331224	-0.26687	-0.18011	ANOVA significant between comparisons
LMNA	0.803617	0.868774	0.815496	-0.557933	-0.715308	-0.502206	-0.289256	-0.203986	-0.219197	ANOVA significant between comparisons
APOBEC3	1.03251	1.04674	1.06218	-0.893134	-0.593162	-0.875863	-0.233937	-0.454444	-0.0908996	ANOVA significant between comparisons
BRPF3	0.95735	1.05973	1.13509	-0.80566	-0.884695	-0.859474	-0.166363	-0.112438	-0.32354	ANOVA significant between comparisons
PDHB	0.584988	0.528752	0.450096	-0.00435236	0.728489	0.546664	-0.996393	-0.998752	-0.839491	ANOVA significant between comparisons
NAA30	0.219869	0.394496	0.37251	0.0369466	0.98137	0.432149	-0.891001	-1.20032	-0.34602	ANOVA significant between comparisons
FBXO21	0.337117	0.42027		-0.208969	0.942421	0.531661	-1.09085	-0.931648		ANOVA significant between comparisons
PDHA1	0.415584	0.300479	0.527469	-0.146626	0.704229	0.263982	-1.01683	-0.857211	-0.191075	ANOVA significant between comparisons
DCPS	-0.130491	0.446373	0.376049	0.233178	0.588805	0.421256	-0.183916	-1.35277	-0.398485	ANOVA significant between comparisons
AMT	0.838969	0.89206	1.06289	-0.162433	0.275567	0.0657889	-0.79305	-1.49901	-0.680785	ANOVA significant between comparisons
CARNMT1	0.429037	0.875862	1.03471	0.174892	0.60726	-0.361532	-1.01107	-1.14015	-0.609003	ANOVA significant between comparisons
RAC1	0.555827	0.601697	0.705741	-0.144208	0.367425	-0.314298	-1.0121	-1.00209	0.242003	ANOVA significant between comparisons
ALKBH2	0.659787	0.630601	0.648955	-0.0912713	0.0537864	-0.329259	-0.554206	-0.791055	-0.22734	ANOVA significant between comparisons
H2BC12	0.756619	0.404715	0.573204	-0.161444	0.260178	-0.190641	-1.00444	-0.38067	-0.257522	ANOVA significant between comparisons
KDM4A	0.998451	0.712094	0.595625	0.0574172	-0.111757	-0.393108	-1.22163		-0.637096	ANOVA significant between comparisons
HADH	0.27163	0.45341	0.561809	0.185866	0.299609	0.0654899	-0.268884	-0.642789	-0.926143	ANOVA significant between comparisons
CACNA1A	0.443517	0.546373	0.339656	0.325183	-0.205605	0.230546	-0.691705	-0.450446	-0.537518	ANOVA significant between comparisons
NELFA	0.292412	0.363314	0.397984	0.0104465	0.24571	0.120623	-0.669291	-0.50108	-0.260118	ANOVA significant between comparisons
ASH2L	0.199433	0.212392	0.2382	0.101495	0.318066	0.295371	-0.363256	-0.483302	-0.518399	ANOVA significant between comparisons
ACLY	0.283905	0.306471	0.254221	-0.0542814	0.209072	0.174944	-0.389384	-0.419239	-0.365708	ANOVA significant between comparisons
EZH2	0.420104	0.483135	0.397361	0.161426	0.0738862	0.253883	-0.564915	-0.548682	-0.676198	ANOVA significant between comparisons
TET1	0.273817	0.284193	0.329233	0.245726	0.181248	0.345265	-0.649822	-0.592958	-0.416702	ANOVA significant between comparisons
SUZ12	0.283548	0.298744	0.311981	0.241011	0.310003	0.216661	-0.511415	-0.655626	-0.494907	ANOVA significant between comparisons
WDR5	0.340208	0.27389	0.312334	0.221402	0.201069	0.264952	-0.48345	-0.600593	-0.529813	ANOVA significant between comparisons
EPC1	0.4619	0.475486	0.576213	-0.0769257	-0.165003	-0.254652	-0.51582	-0.30329	-0.197909	ANOVA significant between comparisons
H2BC3	0.661202	0.407639	0.573609	0.021239	-0.324285	-0.0502199	-0.833444	-0.146484	-0.309257	ANOVA significant between comparisons
HNRNPD	0.396907	0.413136	0.366538	-0.0681375	-0.119682	-0.182424	-0.121087	-0.384935	-0.300315	ANOVA significant between comparisons
ILF3	0.418839	0.382113	0.439192	-0.270256	-0.155649	-0.220663	-0.103813	-0.211327	-0.278435	ANOVA significant between comparisons
BRCA2	0.353286	0.469888	0.494403	-0.146615	-0.0354625	-0.0869781	-0.353746	-0.300346	-0.394429	ANOVA significant between comparisons
L3MBTL2	0.453367	0.449974	0.460062	-0.0662268	-0.0320375	0.0901377	-0.303247	-0.487488	-0.564543	ANOVA significant between comparisons
PARP1	0.475257	0.478349	0.504674	-0.101382	0.0829667	-0.0366069	-0.354186	-0.502423	-0.546647	ANOVA significant between comparisons
H2AZ1	0.480273	0.433858	0.282987	0.0981494	-0.0914487	-0.00610055	-0.176463	-0.495612	-0.525643	ANOVA significant between comparisons
KDM5B	0.812047	0.786582	0.79009	-0.117806	-0.113158	-0.0315217	-0.672315	-0.774125	-0.679793	ANOVA significant between comparisons
SPIN1	0.745238	0.740987	0.895274	0.011052	-0.0153667	0.142962	-0.602651	-0.830848	-1.08665	ANOVA significant between comparisons
EED	0.624868	0.558496	0.599972	0.305233	0.14397	0.200134	-0.52669	-0.848057	-1.05793	ANOVA significant between comparisons
KMT2B	0.719386	0.663527	0.621638	0.3757	0.0989251	0.219237	-0.91374	-0.927072	-0.857601	ANOVA significant between comparisons
MIER1	0.690646	1.66612	0.415046	-0.228535	-0.0314987	0.182834	-1.57926	-1.11535		ANOVA significant between comparisons
KAT2B	1.04866	0.993093	0.95979	-0.198752	0.191341	0.163848	-1.68562	-1.47236		ANOVA significant between comparisons
SHMT2	1.02485	0.930701	0.932612	0.0621993	0.393698	0.234915	-0.953574	-1.15337	-1.47203	ANOVA significant between comparisons
KDM4C	0.908798	1.24126	1.23835	0.26794	0.121296	0.293934	-0.889237	-1.08986	-2.09249	ANOVA significant between comparisons
PKN1	0.309182	0.29781	0.925771	-0.606002	0.331609	0.777882	-0.903861		-1.13239	ANOVA significant between comparisons
NCOA2	0.615222	0.816875	0.905281	-0.546149	0.237575	0.341484	-1.1853		-1.18499	ANOVA significant between comparisons
NAA20	0.586809	0.607946	0.861505		0.486249	0.485662	-1.36984		-1.65834	ANOVA significant between comparisons
NAA15	0.552611	0.629716	0.436013	-0.315139	0.430455	0.623244	-0.363504	-0.652553	-1.34084	ANOVA significant between comparisons
KDM2A	0.592424	0.663028	0.596977	0.735277	0.554309	0.648979	-1.5278	-1.25918	-1.00401	ANOVA significant between comparisons
BCKDHB	0.915832	0.571352	0.721096	-0.0152819	0.771673	0.430738	-2.13878		-1.25663	ANOVA significant between comparisons
SORBS1	0.781684	0.798852	0.950513	0.241218	-0.123593	0.249875	-1.67304	-0.356963	-0.868543	ANOVA significant between comparisons
CIAPIN1	0.483253	-0.0724325	0.637826	-0.071063	0.741847	0.774367	-1.16188		-1.33192	ANOVA significant between comparisons
GLDC	0.608974	0.336457	0.3327	0.382032	1.17545	0.780763	-1.1736	-0.952412	-1.49037	ANOVA significant between comparisons
ENOPH1				0.301827	0.921056	1.38953		-1.12541	-1.487	ANOVA significant between comparisons
ACADS	0.821931	0.900006	0.523026	0.226083	0.996217	0.869172	-1.04492	-1.93878	-1.35274	ANOVA significant between comparisons
SETD3	-0.581624	-0.589423	-0.634144	0.673904	1.13202	1.50843	-1.53106	-0.517319	0.539211	ANOVA significant between comparisons
PIP4K2C	-0.227523	-0.305838	-0.802888	0.521285	1.08199	1.10513	-1.31551	-0.207518	0.150871	ANOVA significant between comparisons
TRMT112	-0.180737	-0.244593	-1.38283	-0.149161	1.20055	0.483018	-0.221007	0.00507885	0.489687	ANOVA significant between comparisons
ARL2	-0.379131	-0.491558	-0.83926	0.0122299	1.42182	0.847214	-0.0485878	-0.72246	0.19973	ANOVA significant between comparisons
PRMT7	-0.46666	-0.0569324	-0.493656	-0.522879	1.52688	0.959175	-0.94593			ANOVA significant between comparisons
JADE3	0.278234	-1.05709	-1.03124	0.912504	0.639142	1.17061	-0.25245	-0.309098	-0.350611	ANOVA significant between comparisons
CDC20	-0.264851	-0.872586	-0.972512	1.22921	1.30799	1.34463	-0.410544	-0.856817	-0.504517	ANOVA significant between comparisons
TRIM28	-0.403647	-0.421204	-0.427864	0.968067	0.907522	1.03194	-0.494047	-0.560076	-0.600693	ANOVA significant between comparisons
HELLS	-0.433193	-0.368623	-0.342588	0.997963	0.883154	0.90872	-0.400945	-0.651846	-0.592643	ANOVA significant between comparisons
YWHAB	-0.460513	-0.39079	-0.858996	0.529567	0.508498	1.40334	-0.251822	0.172769	-0.652058	ANOVA significant between comparisons
SIRT1	-0.216431	-0.433228	-0.742388	0.479682	0.913316	1.00131	-0.290425		-0.711831	ANOVA significant between comparisons
NAA10	-0.384767	-0.297672		-0.168953	1.00764	1.17039	-0.122051	-0.451164	-0.75342	ANOVA significant between comparisons
H2BC1	-0.946258	-0.486829	-0.0446008	0.639302	0.477606	0.360779				ANOVA significant between comparisons
MAPK8	-0.924782	-0.538136	-0.707835	0.244173	0.846798	0.722181	-0.30897	0.475202	0.19137	ANOVA significant between comparisons
CRKL	-0.385655	-0.402764	-0.738591	0.203052	0.758994	0.746356	-0.151765	-0.261458	0.231832	ANOVA significant between comparisons
CDK4	-0.692963	-0.754191	-0.889307	0.255852	1.05643	0.677553	0.15666	0.099531	0.0904367	ANOVA significant between comparisons
ALDH6A1	-0.374143	-0.621299	-0.607338	0.190207	0.916548	0.496025				ANOVA significant between comparisons
APEX1	-0.550782	-0.642111	-0.590905	0.257577	0.863124	0.556982	0.168129	0.0137077	-0.0757222	ANOVA significant between comparisons
MAT2B	-0.441494	-0.585426	-0.412633	-0.0251594	0.705178	0.718518	-0.151365	0.0102162	0.182166	ANOVA significant between comparisons
WDR77	-0.344174	-0.50937	-0.259738	0.0204173	0.290586	0.789895	0.0123836			ANOVA significant between comparisons
PIN1	-0.534877	-0.64438	-0.197881	0.0662373	0.504378	0.788623	-0.104539	0.172526	-0.050088	ANOVA significant between comparisons
MBD3	-0.717125	-0.566213	-0.558624	0.411267	0.413842	0.402689	0.294947	-0.0138107	0.333027	ANOVA significant between comparisons
DIMT1	-0.305353	-0.498718	-0.484214	0.17071	0.167662	0.315684	0.23988	0.209225	0.185122	ANOVA significant between comparisons
KPNA2	-0.527052	-0.417958	-0.424229	0.231338	0.36091	0.307663	0.351528	-0.0322649	0.150064	ANOVA significant between comparisons
RIOX2	-0.599169	-0.438587	-0.520523	0.105099	0.417689	0.408632	0.31379	0.227486	0.0855829	ANOVA significant between comparisons
HDAC3	-0.610289	-0.532993	-0.483301	0.0817928	0.254864	0.464495	0.36269	0.258015	0.204727	ANOVA significant between comparisons
TRIT1		-0.683932	-0.460804	0.498031	0.230984	0.618257	-0.202537			ANOVA significant between comparisons
GATAD2B	-0.512686	-0.537223	-0.396104	0.46601	0.425208	0.532123	0.144117	-0.0817629	-0.039683	ANOVA significant between comparisons
EHMT2	-0.396374	-0.393785	-0.441925	0.457005	0.307339	0.377861	-0.0447824	-0.00195482	0.136616	ANOVA significant between comparisons
CHD4	-0.391945	-0.387989	-0.396164	0.491698	0.278	0.349486	0.0989897	0.0204241	-0.0624998	ANOVA significant between comparisons
EHMT1	-0.457268	-0.465018	-0.479773	0.470752	0.29442	0.359901	0.132919	0.088842	0.0552249	ANOVA significant between comparisons
KDM1A	-0.513589	-0.398809	-0.550909	0.340445	0.323624	0.502308	0.17709	0.0572133	0.0626263	ANOVA significant between comparisons
CBX1	-0.513852	-0.464326	-0.516437	0.45082	0.451659	0.362906	0.14651	-0.00320752	0.0859286	ANOVA significant between comparisons
CMTR1	-0.366778	-0.22135	-0.240876	0.410243	0.485317	0.323381	-0.178818	-0.161112	-0.0500056	ANOVA significant between comparisons
GATAD2A	-0.356197	-0.338415	-0.305948	0.556009	0.37948	0.412228	-0.0905647	-0.190578	-0.0660133	ANOVA significant between comparisons
HCFC1	-0.281802	-0.351939	-0.312068	0.452205	0.40425	0.401629	-0.0682574	-0.0875083	-0.156509	ANOVA significant between comparisons
CDK9	-0.440675	-0.419433	-0.435796	0.441176	0.543176	0.527659	-0.1463	-0.0693713	-0.000435935	ANOVA significant between comparisons
TRMT10C	-0.398616	-0.348033	-0.389115	0.431966	0.485656	0.48303	-0.0148532	-0.206746	-0.0432898	ANOVA significant between comparisons
HDAC1	-0.310815	-0.281143	-0.314824	0.312579	0.470978	0.44382	0.129733	-0.205602	-0.244726	ANOVA significant between comparisons
MRI1	-0.503978	-0.822094	-0.209669	0.552641	1.0132	0.435992	-0.259576	-0.0977817	-0.108736	ANOVA significant between comparisons
SETDB1	-0.35708	-0.791799	-0.32361	0.793374	0.649077	0.782427	-0.325939	-0.07266	-0.35379	ANOVA significant between comparisons
MTA1	-0.538448	-0.558264	-0.534336	0.668013	0.763086	0.707493	-0.0312939	-0.231146	-0.245104	ANOVA significant between comparisons
ESCO2	-0.297185	-0.307144	-0.227117	0.683541	0.447119	0.786066	-0.307855	-0.415567	-0.361858	ANOVA significant between comparisons
HIC2	-0.231931	-0.388218	-0.269935	0.61785	0.511305	0.652113	-0.353412	-0.429317	-0.108454	ANOVA significant between comparisons
BRMS1L	0.012299	-0.101347	-0.326648	0.420937	0.354216	0.668591	-0.319057	-0.338012	-0.370979	ANOVA significant between comparisons
KDM3A	-0.160481	-0.0704062	0.00744417	0.528578	0.327352	0.342579	-0.368538	-0.331446	-0.275082	ANOVA significant between comparisons
DSCC1	0.0535726	-0.185779	-0.168254	0.443316	0.434659	0.362658	-0.354388	-0.318704	-0.267081	ANOVA significant between comparisons
PRMT1	-0.176099	-0.256752	-0.397188	0.534737	0.482647	0.50989	-0.44238	0.0896439	-0.344499	ANOVA significant between comparisons
ACTB	-0.285244	-0.320505	-0.297933	0.125477	0.788744	0.726189	-0.208328	-0.30067	-0.22773	ANOVA significant between comparisons
HSP90AB1	-0.40283	-0.35516	-0.34877	0.0200026	0.746842	0.719256	0.0515387	-0.355211	-0.0756681	ANOVA significant between comparisons
TFB1M	-0.219287	-0.112004	-0.335784	0.356349	0.846135	0.585105	-0.310323	-0.510982	-0.299209	ANOVA significant between comparisons
MBD2	-0.393151	-0.36019	-0.284577	0.290973	1.06822	0.625108	-0.133744	-0.478068	-0.334574	ANOVA significant between comparisons
PNKD	-0.951652	-1.36294	-0.48245	0.588561	1.02126	1.32184	-0.0873655	0.276539	-0.323793	ANOVA significant between comparisons
JMJD6	-0.703695	-1.25762	-0.331819	0.353484	0.447436	0.965125	-0.0947795	0.447806	0.174059	ANOVA significant between comparisons
ACACA	-0.908924	-1.13674	-0.649725	0.375089	0.727478	0.548992	0.287531	0.471163	0.285135	ANOVA significant between comparisons
NCOR1	-0.946547	-1.13597	-0.621085	0.536256	0.853412	0.611766	-0.112418	0.471462	0.34312	ANOVA significant between comparisons
PSME4	-0.545609	-0.0572722	-0.12571	1.41873	0.943485	-0.0592902	-0.761053	-0.813277		ANOVA significant between comparisons
MEPCE	-0.856634	0.163269	0.250342	0.591393	0.809775	1.04114	-1.01164	-1.14123	0.153586	ANOVA significant between comparisons
TRIM24	0.0540562	-0.118654	-0.0266571	1.29609	0.779356	0.897547	-0.997761	-0.857088	-1.02689	ANOVA significant between comparisons
EZH1	-0.0339769	-0.221883	0.132891	1.08517	1.13418	1.02688	-0.812639	-1.2448	-1.06582	ANOVA significant between comparisons
ATXN3	-0.167875	0.0920544	0.271112	0.753403	1.25983	0.648764	-1.02995	-1.12543	-0.701918	ANOVA significant between comparisons
OARD1	0.0911791	0.230314	0.100151	0.975289	1.03695	0.790783	-1.13489	-1.17232	-0.917457	ANOVA significant between comparisons
MSH6	0.142995	0.119843	0.160037	0.934602	1.07477	1.20602	-1.39008	-1.09104	-1.15714	ANOVA significant between comparisons
THUMPD3	0.0757406	-0.323853	0.286464	0.557443	0.952125	1.19206	-0.46677	-1.54355	-0.729662	ANOVA significant between comparisons
HSP90AA1	-0.167661	-0.11408	-0.123716	0.605529	1.33797	1.4383	-0.841979	-1.1939	-0.940467	ANOVA significant between comparisons
FTO	0.104946	-0.859015	0.324926	0.870862	0.633869	0.509029	-0.513333	-0.689452	-0.381831	ANOVA significant between comparisons
OGA	-0.0967524	-0.00406096	-0.375727	0.221144	0.871069	1.03446	-0.870722	-0.80164	0.0222299	ANOVA significant between comparisons
BAG6	-0.165968	-0.176324	-0.0934711	0.459492	0.743151	0.919617	-0.85951	-0.464738	-0.362249	ANOVA significant between comparisons
TTC5	0.0376612	-0.194604	-0.174426	0.223504	1.05454	1.15337	-1.03281	-0.530261	-0.536973	ANOVA significant between comparisons
HAT1	0.112783	-0.0803155	0.104795	0.577066	0.802848	1.18591	-1.34089	-0.579947	-0.78225	ANOVA significant between comparisons
ADH5	-0.139473	-0.173875	0.404847	0.0678734	0.430407	1.18112	-0.917577	-0.19972	-0.6536	ANOVA significant between comparisons
CDK5	0.0507584	-0.0067749	0.0832176	0.486979	0.79034	0.120926	-0.813475	-0.369686	-0.342285	ANOVA significant between comparisons
BRD2	0.0177265	0.0272995	0.123014	0.65928	0.256412	0.606628	-0.830727	-0.477906	-0.381728	ANOVA significant between comparisons
POLDIP2	0.106532	0.0178254	0.182832	0.468488	0.459277	0.414195	-0.422846	-0.66083	-0.565474	ANOVA significant between comparisons
RIF1	0.209486	0.201061	0.197666	0.474111	0.381595	0.497007	-0.724409	-0.592304	-0.644213	ANOVA significant between comparisons
ESCO1	0.119186	0.092598	0.304676	0.604071	0.246704	0.575682	-0.586531	-0.491962	-0.864424	ANOVA significant between comparisons
MTA3	-0.311218	-0.178803	-0.0729906	0.7521	0.709593	0.723438	-0.576983	-0.618672	-0.426464	ANOVA significant between comparisons
MPHOSPH8	-0.117162	-0.0593389	-0.00593313	0.754624	0.676005	0.598319	-0.74113	-0.459951	-0.645433	ANOVA significant between comparisons
MPG	-0.0438769	0.0215872	-0.0825464	0.694904	0.573217	0.491438	-0.539704	-0.754479	-0.360541	ANOVA significant between comparisons
POLE4				0.368221	0.900274	0.655115	-0.649142	-0.685982	-0.588486	ANOVA significant between comparisons
AKR1B1	0.119793	0.0247784	-0.00836754	0.133539	0.794939	0.735256	-0.678215	-0.588089	-0.533634	ANOVA significant between comparisons
RNGTT	-0.211396	0.0935391	0.0987462	0.24796	0.528884	0.801295	-0.41678	-0.652396	-0.489852	ANOVA significant between comparisons
NSD1	0.238085	0.231038	0.229817	0.765231	0.619345	0.719374	-0.953645	-0.941705	-0.907541	ANOVA significant between comparisons
TRMT1L	0.207305	-0.0101348	0.166453	0.656543	0.81054	0.531096	-0.634221	-0.810571	-0.91701	ANOVA significant between comparisons
FLCN	0.134691	-0.160225	0.163114	0.658554	0.13833	0.754993	-0.442127	-0.244377	-1.00295	ANOVA significant between comparisons
RTF1	-0.18098	-0.18482	0.0783352	0.502745	0.592495	0.306715	-0.0960517	-0.209302	-0.809137	ANOVA significant between comparisons
JADE2	-1.21706		-1.19505	-0.19454	-0.0632935	-0.550329	1.10346	1.10698	1.00985	ANOVA significant between comparisons
CBX2	-1.3215	-1.44509	-1.62985	0.125303	0.181707	-0.0716273	1.37055	1.44096	1.34955	ANOVA significant between comparisons
UHRF2	-0.8485	-0.788653	-0.707372	-0.428039	-0.753034	-0.495753	1.62211	1.17523	1.22402	ANOVA significant between comparisons
NSD2	-1.07735	-0.901334	-1.00014	-0.428974	-0.661014	-0.730121	1.61677	1.56527	1.61689	ANOVA significant between comparisons
AKT2		-1.57067	-0.854352	-0.595762	-0.544164	-0.234901	0.402161	1.16703	2.23066	ANOVA significant between comparisons
ATF7IP	-1.31594	-1.34998	-1.60059	1.13036	1.13192	1.17574	0.129298	0.276124	0.423066	ANOVA significant between comparisons
SUV39H1	-1.65604	-1.60303	-1.5973	1.22769	1.10899	1.29159	0.367911	0.375817	0.484355	ANOVA significant between comparisons
PHF21A	-1.61915	-1.22057	-1.10715	0.756053	0.785048	0.584967	0.644502	0.542619	0.633677	ANOVA significant between comparisons
JMJD1C	-1.28765	-1.28949	-1.26167	0.772987	0.56957	0.784141	0.509378	0.683086	0.519651	ANOVA significant between comparisons
POLE3	-1.03746	-0.999163	-1.25224	0.744846	0.653488	0.754005	0.589916	0.668554	-0.121948	ANOVA significant between comparisons
NR2C1	-0.56656	-0.80105	-1.56401	0.699084	0.843081	0.415518	0.21214	0.498047	0.263754	ANOVA significant between comparisons
SETDB2	-1.69716	-1.07927	-0.56229	0.298025		0.0947645	1.10118	1.06541	0.779339	ANOVA significant between comparisons
KANSL1	-1.24536	-1.43688		0.136321	0.128815	0.351483	0.311303	0.858664	0.895661	ANOVA significant between comparisons
HDAC6	-0.909923	-1.38722	-1.0296	0.0509131	0.543783	0.535193	0.324373	0.943814	0.928669	ANOVA significant between comparisons
MLLT3	-1.43737	-1.37971	-1.24939	0.463663	0.247495	0.523418	0.874652	0.809578	1.14767	ANOVA significant between comparisons
METTL1	-0.77019	-0.860442	-0.255856		0.586461	-0.464167	1.3342	0.25349	0.176505	ANOVA significant between comparisons
MSL2	-0.745886	-0.681972	-0.637682	0.248812	-0.0434454	0.149946	0.475394	0.520378	0.714455	ANOVA significant between comparisons
MSL1	-0.685539	-0.600572	-0.468908	-0.0223577	0.0720217	0.0831053	0.322205	0.644057	0.655989	ANOVA significant between comparisons
ATM	-0.542188	-0.465055	-0.521421	0.126494	0.00774638	0.0101172	0.356719	0.505212	0.522376	ANOVA significant between comparisons
GEMIN5	-0.416771	-0.319315	-0.51277	-0.112076	-0.157834	0.100818	0.519373	0.49757	0.401006	ANOVA significant between comparisons
FTSJ3	-0.336853	-0.376601	-0.309327	-0.0255513	-0.0284275	-0.0897297	0.263916	0.503334	0.39924	ANOVA significant between comparisons
NIPBL	-0.301929	-0.338118	-0.345701	-0.0486336	-0.0846634	-0.0725136	0.398092	0.444111	0.349356	ANOVA significant between comparisons
DOT1L	-0.512309	-0.424107	-0.374993	0.0643249	0.102806	0.199752	0.244871	0.315654	0.384	ANOVA significant between comparisons
PWP1	-0.433232	-0.429984	-0.491883	0.117845	0.196285	0.0500387	0.341228	0.238542	0.411161	ANOVA significant between comparisons
SUV39H2	-0.423503	-0.393947	-0.46194	0.115323	0.0321185	0.0735079	0.291722	0.360053	0.406666	ANOVA significant between comparisons
KDM5A	-0.369006	-0.420934	-0.417798	0.0650989	0.0274345	0.0490695	0.345004	0.356067	0.365064	ANOVA significant between comparisons
TOP2A	-0.393148	-0.381191	-0.368616	0.0750849	-0.00772264	-0.0197408	0.438624	0.364994	0.291716	ANOVA significant between comparisons
AHCY	-0.399687	-0.346528	-0.388407	-0.333356	0.21331	-0.023358	0.486347	0.66201	0.12967	ANOVA significant between comparisons
MBD1	-0.153305	-0.120112	-0.09573	-0.419882	-0.336914	-0.115048	0.47896	0.533144	0.228887	ANOVA significant between comparisons
H1-4	-0.0616188	-0.153185	-0.117748	-0.359037	-0.338627	-0.237061	0.437513	0.492359	0.337404	ANOVA significant between comparisons
KAT2A	-0.402324	-0.4472	-0.0960456	0.0687074	-0.374662	-0.0483657	0.527461	0.435401	0.337027	ANOVA significant between comparisons
PHF2	-0.198554	-0.359639	-0.403903	-0.12635	-0.320892	-0.291425	0.395503	0.654288	0.650973	ANOVA significant between comparisons
RBM15B	-0.426221	-0.37112	-0.448486	-0.0889085	-0.218499	-0.122995	0.31589	0.636065	0.724274	ANOVA significant between comparisons
PPM1D	-0.241865	-0.184361	-0.213709	-0.285196	-0.283472	-0.305567	0.600399	0.383896	0.529875	ANOVA significant between comparisons
SMCHD1	-0.36565	-0.306051	-0.306204	-0.119789	-0.308602	-0.270312	0.554725	0.57786	0.544023	ANOVA significant between comparisons
BRD7	-0.301041	-0.248303	-0.280297	-0.0748105	-0.436242	-0.332735	0.652385	0.512294	0.508749	ANOVA significant between comparisons
MTAP	-0.42514	-0.759656	-0.808126	0.00236554	0.191271	0.508763	0.171559	0.312508	0.806456	ANOVA significant between comparisons
FAM98B	-0.687078	-0.359474	-0.695552	-0.332527	0.234786	0.1944	0.272994	0.516467	0.855984	ANOVA significant between comparisons
MACROH2A2	-0.317437	-0.336724	-0.29321	-0.669292	-0.638398	-0.713405	0.916627	0.974055	1.07778	ANOVA significant between comparisons
TOP2B	-0.492403	-0.452822	-0.494929	-0.443898	-0.499567	-0.603709	0.981512	0.9988	1.00702	ANOVA significant between comparisons
PHF6	-0.587881	-0.619789	-0.597318	-0.362592	-0.181564	0.058922	0.976189	0.721279	0.592755	ANOVA significant between comparisons
PHF10	-0.554803	-0.428998	-0.510888	-0.247159	-0.324517	-0.281645	0.794721	0.632018	0.92127	ANOVA significant between comparisons
KAT6A	-0.53322	-0.434509	-0.363415	-0.266557	-0.400139	-0.33181	0.83058	0.68125	0.81782	ANOVA significant between comparisons
CHD3	-0.592413	-0.566249	-0.666256	-0.246503	-0.177957	-0.235038	0.88189	0.751837	0.850689	ANOVA significant between comparisons
ING2	-0.86677	-0.593361	-0.683283	-0.0600285	0.463195	0.376178	0.668245	0.224905	0.47092	ANOVA significant between comparisons
KIN	-0.512579	-1.14418	-0.503844	0.497846	0.433013	0.27775	0.27989	0.22459	0.447509	ANOVA significant between comparisons
KAT8	-0.609854	-0.932579	-0.873684	0.475921	0.126091	0.337186	0.639528	0.554487	0.282905	ANOVA significant between comparisons
CBX5	-0.742253	-0.667651	-0.736108	0.296876	0.0379611	0.282853	0.693795	0.433715	0.400811	ANOVA significant between comparisons
SUMO1	-0.629644	-0.806906	-0.701591	0.298264	0.312731	0.0889149	0.561329	0.332069	0.544834	ANOVA significant between comparisons
MBD4	-0.595021	-0.792868	-0.652886	0.223586	0.176483	0.0183843	0.522403	0.729106	0.370813	ANOVA significant between comparisons
BCOR	-0.832697	-0.847252	-0.830761	0.411621	0.399183	0.458992	0.349338	0.577167	0.314409	ANOVA significant between comparisons
PCNA	-0.760956	-0.952144	-0.738409	0.456187	0.42252	0.365832	0.399761	0.452746	0.354464	ANOVA significant between comparisons
MARCKS	-0.957563	-1.00457	-1.10081	0.170689	0.57783	-0.0293997	0.706459	0.986756	0.650606	ANOVA significant between comparisons
PAFAH1B1	-0.652793	-1.19781	-1.15298	0.275202	0.516724	0.513005	0.641507	0.771494	0.285647	ANOVA significant between comparisons
ARID4B	-0.990848	-1.20454	-0.63812	0.188784	0.575083	0.347048	0.539376	0.680772	0.502448	ANOVA significant between comparisons
MSL3	-0.685554	-0.741706	-0.70371	0.130027	-0.212247	-0.182811	0.779069	1.0517	0.565236	ANOVA significant between comparisons
AUTS2	-0.485935	-1.0193	-0.701757	0.29015	-0.195406	0.178057	0.584265	0.633372	0.716559	ANOVA significant between comparisons
CBX8		-2					0.79215	1.28665	1.56631	absent in at least one pluripotency phase
GALNT10				-2			1.23734	0.63	0.67356	absent in at least one pluripotency phase
PHYH	-1.27743	-1.36678	-0.430491						2	absent in at least one pluripotency phase
MOGAT2							0.768074	0.61964	-1.38771	absent in at least one pluripotency phase
RFXANK	0.801735	-0.935745		-0.8039			0.93791			absent in at least one pluripotency phase
HMBS	0.286725	-0.567413	-0.846664		1.12735					absent in at least one pluripotency phase
DLD	0.137785	-0.612921	2	-1.78317	-0.0669616	0.288072				absent in at least one pluripotency phase
MTHFD2L				-1.75774			0.248856	0.619433	0.889451	absent in at least one pluripotency phase
B4GALNT4	0.38758	0.553266	0.508267				-1.44911			absent in at least one pluripotency phase
NCOA1	0.449523	0.567015				-1.01654				absent in at least one pluripotency phase
KDM4B	0.74972	0.58721	0.645267	-1.9822						absent in at least one pluripotency phase
CPOX		0.6422			0.2596	-0.9018				absent in at least one pluripotency phase
ACACB				-0.113076	0.489232	0.317941	0.0662622	-1.07847	0.318112	absent in at least one pluripotency phase
NT5C3B					0.608784	0.232056	-0.0270348	0.495543	-1.30935	absent in at least one pluripotency phase
GCAT	-0.0698429	-0.516801	-0.0230671		0.706704	-0.0969921				absent in at least one pluripotency phase
EEF1AKMT1				-0.414513	0.302969	0.111544				absent in at least one pluripotency phase
ICMT				-0.494562	0.439786	0.251717	0.52625	0.347363	-1.07055	absent in at least one pluripotency phase
WDTC1	0.0127338	-0.016113	-0.0179173	-0.518402	0.26519	0.274508				absent in at least one pluripotency phase
UTY	0.00201035	-0.0363903	0.03438							absent in at least one pluripotency phase
AGRN	0.0799719	0.02834	-0.108312							absent in at least one pluripotency phase
CHSY1				-0.449033	0.123206	0.514952	-0.20104	0.415946	-0.404031	absent in at least one pluripotency phase
KAT6B	0.0898647	0.126017	0.235573	-0.451454						absent in at least one pluripotency phase
ACSS1	0.16766	0.115512	-0.283172							absent in at least one pluripotency phase
TARBP1	0.214147		-0.214147							absent in at least one pluripotency phase
ANKRA2							-0.036253	0.083786	-0.047533	absent in at least one pluripotency phase
MAPT	0.113694	-0.113694								absent in at least one pluripotency phase
B4GALNT3	0.0310612	-0.0597095	-0.280794	-0.214127	0.498566	0.0250034				absent in at least one pluripotency phase
PAFAH1B2							0.12911		-0.12911	absent in at least one pluripotency phase
METTL7A1				-0.285717	0.490991	-0.0442414			-0.161032	absent in at least one pluripotency phase
PIGA	-0.111379	0.0138613	0.0975176							absent in at least one pluripotency phase
SAP25	-0.0926765	0.185802	0.153125	-0.266636	0.229671	-0.209286				absent in at least one pluripotency phase
CHEK2				-0.00883929	0.275718	-0.266879				absent in at least one pluripotency phase
SPRED2					0.320786	-0.320786				absent in at least one pluripotency phase
FDPS					0.336469		-0.212768	-1.87336	1.74966	absent in at least one pluripotency phase
GALNT3					0.348365	-0.348365				absent in at least one pluripotency phase
SAP25	-0.145972	-0.302017	0.148218	-0.0175349	0.382731	-0.0654256				absent in at least one pluripotency phase
FNTA	-0.164639	0.440242	0.180225	-0.769332	1.09144	-0.777938				absent in at least one pluripotency phase
TRMT61A				-0.664958	0.473737		0.518535		-0.327313	absent in at least one pluripotency phase
MPC2					0.59761	-0.59761				absent in at least one pluripotency phase
PRMT5					0.687449	-0.687449				absent in at least one pluripotency phase
RAMAC				-1.03676	0.291863	0.558005	0.18689			absent in at least one pluripotency phase
B3GNTL1							-0.151574	-0.00750287	0.159077	absent in at least one pluripotency phase
DDAH1							-0.180575		0.180575	absent in at least one pluripotency phase
PIK3CA							-0.171277		0.171277	absent in at least one pluripotency phase
TDRKH							-0.0503159	-0.207767	0.258083	absent in at least one pluripotency phase
CHST1							0.0141226	-0.157066	0.142943	absent in at least one pluripotency phase
SLC33A1							-0.0273647	0.0273647		absent in at least one pluripotency phase
CHKA				-1.05444	0.13584	0.676335	0.00735741		0.234904	absent in at least one pluripotency phase
ACSS2	1.93472	-0.564395	-0.521516	-0.810141	-0.176301	0.137632				absent in at least one pluripotency phase
METTL6					-0.203696	0.203696				absent in at least one pluripotency phase
METTL2					-0.212068	0.212068				absent in at least one pluripotency phase
METTL4				-0.0447744	-0.224033	0.268807				absent in at least one pluripotency phase
NCOA3					-0.24437	0.24437				absent in at least one pluripotency phase
RENBP								-0.430881	0.430881	absent in at least one pluripotency phase
MTRR								-0.629622	0.629622	absent in at least one pluripotency phase
GPI	0.354652	0.529266	0.0572586	-0.50493	-0.258131	-0.178116				absent in at least one pluripotency phase
LCMT2						-0.364578		-0.167486	0.532064	absent in at least one pluripotency phase
TDRD12	0.259845	0.0100663	-0.053229	-0.115973	0.0264276	-0.127137				absent in at least one pluripotency phase
GALNT12					-0.099577	-0.251333	-0.110592	-0.0206604	0.482162	absent in at least one pluripotency phase
MBD4				0.195228	-0.0890509	-0.106177				absent in at least one pluripotency phase
TRP53INP1				0.340168	0.203681	0.740668	-1.28452			absent in at least one pluripotency phase
PDK1	-0.357615	-0.123981	-0.463958	0.246478	0.316026	0.38305				absent in at least one pluripotency phase
MESD		-0.279225	-0.262927		-0.109337	0.651489				absent in at least one pluripotency phase
SNAP25				-0.169935		0.685127	-1.33583	0.815976	0.00465794	absent in at least one pluripotency phase
CBX7	0.521868	-0.30654	-0.215328							absent in at least one pluripotency phase
HAGH	0.535964		0.331161		-0.927762	0.0606375				absent in at least one pluripotency phase
APOBEC1	0.32458	0.0329747	0.629241				-0.986795			absent in at least one pluripotency phase
FKBP6				0.312417	-0.413244	0.100827				absent in at least one pluripotency phase
TDRD5				0.630264	-0.630264					absent in at least one pluripotency phase
UNC13B				0.434463	-2	1.52357	-1.02727	0.859857	0.21294	absent in at least one pluripotency phase
GTPBP3	-0.571406		0.104222	0.467184						absent in at least one pluripotency phase
NSUN7							-0.836843	0.836843		absent in at least one pluripotency phase
RAPGEF3	-0.794635	0.454249	0.340386							absent in at least one pluripotency phase
PRKAA2	-0.454458		0.454458							absent in at least one pluripotency phase
NAA15	-0.730088	0.157558	0.57253							absent in at least one pluripotency phase

## Sheet: H
Protein	Ch n3	Ch n2	Ch n1	Ch f1	Ch f2	Ch f3	Ch p3	Ch p2	Ch p1	Label
ZFP869	-3		-3	1.39377	1.43416	1.5509	0.946136	0.471508	0.792511	ANOVA significant between comparisons
ZEB2		-2.52284		-0.285082	-1.34371	-0.44705	1.60785	1.49561	1.49522	ANOVA significant between comparisons
ZNF22	-1.59385	-1.52829	-1.2487	-0.318716	-0.731258	-1.16784	2.33499	2.19421	2.05945	ANOVA significant between comparisons
HMGA2	-1.5488	-1.92131	-1.56504	-0.655731	-1.22606	-0.922264	2.60201	2.52714	2.71006	ANOVA significant between comparisons
ZNF296	1.81221	1.68395	1.71202	0.456113	0.407948	0.333508	-1.90459	-2.25061	-2.25055	ANOVA significant between comparisons
BNC2	0.983261	0.888725	0.964294	0.420024	0.215391	0.311372	-1.92081	-1.86225		ANOVA significant between comparisons
ZFP606	0.406987	1.07653	0.902152	1.15261	1.74296	1.32221	-2.15329	-2.09399	-2.35618	ANOVA significant between comparisons
ZSCAN2	0.634871	1.7863	0.0940215	1.48056	1.55518	0.590184	-1.74568	-2.30272	-2.09272	ANOVA significant between comparisons
ZFP180		1.35077	0.847845	0.136657	1.35273	1.52096	-1.46446	-1.85438	-1.89012	ANOVA significant between comparisons
ZMAT4				-1.80889	-1.19219		-0.010918	1.69794	1.31406	ANOVA significant between comparisons
ZHX1	-1.57488	0.234337	0.111977	-0.416076	-0.0391882	-0.794975	0.89958	0.769333	0.809897	ANOVA significant between comparisons
ZFP184				-0.836354	-0.924146		0.586833	0.111716	1.06195	ANOVA significant between comparisons
PRDM1	1.35754	1.4089	1.42995	-1.03532	-1.13442	-2.02665				ANOVA significant between comparisons
HELZ2				-1.09444	-1.33498	-1.58524	1.05063	1.48328	1.48075	ANOVA significant between comparisons
ZFP334				-0.968012	-1.64828	-1.42655	1.21928	1.51451	1.30905	ANOVA significant between comparisons
ZFP459	0.808051	-0.617009	1.20007	-0.275729		-1.11538				ANOVA significant between comparisons
ZHX2					-0.658404	-1.37843	0.583782	0.532539	0.920515	ANOVA significant between comparisons
ZNF319	0.514571	0.208816	0.250495	-1.61988	-0.862572	-0.82746	0.656864	0.70642	0.972747	ANOVA significant between comparisons
ZNF608		0.308463		-0.764337	-0.858213	-0.902992	0.742768	0.748425	0.725886	ANOVA significant between comparisons
PLAG1				-1.1648	-0.617297	-1.19369	1.12941	0.780204	1.06618	ANOVA significant between comparisons
BAZ2B	2.51811		1.45873	-0.00115204	-1.96804	-1.70433			-0.303326	ANOVA significant between comparisons
ZDBF2	1.29761	1.40894	1.06857	0.148797	-1.93298	-1.15029	0.259587	-0.56857	-0.531669	ANOVA significant between comparisons
ZFP26	2.26969		2.25508	-1.15153	-0.930205	-0.760344	-0.759179	-0.82557	-0.0979297	ANOVA significant between comparisons
ZBTB44	1.49004	1.57226	1.99987	-1.70904	-0.595134	-0.559428	-0.545724	-0.219632	-1.43321	ANOVA significant between comparisons
ZFHX4	2.62617	2.42725	-1.55959		-1.30188	-2.14051	1.00919	-0.777633	-0.282995	ANOVA significant between comparisons
ZSWIM8	1.29675	1.27738		0.599289	0.0269587	-2.18959	0.393061	0.00906014	-1.4129	ANOVA significant between comparisons
ZFP39				0.285123	-2.00843		0.427646	0.291978	1.00368	ANOVA significant between comparisons
ZFYVE26	0.230064		-2.77702	0.457132		0.590623	1.15513	0.20185	0.142226	ANOVA significant between comparisons
ZNF354C			-3	-0.111085	0.271516	-0.274678	0.997972	1.05455	1.29698	ANOVA significant between comparisons
ZFP719	-1.34573	-1.76969	-0.279221	-0.0316334	-0.244284	0.729263	1.20155	1.47032	0.269419	ANOVA significant between comparisons
ZNF691	-1.48162	-1.90561	-0.319801	0.370455	0.180417	0.325741	1.00277	0.825728	1.00192	ANOVA significant between comparisons
ZBTB39	-1.95503			-0.0072155	-0.526564	0.261374	0.514139	1.04751	0.665781	ANOVA significant between comparisons
ZNF800	-1.14683	-1.25154	-1.67462	-0.457212	-0.223443	-0.134778	1.73653	1.84585	1.30605	ANOVA significant between comparisons
FLYWCH1	-1.22628	-1.29728	-1.40256	-0.0051189	0.139573	-0.0552593	1.16696	1.27028	1.40968	ANOVA significant between comparisons
ZNF423	-1.09735	-1.26605	-1.50268	-0.0449789	-0.129892	-0.0159242	1.39878	1.39661	1.26149	ANOVA significant between comparisons
ZNF787	-1.97529		-1.55779		-0.194429	0.103606	1.14075	1.27253	1.21063	ANOVA significant between comparisons
ZFP362		-1.84738	-1.84456	-0.280812	0.0211329	-0.0993981	1.45962	1.18892	1.40247	ANOVA significant between comparisons
ZKSCAN8	-1.00209	-2.37762	-1.7375	-0.724738	0.555003	0.636962	1.46571	1.42104	1.76323	ANOVA significant between comparisons
ZC3HAV1L	-0.383535	-1.20776	-0.817329	0.357649	0.512009	-0.222734	-0.0511318	1.08647	0.726359	ANOVA significant between comparisons
ZNF146	-0.638377			-1.10355	-0.175234	0.0866541	0.613168	0.648069	0.569269	ANOVA significant between comparisons
DZIP1L	-0.820119	-1.06395	-1.25547	0.0846792	0.114468	0.504267	0.506938	0.974503	0.95469	ANOVA significant between comparisons
ZNF706	-1.28788	-0.73937	-0.806404	0.391483	0.184853	-0.120066	0.802595	0.502783	1.07201	ANOVA significant between comparisons
ZIC2	-1.164	-0.806226	-0.603678	0.100579	0.0804751	0.298048	0.775709	0.433567	0.885521	ANOVA significant between comparisons
ZMYM5	-0.944275	-0.683232	-0.760661	0.203058	0.0482116	0.551952	0.63071	0.419511	0.534725	ANOVA significant between comparisons
ZFP317	-0.67286	-1.27901	-0.647139	0.113653	0.452321	0.460704	0.823703	0.16101	0.587613	ANOVA significant between comparisons
ZFP37	-0.450548	-1.19721	-0.359905	-0.00623915	0.191036	-0.103422	0.669376	0.644127	0.612791	ANOVA significant between comparisons
ZFP446	-0.340663	-0.567651	-1.1084	0.468707	-0.405712	-0.0261512	0.818093	0.428944	0.732832	ANOVA significant between comparisons
ZNF689				0.0557744	-0.727621	-0.521471	0.553814	0.0465123	0.592992	ANOVA significant between comparisons
ZCCHC3	0.0806476	-0.379275	-0.718892	-0.193164	0.162555	-0.548673	0.575107	0.512698	0.508996	ANOVA significant between comparisons
ZC3H7B	-0.240056	-0.199908	-0.926606	0.0606912	0.205148	-0.718112	0.247024	0.619016	0.952802	ANOVA significant between comparisons
BAZ1A	-0.189466	-0.159441	-0.113035	-0.427919	-0.313934	-0.328094	0.59239	0.542902	0.396599	ANOVA significant between comparisons
ZC3H3	-0.224942	-0.296811	-0.448283	-0.201373	-0.381072	-0.12122	0.576061	0.507238	0.5904	ANOVA significant between comparisons
ZNF326	-0.252137	-0.398661	-0.526461	-0.185772	-0.17017	-0.201943	0.649984	0.422159	0.663002	ANOVA significant between comparisons
ZNF865	-0.270419	-0.193368	-0.275159	-0.165932	-0.142592	-0.241412	0.330369	0.40878	0.549732	ANOVA significant between comparisons
BAZ1A	-0.442978	-0.210976	-0.258093	-0.240191	-0.297255	-0.249152	0.526588	0.529951	0.642107	ANOVA significant between comparisons
ZC2HC1A	-0.612348	-0.869573	-0.521283	-0.0647174	-0.177919	0.299695	0.542188	0.807074	0.596883	ANOVA significant between comparisons
ZBED4	-0.53523	-0.525043	-0.404195	-0.360183	-0.157211	0.165961	0.616383	0.680479	0.51904	ANOVA significant between comparisons
VEZF1	-0.588238	-0.547534	-0.44291	-0.357909	-0.163888	-0.163775	0.773578	0.656097	0.834579	ANOVA significant between comparisons
ZKSCAN3	-0.518514	-0.653455	-0.721004	-0.163171	-0.00495105	0.147826	0.840119	0.511532	0.561619	ANOVA significant between comparisons
ZNF609	-0.651467	-0.618115	-0.626803	-0.0253167	0.0121723	0.0264507	0.596517	0.622945	0.663616	ANOVA significant between comparisons
ZNF280C	-0.573327	-0.678699	-0.536424	0.0237931	-0.032405	0.0927438	0.59921	0.568522	0.536586	ANOVA significant between comparisons
ZSCAN21	-0.505201	-0.486762	-0.485974	-0.109616	0.0866326	-0.14459	0.676167	0.655019	0.314324	ANOVA significant between comparisons
ZNF593	-0.258605	-0.327376	-0.369944	0.0116914	-0.0725505	-0.0958678	0.414119	0.316217	0.382316	ANOVA significant between comparisons
ZMAT3	-0.439042	-0.445896	-0.359475	0.101031	-0.00575002	-0.0213502	0.379223	0.383429	0.40783	ANOVA significant between comparisons
ZFP105	-0.482696	-0.658521	-0.555905	0.174514	0.25739	-0.140868	0.672049	0.321317	0.412721	ANOVA significant between comparisons
ZFP597	-0.596235	-0.644243	-0.281833	0.0140216	0.17122	0.267039	0.585673	0.328118	0.156239	ANOVA significant between comparisons
ZBED6	-1.3547	-0.399827	-0.120692	-0.0537349	0.489009	0.162562	0.536059	0.219693	0.521636	ANOVA significant between comparisons
ZNF280D	-0.51567	-0.577637	-0.597436	0.291166	0.35892	-0.292287	0.173606	0.0354703	1.12387	ANOVA significant between comparisons
ZPR1	-0.625468	-0.938781	-0.4791	1.18046	0.779302	-0.394597	0.0315045	0.329585	0.117093	ANOVA significant between comparisons
ZNF574	-0.347956	-0.901751	-0.744994	0.654645	0.430986	-0.150302	0.428008	0.430404	0.20096	ANOVA significant between comparisons
ZNHIT2	-0.675438	-0.840933		0.627792	0.784564	-0.150536	0.303861	-0.0493093		ANOVA significant between comparisons
PRDM15	-0.829032	-0.53934	-0.346026	0.582195	0.428945	-0.14034	0.19283	0.325416	0.325351	ANOVA significant between comparisons
ZBTB9	-0.408062	-0.607094	-0.782349	0.787181	0.213443	0.413402	-0.085608	-0.126923	0.59601	ANOVA significant between comparisons
ZNF668	-0.731831	-0.784356	-0.935254	0.652066	0.628076	0.444741	-0.00226106	0.320821	0.407998	ANOVA significant between comparisons
ZMYM2	-0.804288	-0.950403	-0.859872	0.501896	0.639359	0.715838	0.239457	0.290944	0.22707	ANOVA significant between comparisons
GZF1	-0.779583	-0.823775	-0.784184	0.5088	0.737863	0.432003	0.389351	0.250629	0.0688951	ANOVA significant between comparisons
DPF3		-0.847378	-0.874943	0.100439	0.771942	0.564829	-0.121466	0.388411	0.0181656	ANOVA significant between comparisons
ZNF507	-0.850418	-0.28723	-0.169543	0.441553	0.459665	0.260828	-0.0903399	0.131735	0.10375	ANOVA significant between comparisons
ZNF496	-0.604052	-0.52916	-0.471195	0.280422	0.407583	0.546135	-0.0771828	0.156807	0.290642	ANOVA significant between comparisons
ZSCAN26	-0.841864	-0.487049	-0.62409	0.151068	0.604988	0.519354	0.0603886	0.190218	0.426987	ANOVA significant between comparisons
ZNF281	-0.349124	-0.206437	-0.268819	0.400746	0.487048	0.298541	-0.16447	-0.0869704	-0.110515	ANOVA significant between comparisons
SRRM2	-0.422982	-0.409488	-0.4134	0.12667	0.350222	0.470473	0.0926885	0.226161	-0.0203448	ANOVA significant between comparisons
EHMT2	-0.396374	-0.393785	-0.441925	0.307339	0.377861	0.457005	-0.0447824	-0.00195482	0.136616	ANOVA significant between comparisons
EHMT1	-0.457268	-0.465018	-0.479773	0.29442	0.359901	0.470752	0.132919	0.088842	0.0552249	ANOVA significant between comparisons
ZNF518A	-0.566696	-0.434677	-0.391159	0.44224	0.467417	0.558945	0.0372829	0.00352859	-0.11688	ANOVA significant between comparisons
ZFP617	-1.05197	-0.265464	-0.439809	0.506608	0.561944	0.786243	-0.266837	0.274097	-0.104813	ANOVA significant between comparisons
ZNF652	-0.647387	-0.57527	-0.635763	0.758141	0.514284	1.07433	-0.167318	-0.198534	-0.12248	ANOVA significant between comparisons
ZFP217	-0.624268	-0.639574	-0.658995	0.663284	0.575224	0.860342	-0.0515463	-0.10097	-0.0234968	ANOVA significant between comparisons
ZNF462	-0.669631	-0.639031	-0.666613	0.579868	0.65174	0.777482	-0.0383307	0.00640806	-0.00189273	ANOVA significant between comparisons
ZNF568	-1.23663	-1.36471	-0.824953	0.797978	1.22207	1.23217	0.482126	0.312651	-0.620697	ANOVA significant between comparisons
ZGLP1		-1.9184	-1.47516	1.11824	0.795579	1.47973				ANOVA significant between comparisons
PRDM5	-1.00872	-0.793158	-1.2401	0.865026	0.789226	1.19144	0.0552249	0.0733944	0.0676666	ANOVA significant between comparisons
ZFP729A	-0.847669	-1.07286	-1.38676	0.644541	0.974968	1.14952	0.299426	-0.072269	0.311106	ANOVA significant between comparisons
ZNF771	-1.43137	-1.80379	-1.07133	0.84947	1.17599	1.00821	0.481384	0.594107	0.197327	ANOVA significant between comparisons
ZFP7	-1.39558	-2.20705	-1.01534	0.644432	1.00056	1.10797	0.876593	0.6504	0.338009	ANOVA significant between comparisons
ZNF445	-1.20662	-1.12443	-1.17377	0.575238	0.621848	0.708968	0.406932	0.437738	0.754098	ANOVA significant between comparisons
ZIC5	-1.19311	-1.15619	-1.1401	0.681089	0.833099	0.607517	0.351536	0.589348	0.426807	ANOVA significant between comparisons
AEBP2	-1.61928	-1.39421	-1.53981	0.98602	1.03213	0.711671	0.734908	0.380998	0.707568	ANOVA significant between comparisons
ZNF516	-1.47539	-1.51135	-1.44523	0.943729	0.942406	1.104	0.381018	0.51623	0.544588	ANOVA significant between comparisons
ZFP462	-1.32595	-1.5562	-1.29114	0.932837	0.857003	1.05556	0.344695	0.35372	0.629471	ANOVA significant between comparisons
ZMYND8	-1.75433	-1.91385	-1.76107	0.586279	0.540279	0.756065	1.23963	1.19484	1.11216	ANOVA significant between comparisons
ZFYVE21		-1.29397	-1.69954	0.794296	0.335758	0.663355	1.2001			ANOVA significant between comparisons
ZNF687	-1.32732	-1.28899	-1.29009	0.148974	0.29575	0.409865	0.981749	0.979201	1.09086	ANOVA significant between comparisons
ZNF592	-1.61578	-1.60324	-1.43878	0.51281	0.446452	0.565146	1.03553	1.09779	1.00007	ANOVA significant between comparisons
ZFP644	-1.48868	-1.38167	-1.37007	0.535115	0.433596	0.676404	0.824065	0.770919	1.00032	ANOVA significant between comparisons
ZFP532	-1.45127	-1.52617	-1.46228	0.451323	0.632855	0.721239	0.876564	0.923771	0.833975	ANOVA significant between comparisons
ZFP266	-1.34662	-1.45834	-1.48956	0.426529	0.468157	0.638651	1.00608	0.835432	0.919676	ANOVA significant between comparisons
ZBTB48	-0.761139	-1.1787	-1.07712	0.954859	0.837957	0.307857	0.874935	-0.00150702	0.0428598	ANOVA significant between comparisons
ZNF18	-0.487207	-1.17374	-1.35822	0.621319	0.28969	0.0420742	0.9573	0.794577	0.314213	ANOVA significant between comparisons
ZFP729B	-1.38933	-0.917206	-0.603972	0.456226	0.673204	0.784027	0.492271	0.46775	0.0370307	ANOVA significant between comparisons
ZBTB24	-0.99678	-0.987476	-0.821567	0.385546	0.458754	0.57481	0.862744	0.574501	-0.0505312	ANOVA significant between comparisons
ZFP948	-0.975203	-0.788777	-0.850644	0.480577	0.126442	0.341428	0.711742	0.972259	-0.0178246	ANOVA significant between comparisons
ZEB1		-1.04481	-1.06162				1.31756	0.60702	0.181845	ANOVA significant between comparisons
ZFP809		-1.02272	-1.187	0.656892	0.757372	0.795454				ANOVA significant between comparisons
ZMYND8	-1.51849	-1.05982	-1.23859	0.405881	0.536389	0.771697	0.878745	0.846753	0.377429	ANOVA significant between comparisons
ZFP109	-1.031		-1.49959	-0.343416	1.06345	1.12712	0.763126	0.912456	-0.992136	ANOVA significant between comparisons
ZNF330	-0.132455	-0.151929	-0.122966	1.70599		0.989824		-2.28846		ANOVA significant between comparisons
RBCK1				1.01157	1.77443	0.978906	-1.16715	-2.32868	-0.269066	ANOVA significant between comparisons
ZNF511	0.326958	-0.144207		1.2224	1.57003	0.0785794	-0.66386	-2.3899		ANOVA significant between comparisons
ZFP808	0.280267	0.217586	-0.0137757	0.819276	0.710612	0.700877	0.365472	-2.17819	-0.90212	ANOVA significant between comparisons
RCHY1	-0.656369	-0.573097	-0.44181	0.788041	1.57824	0.672673	-0.340692		-1.02698	ANOVA significant between comparisons
ZNF431	-0.553052	-0.279622	-0.865729	1.11752	1.05369	1.37432	-0.486625	-1.36051		ANOVA significant between comparisons
ZFP961	-0.962592	-0.416882	-0.819203	0.887494	1.41271	1.16913	-0.177521	-0.801774	-0.29136	ANOVA significant between comparisons
ZFP185	-0.843662	-1.39484	0.064345	1.12888	1.25813	1.50629		-1.71915		ANOVA significant between comparisons
ZKSCAN4	-0.638725	-1.00143	-0.530683	0.639311	1.14096	0.9928	0.64074	-1.04426	-0.198711	ANOVA significant between comparisons
ZFP958	0.262259	-0.354184	0.0779199	1.16643	1.4321	0.835776	-0.818772	-0.94106	-1.66047	ANOVA significant between comparisons
ZSWIM1	0.859759	0.950431	0.941886	0.31342	0.948683	0.588641	-2.33911	-0.69675	-1.56696	ANOVA significant between comparisons
ZXDC				0.623126	0.481701	0.541672	-1.76233	0.115832		ANOVA significant between comparisons
ZBTB38	1.089	1.04032	0.969601	-0.201702	-0.0839022	-0.0678785	-1.27617	-1.04246	-0.426803	ANOVA significant between comparisons
ZBTB7A	1.16802	1.02296	1.24825	-0.526928	-0.222536	-0.538864	-0.752842	-0.7551	-0.642959	ANOVA significant between comparisons
ZC3HAV1	1.45266	1.43318	1.42952	-1.21484	-0.240091	-0.125582	-1.14961	-1.58523		ANOVA significant between comparisons
ZFP60	0.680765	0.673767	0.267591	-0.902611	-0.828146	-0.213591	0.297785	-0.263415	0.287855	ANOVA significant between comparisons
ZC3H6					-0.833038	-0.149513	-0.0532356	0.420475	0.615311	ANOVA significant between comparisons
ZBTB2	0.561732	0.420816	0.607925	-0.164319	-0.431653	-0.948464	0.305957	-0.448302	0.0963088	ANOVA significant between comparisons
ZDBF2	0.489845	0.479925	0.494068	-0.689198	-0.577992	-0.675826	0.0311542	0.290931	0.157093	ANOVA significant between comparisons
ZNHIT1	0.54803	0.573459	0.488446	-0.258286	-0.2835	-0.664105	-0.228331	-0.168609	-0.00710381	ANOVA significant between comparisons
TRIM27	0.335092	0.325654	0.517779	-0.487935	-0.306468	-0.521069	0.124927	-0.0278119	0.0398322	ANOVA significant between comparisons
ZFR	0.357583	0.323741	0.320211	-0.290219	-0.438615	-0.368737	-0.00424258	0.0438894	0.0563882	ANOVA significant between comparisons
IKZF5	0.635475	0.544084	0.669372	-0.482964	-0.280528	-0.337111	0.0467428	-0.369542	-0.425528	ANOVA significant between comparisons
ZBTB40	0.647656	0.541468	0.749012	-0.252676	-0.502268	-0.466892	-0.142946	-0.260155	-0.3132	ANOVA significant between comparisons
ZBTB17	0.452986	0.606498	0.564974	-0.169962	-0.467701	-0.1231	-0.535662	-0.285944	-0.0420878	ANOVA significant between comparisons
ZFP292	0.428978	0.465042	0.504097	-0.218798	-0.110237	-0.110413	-0.330835	-0.333031	-0.294804	ANOVA significant between comparisons
ZNF148	0.277042	0.537496	0.523487	-0.19582	-0.075375	-0.167878	-0.283705	-0.298901	-0.316346	ANOVA significant between comparisons
ZCCHC8	0.527521	0.496776	0.533775	0.0636821	-0.226902	-0.182194	-0.341864	-0.385607	-0.485186	ANOVA significant between comparisons
GLI2	0.767235	0.625496	0.756588	-0.419513			-0.59832	-1.13149		ANOVA significant between comparisons
ZFP59	0.637163	0.656892	0.719866	-0.503468	-0.561838	-0.948614				ANOVA significant between comparisons
ZFHX2	0.961302	0.855436	0.920719	-0.464699	-0.942209	-0.769764	-0.271239	-0.144921	-0.144625	ANOVA significant between comparisons
BAZ2B	1.00846	0.999677	0.894157	-0.611765	-0.674309	-0.664438	-0.327524	-0.277661	-0.346602	ANOVA significant between comparisons
ZFP984	0.922489	0.182598	0.328762	-1.52871	0.3156	-0.220743				ANOVA significant between comparisons
ZFP825		0.276953	0.19731	-0.0776877		1.34251	-0.231521	-0.500032	-1.00753	ANOVA significant between comparisons
ZBTB7B	0.568371	0.531351	0.495339	0.275652	0.282479	0.567269	-0.0540827	-1.33404	-1.33234	ANOVA significant between comparisons
ZFP64	0.636143	0.57621	0.76041	0.147085	0.287243	0.202682	-0.302475	-0.884785	-1.42251	ANOVA significant between comparisons
ZBTB44	0.918872	1.14007	0.975621	0.0581294	0.219621	-0.159339	-0.65264	-0.995946	-1.50438	ANOVA significant between comparisons
ZNF569	0.322909	0.869041	0.779296	0.00364982	0.226215	0.0335895	-1.02072	-0.483817	-0.730163	ANOVA significant between comparisons
HELZ	0.340042	0.437084	0.381389	-0.319798	0.258213		-0.751227	-0.345702		ANOVA significant between comparisons
BAZ2A	0.464999	0.238709	0.403319	-0.0219797	0.202365	0.557984	-0.624431	-0.92813	-0.292835	ANOVA significant between comparisons
ZBTB43	0.537756	0.450841	0.299327	0.466272	0.326606	-0.299742	-0.408881	-0.523146	-0.849034	ANOVA significant between comparisons
ZFPL1	0.665272	0.193839	0.40651	0.315859	-0.021129	-0.205707	-0.308975	-0.518434	-0.527236	ANOVA significant between comparisons
ZFP263	0.266564	0.194158	0.213073	0.033496	0.4024	0.295102	-0.417159	-0.380916	-0.606719	ANOVA significant between comparisons
ZSCAN10	0.117654	0.143321	0.0763022	0.334735	0.257956	0.229602	-0.285877	-0.46589	-0.407802	ANOVA significant between comparisons
HELZ	0.244171	0.385293	0.283161	0.179929	0.257911	0.0116247	-0.168891	-0.65008	-0.543118	ANOVA significant between comparisons
ZIC3	0.225757	0.411836	0.520609	0.115783	0.303959	-0.0664942	-0.445101	-0.408797	-0.657553	ANOVA significant between comparisons
ZFHX3	0.32794	0.282991	0.344681	0.103073	-0.0161822	0.0716036	-0.385752	-0.354212	-0.374142	ANOVA significant between comparisons
ZMYM3	0.540589	0.375058	0.483109	0.0260739	0.139233	0.0789456	-0.548286	-0.583913	-0.510809	ANOVA significant between comparisons
ZNF518B	0.383225	0.332686	0.427409	0.011399	0.0970637	0.113272	-0.363477	-0.54441	-0.457168	ANOVA significant between comparisons
ZSWIM3	0.363887	0.437791	0.401349	0.202166	0.323239	0.250508	-0.850839	-0.458657	-0.669444	ANOVA significant between comparisons
ZBTB34	0.422173	0.392951	0.306237	0.273795	0.312319	0.330512	-0.900344	-0.152877	-0.984765	ANOVA significant between comparisons
ZNF318	0.377971	0.318007	0.420773	0.455865	0.499761	0.316752	-0.817632	-0.835164	-0.736333	ANOVA significant between comparisons
ZFP654	0.262536	0.260125	0.213309	0.480016	0.377581	0.413827	-0.707511	-0.714124	-0.585759	ANOVA significant between comparisons
ZFP58				0.797383	0.198974	0.458694	0.188329	-0.332486	-1.31089	ANOVA significant between comparisons
ZFP955A				0.273684	0.165137	0.792443	-0.672302	-0.558962		ANOVA significant between comparisons
ZFP82				0.49897		0.836094	-0.346243	-0.337069	-0.651751	ANOVA significant between comparisons
GM14295		0.0101948	-1.15094	0.492653	0.0644035	0.583689				ANOVA significant between comparisons
ZMYM1	0.493263	0.376951	0.491712	0.75015	0.846185	0.763399	-1.03999	-1.24124	-1.44044	ANOVA significant between comparisons
ZCCHC2	-0.042361	0.140262	0.193944	0.494931	0.74987	0.438695	-0.91326		-1.06208	ANOVA significant between comparisons
ZFP960	0.146238	0.0314827	0.423845	0.445471	0.681345	0.618912	-1.00958	-1.33771		ANOVA significant between comparisons
ZGPAT	-0.532949	-0.339323	-0.0946937	0.651652	0.62172	0.598484	-0.19305	-0.553197	-0.158643	ANOVA significant between comparisons
ANKZF1	-0.221377	-0.623086	-0.214417	0.872077	0.703147	0.546918	-0.297341	-0.649909	-0.116012	ANOVA significant between comparisons
MBD2	-0.393151	-0.36019	-0.284577	1.06822	0.625108	0.290973	-0.133744	-0.478068	-0.334574	ANOVA significant between comparisons
ZMIZ2	0.214481	0.208288	-0.145905	0.6633	0.922455	0.409416	-0.880899	-1.22494	-0.166193	ANOVA significant between comparisons
ZNF182					0.713794	0.414003	-0.786801		-0.340996	ANOVA significant between comparisons
ZNF451	-0.277023	0.0693442	0.145886	0.905766	0.631692	0.513957	-1.08016	-0.626121	-0.283344	ANOVA significant between comparisons
CASZ1	0.0346035	0.0700135	0.0397629	0.961258	0.842436	0.896447	-0.882127	-0.971946	-0.990448	ANOVA significant between comparisons
ZNF106	-0.149045	-0.0999629	-0.142972	0.82563	0.88092	0.909396	-0.780274	-0.682877	-0.760815	ANOVA significant between comparisons
ZFP57	-0.273261	-0.289761	-0.13778	0.648118	0.902204	0.575132	-0.48145	-0.483399	-0.459802	ANOVA significant between comparisons
MORC3	-0.176295	-0.0862721	-0.016158	0.743222	0.697635	0.699157	-0.642037	-0.696675	-0.522576	ANOVA significant between comparisons
ZCCHC7	0.0690295	0.0654627	0.0329558	0.606446	0.585063	0.535016	-0.647922	-0.659458	-0.586593	ANOVA significant between comparisons
ZFP976	-0.630231	-0.0670772	-0.156942	0.590638	1.00958	1.24384	-1.0547		-0.935102	ANOVA significant between comparisons
ZFP979			-2	1.71497	1.74951	0.646124				absent in at least one pluripotency phase
ZFP930				-2	0.975629	0.447189		0.460912	0.280719	absent in at least one pluripotency phase
ZNF536							-0.629383	0.871002	-0.241619	absent in at least one pluripotency phase
ZFP120		-1.08796		0.121146	0.966817					absent in at least one pluripotency phase
ZNF532					0.818524		0.925238	1.25831	-2	absent in at least one pluripotency phase
ZNF827	-0.303732	0.353988	0.931013				0.794511		-1.77578	absent in at least one pluripotency phase
ZFP839				1.01884	0.828651	0.464884			-2	absent in at least one pluripotency phase
ZFP84				1.02889		-1.02889				absent in at least one pluripotency phase
ZNF638		0.743892	0.492898			-1.23679				absent in at least one pluripotency phase
ZNF746				0.423118	0.348771	-0.950558	0.565683	-0.476662	0.0896486	absent in at least one pluripotency phase
ZNF697	0.303152	0.314777	0.362171		0.33335	-1.31345				absent in at least one pluripotency phase
ZIK1				-0.0292635	0.548463	-0.876031	0.633224	-0.153655	-0.122737	absent in at least one pluripotency phase
ZFP760				0.451582		-0.422312	0.920457	-1.98518	1.03546	absent in at least one pluripotency phase
ZFP991	0.812896		-0.520961	0.119147	-0.0929749	-0.318107				absent in at least one pluripotency phase
ZNF711				-0.177904	-0.790993	-0.0843414	0.372347	0.511171	0.169721	absent in at least one pluripotency phase
LEF1				0.340231	-0.526087	-0.446689	0.0982498	-0.07608	0.610375	absent in at least one pluripotency phase
ZFP971				0.786425	-0.471613	-0.314812				absent in at least one pluripotency phase
ZNF521							0.0532341	-0.0423393	-0.0108948	absent in at least one pluripotency phase
ZNF768							0.100794	-0.173854	0.0730597	absent in at least one pluripotency phase
ZC4H2							-0.172124	-0.00732358	0.179448	absent in at least one pluripotency phase
ZFP14				0.478928	-0.378074		-0.151456		0.0506024	absent in at least one pluripotency phase
GM2007				0.50662	-0.412285	-0.0943356				absent in at least one pluripotency phase
ZNF629					-0.114222	-0.680281	0.667514	0.0182011	0.108789	absent in at least one pluripotency phase
ZFP397				-0.0709324	-0.124859	0.999723	-0.263746	-0.291939	-0.248247	absent in at least one pluripotency phase
ZFP748				0.0711091	0.300575	0.596435	-0.715388	-0.00744502	-0.245286	absent in at least one pluripotency phase
ZNF664					0.475815	0.382574	0.0385876	-0.702478	-0.194498	absent in at least one pluripotency phase
ZNF414	0.210311	0.114566	0.0883193	-0.413197						absent in at least one pluripotency phase
ZFP456	0.215247						1.07283	-1.28807		absent in at least one pluripotency phase
ZKSCAN16	0.116341		0.251199	-0.380887	-0.231302	0.244649				absent in at least one pluripotency phase
ZFP345				-0.534103	0.105416	0.428687				absent in at least one pluripotency phase
ZFP981				-0.592421	0.254918	0.337503				absent in at least one pluripotency phase
ZFP978	-0.0370925	-0.275383	0.371118	-0.656069	-0.133391	0.730817				absent in at least one pluripotency phase
ZFP87				0.171825	-0.21398	0.419529	-0.188622	0.187223	-0.375975	absent in at least one pluripotency phase
ZFP106				0.0645854	-0.308536	0.243951				absent in at least one pluripotency phase
GM32687	-0.840197	0.446037	0.123973			0.270188				absent in at least one pluripotency phase
ZFP988	-0.39119	-0.147212	-0.0948683	0.17259	0.534477	-0.073796				absent in at least one pluripotency phase
REX1	-0.364004	0.0913258	0.272678							absent in at least one pluripotency phase
ZFP977	-0.344065	0.267989	0.0760759							absent in at least one pluripotency phase
ZFP449				-0.2377		0.420938	0.279695	-0.181317	-0.281615	absent in at least one pluripotency phase
WT1				-0.141234	-0.00688235	0.148116				absent in at least one pluripotency phase
DZIP1	-0.0989564	-0.0230096	0.121966							absent in at least one pluripotency phase
ZFP990	-0.072567	0.0155029	0.229568	-0.148743	-0.19529	0.171528				absent in at least one pluripotency phase
ZBTB8A	0.0685244	0.30898	0.0411291	0.0883589	-0.253884	-0.253108				absent in at least one pluripotency phase
ZFYVE1				0.233395	-0.212938	-0.0204576				absent in at least one pluripotency phase
ZFP346					0.199117	-0.0170578	0.242969	-0.134198	-0.290831	absent in at least one pluripotency phase
ZFP691				-0.0651029	0.235877	-0.170774				absent in at least one pluripotency phase
PRDM14	0.0418898	-0.130327	0.0884368							absent in at least one pluripotency phase
MORC1	0.0160576	-0.00869401	0.0096852	0.0119168	0.0693261	-0.0982917				absent in at least one pluripotency phase
ZMAT3				0.0917409	-0.00220935	-0.0895316				absent in at least one pluripotency phase
ZFP949	0.161005	-0.240915	0.0799103							absent in at least one pluripotency phase
ZFP119B	0.174612	-0.165878	-0.00873375							absent in at least one pluripotency phase

## Sheet: I
Protein	Ch n3	Ch n2	Ch n1	Ch f1	Ch f3	Ch f2	Ch p1	Ch p3	Ch p2	Label
HMGN5	3		3	-1.41389	-2.20275	-1.99283	-1.20115	-1.24614	-2.42348	ANOVA significant between comparisons
SMARCD3	1.61352	1.71495	1.82481				-1.20953	-1.79363	-2.15013	ANOVA significant between comparisons
RCBTB1	-0.883989	-0.600456	-0.855043	2.41754	1.94556	2.67514	-3	-1.39856		ANOVA significant between comparisons
SUMO3	-1.83729	-1.17866	-2.77332	0.904413	0.586141	0.869924	1.07344	1.02749	1.32786	ANOVA significant between comparisons
PHC2	-1.06957	-0.510614	-1.18199	-0.779025	-0.867555	-0.460343	1.64364	1.67268	1.55278	ANOVA significant between comparisons
SMARCB1	-0.828698	-0.486315	-1.20631	-0.857308	-0.679446	-0.708779	1.80164	1.47343	1.49179	ANOVA significant between comparisons
SMARCA2	-1.33484	-0.8975		-0.383553	-0.0425041	-1.19169	1.48687	1.15996	1.20327	ANOVA significant between comparisons
SMARCA1	-1.5018	-1.6371	-1.41523	-0.119912	-0.198457	-0.32142	1.75644	1.71013	1.72735	ANOVA significant between comparisons
SFMBT1	-1.19028	-1.28681	-0.799912	-0.476496	0.0414884	-0.0155623	1.51063	1.29708	0.919855	ANOVA significant between comparisons
HMGB3	-1.6954	-0.684848	0.203581	0.179383	-1.5092	-1.57194	1.96601	1.44666	1.66574	ANOVA significant between comparisons
ATAD2	0.147842	0.139114	0.0722158	-0.511864	-0.299927	-0.470757	0.328876	0.285581	0.308918	ANOVA significant between comparisons
PBRM1	-0.350445	-0.303494	-0.351328	-0.343924	-0.119139	-0.281918	0.532449	0.615875	0.601923	ANOVA significant between comparisons
SMCHD1	-0.36565	-0.306051	-0.306204	-0.308602	-0.119789	-0.270312	0.544023	0.554725	0.57786	ANOVA significant between comparisons
PWWP3A	-0.301978	-0.30168	-0.222802	-0.187867	0.0161794	-0.176352	0.353608	0.41628	0.404611	ANOVA significant between comparisons
TTF1	-0.17651	-0.127062	-0.121325	-0.343241	-0.30946	-0.299431	0.53503	0.404039	0.437963	ANOVA significant between comparisons
BAZ1A	-0.189466	-0.159441	-0.113035	-0.427919	-0.328094	-0.313934	0.396599	0.59239	0.542902	ANOVA significant between comparisons
MACROH2A2	-0.317437	-0.336724	-0.29321	-0.638398	-0.669292	-0.713405	1.07778	0.916627	0.974055	ANOVA significant between comparisons
SMARCC2	-0.461275	-0.574081	-0.572054	-0.603039	-0.442283	-0.417414	0.891209	1.14707	1.03186	ANOVA significant between comparisons
CHD6	-0.633219	-0.514931	-0.493876	-0.346651	-0.187918	-0.287585	0.888035	0.74967	0.826475	ANOVA significant between comparisons
PIH1D1	-0.0724506	-0.721045	-1.34018	0.243742	1.30023	0.627686		0.081543	-0.119532	ANOVA significant between comparisons
INO80B	-0.424831	0.205882	-0.858621	0.60366	0.37272	0.641288	-0.251603	-0.259524	-0.0289699	ANOVA significant between comparisons
TOP1	-0.553478	-0.481857	-0.52602	0.176477	0.415293	0.261478	0.126318	0.444796	0.136993	ANOVA significant between comparisons
CBX6	-0.609185	-0.453337	-0.525628	0.426288	0.287525	0.368053	0.155531	0.126268	0.224485	ANOVA significant between comparisons
POM121	-0.459709	-0.464191	-0.395984	0.201847	0.326653	0.275303	0.186938	0.193295	0.135848	ANOVA significant between comparisons
EMSY	-0.402565	-0.426632	-0.442295	0.283837	0.282034	0.296753	0.135544	0.0642075	0.209114	ANOVA significant between comparisons
CHD4	-0.391945	-0.387989	-0.396164	0.278	0.491698	0.349486	-0.0624998	0.0989897	0.0204241	ANOVA significant between comparisons
CHD1	-0.464927	-0.435924	-0.392709	0.138099	0.579438	0.391892	0.0108231	0.081725	0.0915822	ANOVA significant between comparisons
PIAS2	-0.365302	-0.474053	-0.51673	0.338842	0.579461	0.714202	-0.30523	0.0515529	-0.0227422	ANOVA significant between comparisons
RBBP4	-0.340762	-0.381442	-0.327731	0.512773	0.399957	0.537082	-0.287558	0.0820096	-0.194329	ANOVA significant between comparisons
TLK1	-0.0889564	-0.519531	-0.59439	0.522028	0.672581	0.432944	-0.280675	-0.304885	0.160885	ANOVA significant between comparisons
H2BC1	-0.946258	-0.486829	-0.0446008	0.477606	0.639302	0.360779				ANOVA significant between comparisons
MYB				0.202854	0.707966	0.668409	-0.298113	-0.861817	-0.419298	ANOVA significant between comparisons
RBL1			-0.452485	1.03459	0.463042	0.17228	-0.0722931	-0.508523	-0.636609	ANOVA significant between comparisons
BAG6	-0.165968	-0.176324	-0.0934711	0.743151	0.459492	0.919617	-0.362249	-0.85951	-0.464738	ANOVA significant between comparisons
BANP	-0.223246	-0.268095	-0.489527	0.751209	0.65422	0.79326	-0.29479	-0.530838	-0.392193	ANOVA significant between comparisons
DNAJC2	0.137705	-0.278128	-0.352133	0.73732	0.398834	0.453863	-0.268661	-0.524477	-0.304323	ANOVA significant between comparisons
NR3C1	-0.615733	-0.147076	-0.0710951	0.823278	0.802554	0.626069	-0.154231	-0.803239	-0.460528	ANOVA significant between comparisons
GPX4	-0.552224	-0.0899817	-0.224971	1.03671	0.450923	0.772329	-0.835471	-0.230025	-0.327286	ANOVA significant between comparisons
CHD9	-0.657434	-0.444324	-0.570345	0.681557	1.01927	0.899538	-0.376497	-0.389572	-0.162189	ANOVA significant between comparisons
CHD8	-0.570301	-0.650845	-0.445227	0.684191	0.699898	0.770874	-0.196575	-0.221226	-0.0707893	ANOVA significant between comparisons
TRIM28	-0.403647	-0.421204	-0.427864	0.907522	0.968067	1.03194	-0.600693	-0.494047	-0.560076	ANOVA significant between comparisons
DAXX	-0.374845	-0.60042	-0.506031	0.608969	0.876154	1.15542	-0.294498	-0.305015	-0.55973	ANOVA significant between comparisons
PHF21A	-1.61915	-1.22057	-1.10715	0.785048	0.756053	0.584967	0.633677	0.644502	0.542619	ANOVA significant between comparisons
AEBP2	-1.61928	-1.39421	-1.53981	0.98602	0.711671	1.03213	0.707568	0.734908	0.380998	ANOVA significant between comparisons
HMG20B	-1.20681	-1.22135	-1.46236	0.878397	0.62603	0.813652	0.544691	0.474606	0.553144	ANOVA significant between comparisons
ATRX	-1.10357	-1.14324	-1.15665	0.701284	0.843011	0.860025	0.341401	0.228164	0.429578	ANOVA significant between comparisons
TLK2	-0.756225	-1.14394	-1.04112	0.525479	0.711312	0.529568	0.261141	0.403748	0.510043	ANOVA significant between comparisons
SUMO2	-1.2817	-1.02651	-1.13376	0.609689	-0.00833405	0.513232	0.847661	0.713771	0.765958	ANOVA significant between comparisons
RERE	-0.863245	-1.19765	-1.03525	0.11199	0.147615	0.121238	0.88344	0.990444	0.841421	ANOVA significant between comparisons
PIAS1	-1.54187		-0.397794	0.428558	0.247173	0.00732732	0.328225	0.249397	0.678979	ANOVA significant between comparisons
CTBP1	-1.03289	-0.623091	-0.757184	0.258737	0.520007	0.399669	0.476341	0.234783	0.523624	ANOVA significant between comparisons
ING2	-0.86677	-0.593361	-0.683283	0.463195	-0.0600285	0.376178	0.47092	0.668245	0.224905	ANOVA significant between comparisons
L3MBTL3	-0.902972	-0.897681	-0.746287	0.332677	0.21871	0.326387	0.558958	0.619407	0.4908	ANOVA significant between comparisons
RIOX1	-0.480341	-0.508054	-0.5053	0.118162	0.0467474	0.180172	0.463566	0.380987	0.30406	ANOVA significant between comparisons
NPM1	-0.583748	-0.60178	-0.484364	0.0527036	-0.00531409	0.199182	0.524963	0.727003	0.171354	ANOVA significant between comparisons
CHD7	-0.663716	-0.657391	-0.494174	-0.0251054	0.115104	0.0508395	0.47121	0.571664	0.63157	ANOVA significant between comparisons
NUDT5	-1.25468	-1.28822	-0.512576	1.52455	0.697604	1.18055	-0.241895	-0.0535024	-0.0518316	ANOVA significant between comparisons
BPTF	-1.11603	-0.918371	-0.736749	1.46322	1.63912	1.47438	-0.170394	-0.444244	-1.19093	ANOVA significant between comparisons
SMARCAD1	0.44092	0.516716	0.502012	0.855807	0.829952	0.946137	-1.57487	-1.26983	-1.24685	ANOVA significant between comparisons
BAP18	0.33591	0.225018	0.33845	0.400818	0.474423	0.842759	-2.20629	-0.143205	-0.267879	ANOVA significant between comparisons
TDRD3	0.605825	0.551929	0.42264	-0.642805	-0.531391	-0.317444	0.0895634	-0.183523	0.00520515	ANOVA significant between comparisons
MACROH2A1	0.8788	0.854808	0.980862	-0.723563	-0.576236	-0.636468	-0.18011	-0.331224	-0.26687	ANOVA significant between comparisons
CHD2	0.804486	0.746399	0.695631	-1.0992	-0.912378	-0.955539	0.197958	0.240488	0.282156	ANOVA significant between comparisons
SPIN1	0.745238	0.740987	0.895274	-0.0153667	0.011052	0.142962	-1.08665	-0.602651	-0.830848	ANOVA significant between comparisons
MTF2	0.887335	0.909326	0.894697	0.126861	0.27717	0.260101	-1.00146	-1.19841	-1.15563	ANOVA significant between comparisons
NPM3	1.03515	0.603413	1.03868	0.0625102	-0.609186	-0.386976	-0.681939	-0.282554	-0.7791	ANOVA significant between comparisons
ACTR8	0.401782	0.307979	0.434785	0.186778	-0.0183288	0.00650681	-0.30499	-0.366914	-0.647597	ANOVA significant between comparisons
INO80C	0.313123	0.151183	0.293006	0.294917	0.0785628	0.274776	-0.313208	-0.414683	-0.677676	ANOVA significant between comparisons
INO80	0.316632	0.408088	0.334918	0.0622226	0.134183	0.139953	-0.553069	-0.535479	-0.307448	ANOVA significant between comparisons
L3MBTL2	0.453367	0.449974	0.460062	-0.0320375	-0.0662268	0.0901377	-0.564543	-0.303247	-0.487488	ANOVA significant between comparisons
H2AZ1	0.480273	0.433858	0.282987	-0.0914487	0.0981494	-0.00610055	-0.525643	-0.176463	-0.495612	ANOVA significant between comparisons
ACTR6	0.475656	0.412715	0.589149	0.006471	-0.347418	-0.13744	-0.193022	-0.234475	-0.571635	ANOVA significant between comparisons
DMAP1	0.392903	0.46065	0.391044	-0.168614	-0.233644	-0.161214	-0.309026	-0.152436	-0.219663	ANOVA significant between comparisons
HMGB2	0.348931	0.456839	0.373809	-0.111482	-0.0548604	-0.0822004	-0.140811	-0.461536	-0.328689	ANOVA significant between comparisons
SRCAP	0.41334	0.528093	0.460443	-0.184345	-0.171591	-0.0755997	-0.230412	-0.453171	-0.286758	ANOVA significant between comparisons
HMGN3	1.00689		0.918713			0.83294			-2	absent in at least one pluripotency phase
PADI4				-0.509975			-0.12319	0.633165		absent in at least one pluripotency phase
PBRM1	1.3971		-0.708881	-0.391662		-0.306789		0.0102314		absent in at least one pluripotency phase
SCMH1			0.102802	-0.0835762		-0.0192261				absent in at least one pluripotency phase
RB1		0.823162		0.256277	0.0902344		0.18716	-1.35683		absent in at least one pluripotency phase
L3MBTL4	-0.301561	0.0173836	-0.375343		0.122511	0.0993557			0.437654	absent in at least one pluripotency phase

[truncated: 4 more sheets: J, K, L, M]
