# Supplementary material for: Comprehensive chromatin proteomics resolves functional phases of pluripotency and identifies changes in regulatory components
Source: Nucleic Acids Res. 2023 Feb 20;51(6):2671–90. doi: 10.1093/nar/gkad058 (PMC10085704; doi:10.1093/nar/gkad058)
Supplement: gkad058_Supplemental_Files [file gkad058_supplemental_files.zip › Supplementary Table 4.xlsx]

## Sheet: Description of table
Sheet name	Description	Related figures	Notes
A	DIA-NN based high confidence chromatomes of mouse and human PSCs	Figure 6A	raw Log2 intensities
B	PCA of normalized high confidence relative chromatin bindings of mouse and human PSCs	Figure 6B
C	Pearson correlation matrix of normalized high confidence chromatomes	Figures 6C-6F
D	Pluripotency and differentiation markers (Log2 difference of each mPSC vs hESC)	Figure 6G	Filter applied on high confidence chromatome binders
E	GO analysis of shared high confidence chromatome between mouse and human PSCs	Figure S10A
F	Pearson correlation matrix of relative chromatin bindings filtered against pluripotency and differentiation markers	Figure S10B	Filter applied on high confidence chromatome binders
G	Pearson correlation matrix of proteomes filtered against pluripotency and differentiation markers	Figure S10C
H	PCA of bona fide pluripotency factors on chromatome level (PC1-PC3)	Figure S10D and S10F
I	PCA loadings of bona fide pluripotency factors on chromatome level (PC1-PC3)	Figure S10E and S10G

## Sheet: A
Protein	Ch n1	Ch n2	Ch n3	Ch p1	Ch p2	Ch p3	Ch f1	Ch f2	Ch f3	Ch hESC1	Ch hESC2	Ch hESC3
Srcap	24.1994	24.267	24.1523	23.5085	23.4522	23.2858	23.5546	23.6633	23.5673
Ktn1;KTN1	23.6857	23.5084	23.6504	23.2489	23.5808	23.8066	22.8775	22.8877	22.7769	24.6816	24.3154	24.275
Auts2;AUTS2	19.5694	19.2519	19.7853	20.9877	20.9046	20.8555	20.0758	20.4492	20.5613	20.7981	20.8288	20.8301
Zfp119b	18.494	18.3369	18.6774
Ppfia4;PPFIA4	18.3617	17.8848					18.4769	19.1805	19.092
Farsb;FARSB			17.2679				18.1119	18.2402	17.6418	22.5966	22.1666	22.112
Tns1;TNS1	19.2393	19.0989	19.1674	18.056	18.3797	18.1377		19.2317
Gm49416	23.6965	24.1907	23.6317	24.5189	24.6571	24.8743	23.8782	23.792	23.9276
Zfp976	19.9829	20.0728	19.5096	19.2048		19.0852	20.7305	21.1495	21.3837
A430005L14Rik;C1orf174	20.7992	20.8483	20.8167	19.6573	18.9812	19.5298	21.0157	20.2348	20.482	20.7184	21.1992	21.252
Rcor3;RCOR3	17.9613	17.8428	17.6908	17.2455	16.157	16.7614	18.0199	17.3889	17.452	21.7131	21.8649	21.521
3110082I17Rik;C7orf50	23.0651	23.0225	22.9608	23.9858	23.8342	24.0924	24.1783	23.9593	23.755	23.3305	23.2408	23.4245
Nup205;NUP205	25.7903	25.8725	25.853	25.5798	25.6621	25.6884	25.9887	26.0323	26.138	25.9352	25.9238	26.001
Gm5141			17.5908					19.4244
AU041133	18.9282	19.7101	19.6455						19.8282
Gm43951	16.8602		18.5814	19.3192	18.1172	18.7366	17.471	18.2589
Eif4a3l2	21.0486	20.328	20.4631	19.6931	20.6932	19.6452	19.2909	19.4102	19.3379
Cebpz;CEBPZ							22.0182	22.0912	22.4344	26.2265	26.3101	26.242
4933427D14Rik;KIAA0753	19.5074	19.6174	19.5351	19.9847	20.0523	19.9526	18.5443	18.5623	18.3389	20.5299	20.4427	20.1747
Zswim9;ZSWIM9	17.0492	17.0911	17.0568	18.4698	18.7332	18.7695	16.5606	17.3307	17.296	19.6095	19.7148	19.7751
Dhx34;DHX34					21.1357	20.7707	18.9414	18.1973	18.2883	20.5082	20.7913	20.8514
Maz;MAZ	21.4982	21.5976	21.7377	21.6894	21.2617	21.2155	21.734	21.7631	22.0778	23.4755	23.5799	23.6686
Zfp109;ZNF233	16.9826		17.4512	17.4901	19.3947	19.2454	18.1388	19.5457	19.6094
Zfp654;ZNF654	19.7619	19.8087	19.8111	18.9628	18.8344	18.841	20.0286	19.9261	19.9624	17.5063	18.3033	17.9828
TP53;Trp53	21.4463	21.3704	21.414	20.2891	20.1292	20.2429	22.0213	22.2176	21.8699	18.623	18.8975	18.7657
2900026A02Rik;KIAA1671	18.6565	18.712	18.837	19.8154	19.5721	19.4561	20.1318	20.1093	20.0387	21.0869	21.0338	21.0648
Gm35315	20.5066	20.5156	20.7605	20.0849		21.132	20.9994	21.6809	22.1821
Zbtb44;ZBTB44	18.7646	18.3369	18.2547	15.3315	16.5451	16.219	15.0557	16.1696	16.2053	20.239	20.1279	20.4109
1700017B05Rik;C15orf39	19.5961	19.7405	19.5885	19.4157	19.6258	19.52	20.6661	19.958	20.4377	19.7549	19.6323	19.9017
Pcnt;PCNT	22.072	22.0847	22.0495	22.451	22.1134	21.9294	21.1088	21.2034	21.3463	20.6202	20.6586	20.5676
Gm32717				17.6478	18.0219	17.4352	18.8762	17.7267	17.5943
Cep85l;CEP85L	17.946	18.2138	18.2036	20.3399	20.2697	19.7979	18.5429	19.4233	18.6442	17.1028	16.5778	17.3616
Akr1c20	17.5997	17.9315	17.908			17.5054	18.9689	19.3247
Kidins220;KIDINS220	19.4891	19.5137	19.6518	19.6481	19.9206	19.6874	20.0126	19.7778	19.9981	22.8861	22.721	22.8166
Mlh3;MLH3	18.4744	17.5244	18.1477		16.3244	16.5309	18.229	18.5828	18.1705
Zfp839;ZNF839						14.4096	17.7408	17.5506	17.1868
Zkscan3;Zkscan4;ZKSCAN4	16.3015	15.8308	16.1935	16.6335	15.7879	17.4729	17.4715	17.9731	17.825	19.783	19.8793	19.7827
Taf4;TAF4	21.5623	21.5394	21.4853	21.2775	21.2936	21.4879	22.1575	22.1492	22.1713	21.2904	21.221	21.2281
Gm5478;Krt5;KRT5	18.0612	18.2491	20.2851	20.9504	21.5012		20.8762	19.6738	19.978	23.2987	20.5248	20.6622
Qser1;QSER1	21.0347	21.163	21.0288	22.2109	22.2827	22.1879	23.1362	23.3464	23.2865	23.6861	23.7217	23.4885
A630089N07Rik	20.4576	20.7095	19.5867	19.2207	19.4342	19.1986	19.7906	20.8729	20.1715
2700062C07Rik;C18orf21	21.9613	22.1331	22.0814	23.0489	22.8865	22.7956	22.8429	22.1873	22.7588	21.9822	21.8934	21.7266
Lcor;LCOR	21.8115	21.7808	21.7979	21.1693	21.1407	21.106	21.8918	22.1391	22.1812	22.0191	21.9359	21.7211
Fbrsl1;FBRSL1	20.8535	20.7845	20.8249	18.3654	18.7073	18.1449	18.435	18.6124	18.78
Tnxb;TNXB				21.0141	21.5834	21.0779	20.184	23.1058	20.1124
Plekhg1;PLEKHG1		15.8137	16.7		17.2316		18.9131	18.6785	18.4979
Ccdc112;CCDC112	21.1505	20.7791	21.075	21.8271	21.656	21.2764	21.3367	21.7534	21.5926
Dhx8;DHX8	22.7326	22.6958	22.7599	22.8878	22.9495	22.9251	22.6738	22.6533	22.8973	22.4402	22.6435	22.7478
Bptf;BPTF	24.436	24.4493	24.4484	24.1552	24.1981	24.2426	24.5979	24.7295	24.8254	24.9014	25.1082	25.1131
Gpatch8;GPATCH8	22.6027	22.5705	22.5554	22.8576	22.9878	22.8728	22.3683	22.4769	22.6231	23.96	23.9872	23.9125
Cdc27;CDC27	21.4489	21.455	21.4346	21.9044	21.8584	21.8395	20.9979	20.5777	20.6221	21.2323	21.3029	21.3396
Zmym4;ZMYM4	24.1326	24.1306	24.0869	24.0634	23.9844	24.0106	24.1421	24.4338	24.4265	27.0998	27.1662	27.1574
Zfp984	17.3005	17.1543	17.8942				15.443	17.2873	16.751
Prdm2;PRDM2	23.2741	23.2712	23.2483	23.0733	23.1028	23.0747	22.4761	22.5137	22.7663	20.8774	21.0493	21.335
Rlf;RLF	21.7759	21.7677	21.6753	21.7464	21.8326	21.9124	21.9387	22.0766	22.173	21.5545	21.6009	21.659
Zfp691;ZNF691							18.4523	18.7532	18.3466	20.6165	20.9839	20.8988
Yars;YARS1	20.8014	20.8634	20.3738	20.7074	20.4538	20.4876	20.988	21.221	20.6653	22.1274	21.9556	21.9823
Zmym6;ZMYM6			17.0893	17.8781	17.7982	17.8614	18.7139	18.7627	17.8328	20.172	20.0314	20.0217
Tmem201;TMEM201	22.3277	22.2696	22.3393	22.2167	22.1385	22.135	22.3548	22.3253	22.4351	22.2727	22.4186	22.5906
Zfp991;Zfp992;Zfp993	16.6226		17.9565				17.2627	17.0506	16.8255
Fyb2;FYB2		19.5766	19.1205		20.8092		20.6099
Szt2;SZT2							18.2279	17.8696	17.7627
Zfp980	20.8194	20.7205	20.9075		19.6043		21.2838	21.3725	21.4863
Kiaa1109	16.6687	17.4803	17.24	18.4072	18.0175	17.329	18.1907	18.1315	18.2428
Sh3pxd2b;SH3PXD2B	20.8564	20.5868	20.3937	21.2903	21.3949	20.9548	20.1501	19.7054	19.7297	22.0642	22.2801	21.9671
Med14;MED14	21.794	21.7478	21.8014	22.2357	22.3109	22.4435	22.4865	22.2991	22.2415	22.2766	22.4009	22.3996
Faap100;FAAP100	18.0497	18.7386	19.1876	18.843	18.5846	18.9591	19.403	18.9707	18.0039	18.5227	18.2468	18.8652
Dhx35;DHX35	23.1544	23.2999	23.3378	22.3739	22.4338	22.4212	22.7637	22.5299	22.6871	21.8616	22.0079	21.9189
Ccdc120;CCDC120	17.6757	17.5376	17.77	17.3696	17.5214	17.7477	18.429	18.4296	18.6325	19.0201	19.3458	19.2408
Meioc;MEIOC							19.5269	18.3816	18.0323	18.9043	18.9585	18.9188
Map7d2;MAP7D2				17.928	19.0696	17.8028			16.5689	21.8208	21.8021	22.1104
Bclaf3;BCLAF3	23.4439	23.4675	23.4056	21.0245	21.2554	21.2407	22.5501	22.8124	22.908	21.4544	21.4292	21.3258
Med12;MED12	20.2427	20.4314	20.3711	21.479	21.3632	21.336	21.123	21.2515	21.2056	22.1264	22.2862	22.1844
Ryr3;RYR3	21.6961	21.7075	21.5511	21.1863	20.6763	20.9192	21.8583	21.6878	21.5365
Ambra1;AMBRA1	18.6717	18.8	18.5001	18.5479	18.983	19.1986	19.0491	18.4083	18.4247
Brwd3;BRWD3	20.4641	20.3734	20.5501	20.3248	20.2369	19.9861	20.5398	20.4656	20.16	21.9503	21.9391	21.7982
Tprn;TPRN	19.2485	18.8327	19.2901	17.9768	18.1132	17.3714	19.3736	19.1932	18.9493	19.0347	18.5239	19.2187
Dmrtc1b	20.6672	20.5848	20.4818	20.1394	20.6333	20.1786	20.1894	19.9619	20.043
Virma;VIRMA	23.0018	23.07	23.0827	23.1522	23.3791	23.1295	22.8253	23.0551	23.2238	22.2456	22.2821	22.2596
Fubp3;FUBP3	25.418	25.4524	25.4563	24.8498	24.7735	24.9258	24.6584	24.6576	24.8395	26.9814	27.0291	27.1352
Pnpla7;PNPLA7	17.9209	17.9542	18.0391		19.0868	19.6017	18.2898	19.5018	19.4768
Chd7;CHD7	22.2506	22.0874	22.0811	23.216	23.3764	23.3165	22.7197	22.7956	22.8599	23.2564	23.3792	23.3844
Dpy19l4;DPY19L4	16.0957	15.8324		17.6659		16.7438	17.8488	17.9626	17.4781
Setx;SETX	22.6345	22.4844	22.5746	21.4783	21.6047	21.476	21.8954	21.9416	21.8928	22.4143	22.4556	22.6075
Cntrl;CNTRL	19.9639	20.1572	19.9149	19.7518	19.6296	19.3499	19.715	19.8476	19.5322	20.2764	19.8447	20.2464
Zkscan16;ZNF483	21.1741		21.0393				20.542	20.6916	21.1676	25.0287	24.9455	24.8946
Dnajc25	20.0609	19.708	20.0752	19.6237	18.8289	19.0916	18.9173	19.1081	18.4823
Mllt3;MLLT3	17.8863	17.756	17.6984	20.2834	19.9453	20.0104	19.3832	19.6591	19.5994		16.4416
Ciz1;CIZ1	20.8978	20.8578	20.817	21.3716	21.2649	21.457	21.3717	21.2276	21.4832	21.3325	21.7381	21.5103
Znf711				18.2578	18.119	17.9164	17.5688	16.9557	17.6623
Mdn1;MDN1	23.0821	23.1122	23.1381	22.8144	23.1063	22.9304	24.0341	24.0813	24.1524	23.2724	23.3304	23.4227
Tpx2;TPX2	24.7981	24.7583	24.7735	25.2625	25.1602	25.2136	25.2921	25.348	25.3205	25.0962	25.1226	25.0308
Ctcfl;CTCFL	18.4418	17.0113	17.8526		17.5204	18.3396	16.9042	18.0528	18.4236
Oip5;OIP5	19.641	19.0496	19.67	19.1516	20.0374	19.7706	20.3115	20.4152	20.2377	21.5567	21.3847	21.3303
Skt		19.5826					20.4063	19.9575	19.6459
Zfp345							17.8898	18.5293	18.8526
Bcorl1;BCORL1	19.1583	19.5965	19.5755	21.4878	21.8543	21.775	17.1967			21.1717	21.3598	21.2777
Ppig;PPIG	25.0088	24.8604	25.0057	24.1913	24.3145	24.2518	24.1214	24.1266	24.7437	24.8137	24.8374	24.8438
Gm14419	21.5417	21.4292	21.5938	19.5548	19.1182	19.4846	21.8549	21.9598	21.8613
Gm2007;Gm2026							21.1313	20.2124	20.5303
Lrp2;LRP2	26.503	26.4549	26.2942	22.5097	21.6776	20.427	22.591	22.7316	22.3229
Gm14399	19.6713	19.765	19.4752	18.3307	18.1683	18.0542	19.9835	20.1711	19.9445
Pramel14;Pramel30	19.0529	19.0622	19.0343			15.2388	16.9529	16.2748	16.518
Ttn;TTN	20.6777	21.2314	20.2256	21.7746	21.5503	21.5186	21.584	21.6763	21.3311	21.6887	21.2938	21.5357
Zbtb34;ZBTB34	19.4116	19.4984	19.5276	18.1206	18.9525	18.2051	19.3792	19.4177	19.4359	20.1832	20.3705	20.4814
Cep152;CEP152	21.8885	21.8638	21.9621	21.6917	21.5247	21.5167	20.9755	20.9868	21.0891	20.2074	20.3821	20.3904
Mettl8;METTL8	18.4719	17.4853		16.2236			17.5902	18.265	17.4252	20.0211	20.2008	20.8246
Baz2b;BAZ2B	22.7154	22.8209	22.8297	21.4747	21.5436	21.4937	21.2095	21.147	21.1568	21.3019	21.2592	21.1109
Rex2	19.4448		19.4538					20.8376
Mga;MGA	24.1615	24.0732	24.1418	23.6073	23.7608	23.7219	23.7887	23.811	23.837	24.3409	24.327	24.3223
Mocs3;MOCS3	27.1001	27.2256	26.6843		26.9287	26.9319	23.7059	19.6552	22.7561	21.0823
Las1l;LAS1L	23.8665	23.8883	23.8444	23.8699	23.959	24.0528	24.4208	24.3508	24.1795	24.1411	24.3078	24.31
Gm14295	15.8507	17.0118					17.4943	17.066	17.5853
Arid1a;ARID1A	24.0897	24.1292	24.1021	24.3997	24.3675	24.4979	24.6435	24.7058	24.7349	25.1553	25.1853	25.1241
Kalrn;KALRN				17.3454	13.8318			17.8032	17.3027
Arid4b	20.7166	20.1502	20.3639	21.8572	22.0355	21.8941	21.9298	21.7018	21.5435
Kansl3;KANSL3	21.0662	21.0753	21.1365	21.3686	21.8509	21.6641	21.7306	21.6782	21.8814	21.7366	21.7825	21.6756
Rsrc2;RSRC2	20.6974	20.6814	20.5829	20.9924	21.1597	21.3324	21.9446	22.1778	22.4203	20.7283	20.6864	20.7904
Chd6;CHD6	20.4685	20.4475	20.3292	21.8504	21.7889	21.7121	20.6157	20.6748	20.7745	21.6321	21.6747	21.7158
Odf2;ODF2	23.2357	23.2275	23.2433	22.6771	22.6304	22.5113	22.9948	23.0497	23.2213	19.6548	19.9459	20.1818
Aff1;AFF1	20.3687	20.258	20.1494	17.2741	18.1583	16.8517	18.0292	18.4348	18.623	20.9403	20.9589	20.81
Ttll7;TTLL7		19.6948	21.5838	19.2884		19.7555	18.5148	18.3698	18.9497
Phrf1;PHRF1	21.6814	21.8349	21.7589	21.9803	22.1168	22.0466	21.5569	21.4788	21.7591	21.8535	21.9744	21.942
Wdr76;WDR76	23.5265	23.4616	23.5312	22.3225	22.3355	22.3532	23.439	23.6009	23.6259	22.2585	22.3517	22.1783
Dpy19l1;DPY19L1	21.3984	21.4163	21.4289	21.5038	21.4033	21.6523	21.8774	21.9521	21.9721	18.5197	17.4601	18.3027
Usp36;USP36	24.0033	24.0271	24.0212	24.5731	24.7088	24.5783	24.0275	23.9371	23.9762	23.3861	23.3777	23.2388
Mllt6;MLLT6	18.9542	19.1003	18.7961	19.1186	19.4056	18.7208	18.9138	18.6102	18.7126
Chd3;CHD3	19.9895	20.0895	20.0634	21.5065	21.4076	21.5377	20.4778	20.4207	20.4093	21.6314	21.8876	22.0058
SLFN13;Slfn8;Slfn9	20.0442	20.2307	20.4134		19.3509		19.7454	19.0842	19.6154	19.2794	19.2266	20.2149
Slfn8	20.8338	20.828	20.823
Pex10;PEX10	19.0078	19.1399	18.9593	18.1583	17.9763	18.193	19.5181	18.9876	18.7107	18.4362	18.3073	18.497
Mms22l;MMS22L	20.9558	20.9637	20.8547	20.9367	21.6045	21.4783	21.3027	21.3077	21.3324	20.8117	20.2948	20.2325
Scml2;SCML2	18.7702	18.6009	18.5359	19.8511	19.9377	19.7482	20.085	20.3689	20.4287	22.6134	22.7487	22.7179
Znf462	23.4232	23.4507	23.4201	24.0879	24.0962	24.0514	24.6696	24.7415	24.8673
Zfp462;ZNF462	18.3265	18.0615	18.2917	20.2471	19.9714	19.9624	20.5505	20.4747	20.6732	24.3981	24.4701	24.4622
Dmrtc1c1;Dmrtc1c2				19.7156		18.1106	20.0241	19.6223	19.1803
Zcchc7;ZCCHC7	20.3908	20.4233	20.4269	19.7713	19.6984	19.71	20.9643	20.9429	20.8929	21.4981	21.5792	21.6424
Nfx1;NFX1	20.8226	20.4259	21.022	20.6569	21.0449	21.2151	21.1897	21.7052	21.4906	20.4742	19.5025	20.6298
Tmem245;TMEM245	19.6038	19.5684	19.3472	18.8228	18.686	18.5513	19.9933	20.0348	19.7451	21.8147	21.3938	21.5556
Thoc2;THOC2	24.5046	24.7703	24.7123	24.631	24.7251	24.5572	24.3924	24.289	24.3767	24.9954	24.9726	24.9388
Gm15091							20.1207	20.9362	20.9754
Ezhip							20.9764	20.859	21.1105
L3mbtl4;L3MBTL4				18.1702	18.244	18.6449	18.563	18.6681	18.9832
Brpf3;BRPF3	22.6137	22.5383	22.436	21.1551	21.3662	21.3122	20.5939	20.6191	20.6729	21.975	22.1843	22.2827
Zscan20;ZSCAN20	18.5882	18.3162	18.938	18.195	18.3087	18.2912		18.4674	19.9354	17.6077	17.6312	17.733
Zbed5;ZBED9	20.1248	20.2181	20.1002		18.5812		19.671	19.9608	19.8832
Usp42;USP42	20.7097	20.8894	20.8983	20.7208	20.8662	20.5911	20.5901	20.5555	20.7293	21.2706	21.6291	21.4409
Phf3;PHF3	23.6755	23.6123	23.622	23.4295	23.4781	23.4607	23.3502	23.3453	23.4146	22.9629	22.9682	22.9262
Zfp236;ZNF236	20.0743	19.7964	20.044	20.1265	20.1779	20.2057	20.1142	20.1582	20.3002	16.4563	16.2818	16.5411
Brpf1	23.7788	23.6743	23.6985	23.0917	23.2195	23.1664	23.0383	23.2537	23.3996
Znf518b	24.3007	24.2059	24.2565	23.4161	23.3288	23.5098	23.8846	23.9703	23.9865
Znf518a	20.8329	20.7894	20.6574	21.1072	21.2276	21.2614	21.6663	21.6915	21.783
Jrkl;JRKL	19.0531		18.5485	19.0298	18.634	18.5134				20.4304	20.3431	20.3887
Zfc3h1;ZFC3H1	21.6679	21.5814	21.7116	21.9873	22.0187	21.8217	21.8193	21.8901	21.8888	22.5046	22.6585	22.5917
Zfp456			15.0263	13.5229	15.8838
Unc13d;UNC13D	19.203	19.7133	18.9134
Zscan25;ZSCAN25	18.3517	18.1779	18.4465	17.9751	18.5814	18.9558	18.654	18.812	18.2001	21.2155	21.2654	21.8914
Cspp1;CSPP1	20.5897	20.6227	20.4819	20.3699	20.0871	20.0233	20.0963	20.4184	20.2934	19.9958	19.4802	19.801
Ppfia1;PPFIA1	20.8631	20.7217	20.7988	20.9944	20.7016	20.127	20.2545	20.3828	20.1525	20.3471	20.3699	20.4259
Rbm25;RBM25	25.6996	25.761	25.6937	25.5789	25.7878	25.7909	25.6674	25.9156	26.0751	25.3198	25.6022	25.5998
Atxn7l2;ATXN7L2	19.8896	19.7751	19.8166	19.9633	20.2467	20.2906	19.9432	19.8283	19.9819	18.1743	18.5366	18.2487
Zfp512b;ZNF512B	21.7231	22.0142	22.1076	21.8115	21.6639	21.7802	22.1694	22.2003	22.2234	21.5656	21.6128	21.6801
Kif7;KIF7	20.6894	20.7279	20.716	21.4659	21.4949	21.1859	20.6657	21.0042	20.9661	20.3964	20.4977	20.7802
Troap;TROAP					17.6018	17.4319	17.4434	17.8706	17.5948	18.1503	18.4337	18.5727
Tatdn2;TATDN2	21.0827	21.0704	21.0033	20.3077	20.3515	20.227	20.3939	20.6969	20.6717	17.791	17.5754	17.6892
Zfp808	20.1481	20.3795	20.4421	19.2597	17.9837	20.5273	20.9811	20.8725	20.8627
Zfp777;ZNF777	20.3933	20.4407	19.0193	20.7084	20.4531	20.4017	20.1867	20.0493	20.3548	20.9138	20.9963	21.0552
Tmf1;TMF1	20.5964	20.4906	21.2763			20.5073		20.0891	20.2727	20.5372	20.0068	19.5984
Mfap1a;Mfap1b	24.5064	24.6156	24.6079	24.9623	24.7284	24.632	24.5506	24.7139	24.8116
H2ac11;H2ac12;H2ac13;H2ac15;H2ac4;H2ac6;H2ac7;H2ac8;H2aw;Hist1h2af;Hist1h2an;Hist1h2ao;Hist1h2ap	30.7309	30.425	30.4875	30.7935	30.6843	30.2752	30.7445	30.4872	30.2643
Zbed6	19.7502	19.4711	18.5162	20.3925	20.0906	20.4069	19.8172	20.3599	20.0334
Hnrnph3;HNRNPH3	24.3895	24.2262	24.4621	25.6419	25.5843	25.8497	25.1675	25.2196	25.1247	27.6533	27.6391	27.6613
Jakmip2;JAKMIP2				19.6589	19.2666	19.1314		19.2338
Samd1	22.6592	22.5566	22.4956	20.7858	21.467	21.6389	21.7699	21.988	21.9452
Safb;SAFB	26.8416	26.7369	26.764	26.3692	26.3568	26.5346	26.1206	26.1683	26.1804	27.0965	27.2179	27.2239
Lonrf1;LONRF1	17.5082	16.9148	17.3039		17.4967	17.3763		17.0979	15.5266
Lrr1;LRR1									14.2618	17.4241	17.4111
Ccdc8;CCDC8	24.4415		24.3591	24.2864	23.1607	24.796	22.8054	23.9844	23.8911	18.7034	19.3027	19.0418
Ddx23;DDX23	25.3451	25.2866	25.326	25.5734	25.7378	25.8568	25.1346	25.1692	25.2396	25.558	25.6709	25.5886
Tmppe;TMPPE	20.3806	20.3823	20.4144	19.0315	18.9452	19.427	18.6581	19.1803	19.1321	18.048	17.2755	18.0027
Selenon;SELENON				19.9748	19.553	19.8689	18.7742		18.3567	21.4292	21.3865	21.1363
Ino80e;INO80E	22.2728	22.1419	22.0803	21.7141	21.3531	21.824	22.4323	21.1279	21.2641	23.0559	23.0031	22.8835
Tada2b;TADA2B	19.1743	19.6053	20.1314	20.3589	20.2849	20.4356	20.1778	20.2221	20.3604	18.4416	18.3706	18.6031
Wdr95	21.2151	21.565	21.8193	22.3457	22.7018	22.5164	21.4019	21.635	21.6156
Soga1;SOGA1	18.935	18.7355	19.3033	20.8615	21.1231	20.7874	19.9082	19.9568	20.0304	20.5263	20.5808	20.3684
KIFC1;Kifc5b	22.4108	22.424	22.3969	21.762	21.8299	21.6109	22.7786	22.8057	22.6552	23.0944	23.2522	23.2646
Nkapd1;NKAPD1	21.6971	21.6477	21.859	21.5273	21.4655	21.4905	21.6382	21.6918	21.8246	20.7082	20.8082	20.9412
Prr36;PRR36				19.9763	20.1543	19.4886			19.333	20.6692	20.538	20.5745
Talpid3	19.0218	18.7145	18.7897	19.7092	19.5684	19.2711	19.8357	19.8673	19.7053
Ttc17;TTC17	18.363	18.6305	18.6494	19.9733	19.6925	19.7835	18.7986	18.551	19.1181	20.5812	20.0663	20.0397
Mki67;MKI67	25.5283	25.5201	25.4887	26.0861	26.1039	25.9933	25.8529	25.9242	25.9769	26.76	26.6899	26.7107
Golgb1;GOLGB1	22.5343	22.4554	22.4779	22.4522	22.3269	22.3138	22.4566	22.433	22.3396	23.583	23.2131	23.3058
Col6a3;COL6A3	18.7079	18.9136		18.2927	18.6814	18.6546	19.5138	19.5139	19.4069
Rsf1;RSF1	23.6075	23.5552	23.5173	22.9684	23.0979	23.1226	23.5926	23.6197	23.7703	22.5827	22.7689	22.7789
Lmo7;LMO7	18.6912	18.2887	18.9462	19.7076	19.5132	19.5188	20.9609	20.9736	20.8767	21.0684	20.7096	21.3861
Znf568	19.9765	19.4367	19.5648	20.1807	21.1141	21.2835	21.5994	22.0235	22.0336
Prr12;PRR12	21.8079	21.796	21.6832	22.3	22.1743	22.2309	22.1399	22.3152	22.2628	22.6305	22.8281	22.8339
Zfp788		19.2934		19.7306	20.5285	20.3573	20.1844	20.6821	20.6128
Chd2;CHD2	22.9545	23.0053	23.0634	22.4568	22.541	22.4994	21.1597	21.3033	21.3465	23.0124	23.131	23.1703
Scaf11;SCAF11	23.8495	23.8564	23.8069	24.0783	24.2244	24.1808	22.9119	22.7399	22.7374	23.0688	23.2874	23.2163
Krt78;KRT78	22.782	22.49	24.1656	24.9572	25.4677	22.4305	25.3611	23.5343	24.0638
Atad2b;ATAD2B	24.0809	24.1516	24.1226	23.57	23.5466	23.4634	23.2899	23.3033	23.4255	22.2275	22.3743	22.4048
Zfp384;ZNF384	21.2932	21.051	21.3022	20.7027	20.7169	20.5709	21.1283	21.2844	21.0366	21.6165	21.4274	21.5397
Kank1;KANK1	20.8106	20.6117	20.74	20.7514	20.5918	20.5731	20.8081	20.5883	20.5292	20.9513	21.0989	21.2057
Ice1;ICE1	23.246	23.3384	23.3032	22.9315	23.0102	22.7088	22.6832	22.7979	22.7291	22.0731	22.0525	22.1461
Mideas;MIDEAS	22.4722	22.4592	22.4608	22.1017	22.0077	22.1152	22.0939	22.3817	22.415	21.678	21.7975	21.5675
Zfp266;ZNF266	19.3442	19.3754	19.4871	21.7534	21.6692	21.8398	21.2603	21.3019	21.4724
Cecr2;CECR2	22.1148	22.1432	22.1138	21.8913	21.9799	21.8265	22.1873	22.4125	22.4635	23.3595	23.5653	23.6715
Cep350;CEP350	20.7321	20.7337	20.749	20.9437	20.8037	20.566	20.4862	20.5747	20.5874	21.8958	21.9071	22.1444
C2cd2;C2CD2	17.3498	17.4749	17.638		15.8782	18.5014		17.9741	17.8009
Nup153;NUP153	25.4029	25.3316	25.3178	25.133	25.0658	24.996	25.5914	25.7213	25.7003	25.1819	25.2141	25.2542
Cenpf;CENPF	21.0539	21.0885	21.0163	22.0243	22.2327	22.1298	22.1579	22.132	22.072	22.9356	22.8715	22.7568
Zbtb21;ZBTB21	20.9087	20.8407	20.8174	20.5652	20.5368	20.3583	20.6244	20.5363	20.5959	20.3202	20.374	20.1569
Map3k19;MAP3K19	28.0739	28.0252	28.0776	28.0276	28.0098	27.7261	28.4095	28.2062	27.6843
Prdm14;PRDM14	19.9728	19.754	19.9262							23.5098	23.4834	23.381
Pcsk6;PCSK6	22.1381	21.994	21.99		19.4702		19.8415	19.7136	19.426
Ankrd11;ANKRD11	22.2646	22.2051	22.2417	21.9095	22.0991	21.9561	21.6151	21.5329	21.5635	21.2752	21.1665	20.8344
Arid1b;ARID1B	22.551	22.6861	22.614	23.0885	22.8246	23.1054	22.2973	22.4353	22.1922	22.5939	22.6132	22.4124
Zfp961;ZNF433;ZNF44;ZNF441;ZNF442;ZNF443;ZNF563;ZNF700;ZNF799;ZNF823	18.6423	19.0446	18.4989	19.1701	18.6597	19.284	20.349	20.8742	20.6306
Ccdc71l;CCDC71L	18.1521	18.1826	18.2447	20.827	21.2491	21.0386	19.9589	19.403	19.7862	23.4547	23.7604	23.6166
Cep192;CEP192	22.4872	22.5264	22.6497	21.8172	21.8133	21.6919	21.8318	21.9281	21.9857	20.9115	21.0315	21.2723
Dsp;DSP	20.5736	20.5867	20.6981	19.7111	19.8479	19.5321	20.0455	19.7133	19.961	24.3023	24.3604	24.5018
Nolc1;NOLC1	27.94	27.9328	27.9156	28.8615	28.7941	28.6805	28.3851	28.3253	28.2525	26.9812	26.8635	26.6788
Thoc2l	19.1117	18.2375	18.6659	19.1511	18.609	18.6491	17.1566	17.802
Setd2;SETD2	23.4085	23.4025	23.3935	22.6803	22.6117	22.5854	22.4086	22.5677	22.4314	21.4727	21.5951	21.6377
Kif23;KIF23	23.4121	23.4203	23.4293	23.0326	23.0511	22.943	23.1785	23.1527	23.1558	23.8077	23.7346	23.8644
Ythdc1;YTHDC1	23.8006	23.8306	23.7997	23.663	23.7474	23.8574	23.8836	24.0262	24.1815	24.6171	24.8645	24.6932
Ccdc85c;CCDC85C	20.7087	20.2834	20.2006	20.9661	21.0439	20.6628	21.7717	21.2981	21.2604	17.7762	18.0706	18.5337
Plekha5;PLEKHA5	21.1829	20.9824	21.0449	21.9555	21.9607	21.5671	22.1525	22.0076	22.1528	23.1775	23.0287	23.0271
Pibf1;PIBF1	21.5299	21.2294	21.5764	22.3177	22.0894	22.0606	20.7369	21.0616	21.1789	20.7237	20.8848	21.1267
Zfp597;ZNF597	19.409	19.0465	19.0946	19.847	20.0189	20.2765	19.7048	19.862	19.9578
Gm17067	19.9298	20.1444	20.016	21.0961		20.8898	20.2916	20.3818	20.4618
Znf296	22.5196	22.4916	22.6198	18.5571	18.557	18.903	21.2637	21.2156	21.1411
Zfp949	15.0395	14.7187	15.1206
Zc3h13;ZC3H13	24.0959	24.0245	23.9655	24.2359	24.2628	24.1781	23.9963	24.1658	24.3663	22.0628	22.3498	22.3422
Arid2;ARID2	22.8546	22.8459	22.8483	24.194	24.091	24.1527	23.1564	23.2136	23.1379	25.0927	25.2535	25.2474
Rnf169;RNF169	21.0161	20.9094	20.832	22.103	22.0566	21.7852	22.2926	22.1798	22.2155	20.3954	20.6801	20.9919
Numa1;NUMA1	25.4831	25.4475	25.462	25.509	25.6459	25.4529	25.2229	25.2574	25.2305	25.1938	25.271	25.0958
Urb2;URB2	24.2088	24.2895	24.3287	23.6108	23.8569	23.7144	23.8428	23.769	23.8319	22.4484	22.5604	22.7132
Zfp346;ZNF346				18.7688	19.146	18.6122		19.1021	18.886	22.0476	21.9492	21.7235
Zfp106;ZNF106							18.7703	18.3972	18.9497	22.7665	19.4593	22.9013
Prdm15;PRDM15	20.5614	20.3681	20.0784	21.2328	21.2328	21.1002	21.4896	21.3364	20.7671	19.7878	19.9321	19.9638
Zbtb10;ZBTB10	18.2878	19.2057	19.1618	19.2244	19.9046	19.9768	19.2528	19.5632	19.4152	20.7795	20.9556	20.9488
Ankrd35;ANKRD35	18.44		18.1647	16.9919	16.3917	17.5632	18.5564	19.2196	19.0198	20.2852	19.9934	19.7787
Dlg5;DLG5	20.3101	20.3112	20.3468	20.3872	20.3127	19.9756	20.5512	20.4405	20.4492	21.3984	21.4844	21.504
Cald1;CALD1	21.8554	17.3697	24.9019	20.5913	20.9808	21.0014	21.1723	21.8703	21.3109	21.4714	22.1723	22.0545
Zfp644;ZNF644	19.7145	19.7029	19.5959	22.0849	21.8555	21.9086	21.6197	21.5181	21.7609	21.9734	22.1077	22.0219
Zfp362;ZNF362	17.4051	17.4023		20.6521	20.4386	20.7093	18.9688	19.2708	19.1503	20.3004	21.3808	21.423
Zfp760				12.9892	15.8948	16.0098	15.426		14.5521
4930522L14Rik	21.6588	21.776	21.8626	20.6528	21.2054	20.5159	22.0506	21.9479	22.0427
Etl4;KIAA1217	23.2318	23.3094	23.2406	22.0661	21.9684	21.746	24.4556	24.3869	24.334	23.9469	24.0257	23.9586
Zfp638;ZNF638	24.5145	24.4738	24.4916	24.4535	24.4039	24.4469	24.8399	24.8936	24.9446	25.1804	25.1885	25.1767
Zfp936	20.3051	20.6585	20.5814	20.4412			19.9814	20.1837	19.8848
Zfp958	18.3745	17.9424	18.5589	16.6361	17.3555	17.4778	19.463	19.7287	19.1324
Tbc1d31;TBC1D31	18.9092	19.0869	19.0187	19.45	19.6299	19.0462	18.875	18.9445	19.1572	20.9954	20.9547	20.8824
Zfp988	20.6411	20.5888	20.3448				20.9086	21.2705	20.6622
Tpr;TPR	26.7019	26.6786	26.6449	26.3344	26.3339	26.326	26.6365	26.7868	26.8586	26.7553	26.79	26.8161
Arid4a;ARID4A	21.324	21.2446	21.116	21.3219	21.4228	21.1646	21.88	21.7932	21.7795	19.1054	18.9397	19.0538
Farp1;FARP1	18.8759	18.6986	18.7828	19.3571	19.8657	19.3	18.506	18.3531	18.5478	20.7177	20.5382	20.5518
Bicra;BICRA	19.3404	19.189	19.3704	20.2994	20.242	20.1445	19.7359	19.5816	19.848	21.0229	21.0949	21.0706
Iqgap3;IQGAP3	20.8408	21.0543	20.9524	20.7809	20.4875	20.3628	21.1135	20.8302	20.7267	21.608	21.6371	21.5025
SI;Sis	19.8829	19.9614	19.9495		19.6385
Zfp407;ZNF407	19.5385	19.5726	19.4042	19.3286	19.6413	19.3731	19.786	19.6533	19.4999	17.7222	17.8323	17.8201
Adgb;ADGB	21.3808	21.4055	21.2629	19.0594			19.193	19.3874	18.9644
Cabin1;CABIN1	21.8372	21.8195	21.8028	21.3017	21.1826	21.2913	21.2325	21.1736	21.0376	24.0534	24.0779	24.2871
Dhx16;DHX16	21.0903	21.1251	21.0534	21.9912	21.8916	21.627	21.6488	21.8328	21.6492	21.8635	21.8706	21.8235
Supt16;SUPT16H	24.2001	24.1706	24.2368	24.3598	24.3881	24.2751	24.7621	24.8633	24.9604	24.2313	24.2617	24.1881
Heatr1;HEATR1	25.8359	25.8479	25.8289	25.2005	25.3625	25.3204	25.381	25.4232	25.4732	25.4839	25.5865	25.6503
Zfp105;ZNF35	17.3471	17.2445	17.4203	18.3158	18.2244	18.5751	18.0776	18.1604	17.7622	17.2931	17.3577	16.6
Sipa1l3;SIPA1L3	22.2772	22.2506	22.3157	21.8102	21.5448	21.3929	21.5747	21.4225	21.5164	20.1715	19.9671	20.0173
Zfp715	17.6822	17.3072	18.2022	18.6869	18.2824	18.8413	17.7663	18.6204	17.8199
Zfp446;ZNF446	18.3604	18.9011	19.1281	20.2016	19.8977	20.2868	19.9375	19.063	19.4426
Pcf11;PCF11	22.4424	22.3923	22.4089	22.6789	22.7892	22.6835	22.7441	22.7865	22.8219	21.909	21.8075	21.846
Nsmce4a;NSMCE4A	21.3087	21.3225	21.2406	21.7232	21.8638	21.7288	21.3798	21.5716	21.3187	22.0697	22.2731	22.3879
Sclt1;SCLT1	18.3531	18.4912	18.5424	18.4538	18.1122	18.0504	17.9401	18.0946	18.4611	17.6661	18.215	18.0899
Trip12;TRIP12	24.6794	24.6709	24.6605	23.65	23.7446	23.826	24.1633	24.2138	24.3572	23.232	23.3339	23.3476
2310022A10Rik;C19orf47	23.8139	23.7916	23.7523	22.6092	22.5459	22.6168	23.0947	23.1791	23.1039	22.1252	22.2751	22.2753
Tubgcp6;TUBGCP6	19.4924	19.7126	19.6217	19.9613	19.697	19.5996	19.3936	19.358	19.5972	18.9133	18.9907	19.2527
Brd1;BRD1	24.1867	24.2143	24.2123	24.6149	24.5088	24.3939	23.2787	23.1918	23.3333	24.3223	24.357	24.2518
Srp19;SRP19	21.8179	22.1594	21.8013	22.2958	22.1148	22.114	22.6081	22.2062	22.0201	20.8607	21.8054	21.8942
Taf4b;TAF4B	20.4221	20.3136	20.3849	20.0729	20.423	20.6319	20.799	20.8076	20.3646
Zfp871		20.0174		19.1918	19.3192	19.2691	19.7477		18.2057
Ppp1r9a;PPP1R9A		18.5189		21.2212	22.7974	21.2559	22.9117	22.7006	22.5937	21.0115	20.6575	20.8857
POT1;Pot1a;Pot1b	19.0029	19.1943	19.0881	19.6035	19.3748	19.6281	19.5339	19.3527	18.9915	21.0971	21.3232	21.3304
Fignl2;FIGNL2						17.1691
Zfp850;ZNF780A	23.471	22.0893	23.1452		22.8789	21.9775	22.4235	22.0057	23.3427	16.7141	18.961	18.2728
Ccdc191;CCDC191	18.217	18.8232	19.0372	20.2644	19.71	19.586	19.3562	19.3388	19.1757
Gm8011				22.0752	22.2973	22.2931	20.8221	21.9469	22.0153
2410141K09Rik	19.301	18.5703	19.6116				19.7407	19.4969	20.5227
Kif14;KIF14	21.1762	21.2459	21.076	20.7748	21.2267	20.8711	21.0946	21.4204	21.3652	22.1539	22.0116	22.2004
Gm6871	19.1097	19.2536	18.8668			11.4102	18.4052	17.3661	20.0783
Hk2	22.2734	22.2408	22.3176	20.6173	20.5196	20.6606	22.3876	22.2266	21.9278
Kmt2b;KMT2B	24.2765	24.3184	24.3743	22.7973	22.7278	22.7412	23.7538	23.8741	24.0306	22.4344	22.4968	22.3651
Esrra;ESRRA					14.742	13.0478	15.0315	14.8228		20.9337	19.9797	20.0403
Stxbp1;STXBP1				20.4223	21.0955	18.7848	21.5872	21.7964	21.8339	19.5985	19.174	18.6517
Myh11;MYH11					21.1482	21.3986	21.1087	22.2707	20.2321	19.1551	18.3033	19.4895
Bcl7c;BCL7C	21.5619	21.6586	21.6797	21.8879	22.3281	22.2927	22.1329	22.1641	21.8806	22.1571	22.1782	21.9825
Bak1;BAK1	17.3408	17.5598	17.299	17.0144	17.096	16.8048	18.3036	17.9097	16.096
Tcof1;TCOF1	25.165	25.1509	25.1139	25.991	26.1006	25.8369	25.6936	25.7399	25.7245	26.4144	26.2409	26.0737
Mnt;MNT	19.8433	20.3418	20.3041	17.6473	17.9601	18.708	18.1279	18.306	18.2506
SERPINB6;Serpinb6a;Serpinb6b;Serpinb6c;Serpinb6d;Serpinb6e	20.4253	17.2925	20.4394	19.6358	19.6449	19.4584	19.929					19.1751
Eftud2;EFTUD2	25.9811	26.03	26.0134	26.0986	26.1463	26.267	25.9558	25.8461	25.7708	26.1399	26.1494	26.0877
Ercc2;ERCC2	20.4809	20.6248	20.6641	20.0371	20.2278	20.2383	20.6478	20.395	20.3921	21.5248	21.5091	21.0766
Ptgis;PTGIS	17.2868	22.3197	17.1666	18.8325	19.4755	18.6634				19.4993	19.0934	18.7927
Atn1	18.7106	18.6653	18.2905	17.9238	17.8606	18.0447	18.4144	18.5076	17.2459
Emg1;EMG1	24.6199	24.7041	24.7606	24.0396	24.1372	24.26	24.2034	24.2778	24.2744	24.9836	24.9578	25.201
Polr1a;POLR1A	24.5544	24.5719	24.5663	24.8616	24.8944	24.9967	24.7648	24.6168	24.5671	24.0091	23.9831	23.9309
Terf2;TERF2	22.7107	22.7665	22.7526	22.4938	22.4257	22.4598	21.6072	21.7366	21.6672	22.6586	22.8579	22.8568
Cdk2ap1	21.4678	22.2531	21.9297	22.1894	22.086	22.372	22.9612	22.9867	22.9847
Cenpa;CENPA	24.1391	24.2171	24.1607	23.4676	23.0558	23.1462	23.8814	23.8153	23.7363	22.0593	21.9035	22.4385
Cpsf2;CPSF2	24.5429	24.6388	24.6204	24.6152	24.5942	24.5793	24.3904	24.467	24.2964	24.343	24.3962	24.3747
Kifc3;KIFC3	19.2447	19.5951	19.2966	17.3417		16.9763
Dhx15;DHX15	27.4699	27.5156	27.468	27.4857	27.5068	27.5304	27.4812	27.3424	27.5231	26.5999	26.7094	26.6667
Purb;PURB	21.1943	21.0662	21.0765	21.108	21.3076	20.3398	21.8486	21.3175	21.0135	22.0881	21.9042	22.0011
Pbx3				15.176	16.904	17.115
Dgcr6;DGCR6;DGCR6L				18.5168	17.8706	17.591	17.8598	17.289	17.1732
C1d;C1D	22.7114	22.8071	22.6228	23.5452	23.3363	23.5339	23.2128	23.1971	22.9798	23.4557	23.995	23.2589
Clk2;CLK2	20.4096	20.3827	20.2741	20.0187	19.6198	19.7275	20.7814	20.6689	21.4777	21.0343	21.209	21.5463
Clk4;CLK4	20.2127	20.305	20.1432	20.6048	20.6744	20.1537	19.8193	19.9871	19.8841	22.0131	22.0826	22.0866
Stag2;STAG2	22.6924	22.8423	22.7743	23.4482	23.5279	23.6888	23.0097	23.1295	23.3801	24.416	24.4886	24.4179
Anxa3;ANXA3							23.6541	22.6778	21.8151
Syt3;SYT3	20.326	20.3411	20.0878	20.8035	21.2335		21.1286
Myadm	20.1541	20.3271	21.0177	20.0703	19.957	19.899	20.5764	20.5859	20.2316
Pnn;PNN	25.9577	25.9652	25.9018	25.9175	26.0471	25.8745	25.5715	25.6145	25.7401	27.737	27.769	27.7331
Matn3;MATN3	17.7446		17.8259	18.0724	18.3178	18.6408	18.1598	18.5345	18.4293
Enc1;ENC1	16.6554			16.3797	17.57	17.8931	19.6887	19.7814	19.7717
Ring1;RING1	18.0707	18.4719	18.0176	19.7623	19.406	20.0883	20.1771	20.1368	19.6733	20.0397	19.7632	20.3451
Hnrnph1;HNRNPH1	27.3308	27.208	27.2887	27.588	27.484	27.7168	27.0482	27.0303	27.3292	28.7811	28.9705	28.8471
Klf12;KLF12	17.4058	17.8112	17.6438	18.014	16.8279	17.4331			15.4339	18.6771	18.4837	18.9113
Klf9;KLF9	20.4358	19.9818	20.5288		20.5688		20.6057	20.7006	20.1921
Api5;API5	23.6577	23.7168	23.6194	23.0283	22.8109	22.8024	22.9444	22.8253	23.1282	23.8397	23.8677	23.7472
Ascl2;ASCL2				17.1542	16.6369	17.1263	17.5661	17.433	17.8259
Ctnnd2;CTNND2	18.2837	18.6276	18.307		18.2274	16.4913				16.9559	16.6093
Pbx2;PBX2	18.4664	17.3615	19.1241					18.8322		18.1807	17.6414	17.4229
Pias3;PIAS3			15.5022		17.0027	15.9745	19.4506	19.3923	19.552	19.6961	19.6483	19.8675
Cavin1;CAVIN1	19.0893	18.8252	18.7943	18.2297	18.9023	18.2932	17.4635	17.9477	17.9734	21.304	20.8136	21.21
Ddost;DDOST	24.7194	24.8154	24.5809	25.1998	24.679	25.0406	25.2569	24.827	24.7972	25.4574	24.8757	24.9092
Limk2;LIMK2	18.9958	18.6548	18.8392	19.4953	18.8389	18.6058	20.0148	19.4411	19.7389	19.7393	19.9608	19.8525
Mafg;MAFG	21.658	21.545	21.6343	21.9193	22.0914	22.0376	22.3632	22.117	22.1339	21.1422	20.9995	21.0268
Maff;MAFF	20.0131	20.1455	20.096	21.4153	21.218	21.6432	20.0433	20.0094	20.132	21.3938	21.5619	21.5185
Bysl;BYSL	25.7545	25.701	25.7995	25.2236	25.334	25.2367	25.3584	25.4766	25.2859	25.382	25.3975	25.3823
Mllt10;MLLT10	19.9594	20.1425	20.0281	20.9066	20.9928	20.7944	20.3503	20.6278	20.5829	21.516	21.5868	21.6171
Suv39h1;SUV39H1	19.2937	19.288	19.235	21.3754	21.2668	21.2589	22	22.1826	22.1187	21.9685	22.0991	22.1145
Smarce1;SMARCE1	24.3071	24.4176	24.2835	24.8452	24.9083	24.9124	24.5892	24.4275	24.4746	24.8386	24.9671	24.9548
Dnajb6;DNAJB6	22.7476	22.6089	22.6892	22.6609	22.2873	22.4921	23.3859	23.1531	22.988	25.0102	25.0244	25.1535
Pole2	18.9788	19.1722	19.1818	19.5879	20.1458	19.5209	20.5101	20.8438	20.6579
Rnf13;RNF13					23.9109	23.513				25.5115	25.5504	25.829
Syngr1;SYNGR1	19.5352	19.3645	19.266			17.097	18.4918	17.2353	18.0468
Prx;PRX	21.198	19.3789	21.4236	21.6334	21.4573
Sap18	28.3146	27.9652	28.3264	28.0235	27.914	27.879	28.0596	28.3461	28.2298
Eif6;EIF6	25.2732	25.1683	24.9318	25.7236	25.6004	25.8107	25.3379	25.3212	25.2446	25.3176	25.2737	25.01
Supt5h	23.8564	23.8434	23.8427	23.8684	23.8945	23.882	23.923	23.9927	23.9294
Rad51d;RAD51D				17.9453	18.4472	18.3726	18.5051	18.5633	17.5127
Aurkb;AURKB	23.7483	23.679	23.6562	24.7931	24.7589	24.7788	24.506	24.6354	24.6575	24.3065	24.2782	24.2486
Dhx9;DHX9	28.4908	28.5775	28.526	28.2208	28.269	28.1808	27.9003	27.9681	27.9928	28.613	28.7358	28.6269
Ptp4a2;PTP4A2	16.1683	15.1221	15.6421	13.9786	14.3347	14.56	14.114	14.4065
Ess2;ESS2	21.5406	21.4538	21.5105	21.5226	21.2631	21.3294	21.5814	21.4013	21.3768	21.1739	21.1241	21.2091
Gtf2h4;GTF2H4	21.0755	21.0889	21.0827	21.2179	21.4024	21.4673	21.4369	21.5293	21.3429	21.2807	21.195	21.2169
Bard1;BARD1	22.2812	22.2471	22.2721	21.4931	21.7358	21.6378	21.8635	21.8546	21.9246	22.2256	22.27	22.2411
Tmem131;TMEM131	23.7693	23.7228	23.6793	23.995	23.8006	23.7169	23.3619	23.3363	23.3633	20.8385	20.2648	20.5626
Sp3;SP3	21.2171	21.0442	21.7911	21.3354	21.3841	20.6564	21.6336	21.5408	20.9676	22.1851	22.2421	22.2488
Fgfbp1;FGFBP1	18.9055	18.9794	18.7626				19.62	19.3681	17.8743
Kdm6a;KDM6A	21.6248	21.6307	21.6616	21.9586	21.8344	22.0088	21.6219	21.3812	21.5406	21.3892	21.6121	21.5478
Stag3;STAG3	19.9917	20.2182	20.1847			21.0645	17.873	18.3897	18.3502
Wiz;WIZ	24.3229	24.2755	24.3005	24.9682	24.8766	24.7512	24.9283	24.9161	25.0047	21.12	21.0586	21.1111
Znf326	22.5328	22.6606	22.8071	23.7223	23.4814	23.7093	22.8735	22.8891	22.8573
Nid2;NID2	20.8353	20.8033	20.5183	23.6667	21.5361	22.2577	20.3319	20.4855	19.5314
Baz1a;BAZ1A	22.2171	22.1707	22.1407	22.7267	22.873	22.9225	21.9022	22.0162	22.002	26.9122	26.9112	27.0595
Aurkc;AURKC	17.7783		17.474				20.3984	20.3894	19.4895	19.0243	19.1276	19.3747
Dhcr7;DHCR7	22.8848	22.7345	22.7688	24.4124	24.2833	24.2235	23.3727	23.3318	23.4143	23.3068	22.9424	22.9826
Znf106	23.1687	23.2117	23.1626	22.5509	22.6288	22.5314	24.1373	24.1926	24.2211
Igf2bp1;IGF2BP1	27.6923	27.7297	27.6441	27.774	27.923	27.8937	27.234	27.4357	27.3094	26.89	26.7558	26.7009
Nsd1;NSD1	23.8596	23.8608	23.8679	22.7223	22.6881	22.6762	24.2492	24.3492	24.395	23.1465	23.1608	23.1484
Cntfr;CNTFR									17.943
Dnmt3a;DNMT3A	21.7497	21.9703	21.7904	25.6072	25.6199	25.8779	26.8289	26.85	27.0488	26.9038	26.8542	26.8886
Dnmt3b;DNMT3B;Dnmt3c	25.1057	25.0757	25.0025	28.2103	28.2297	28.3804	29.5065	29.6131	29.856	29.5997	29.6393	29.6446
Zfr;ZFR	25.1332	25.1367	25.1706	24.8694	24.8569	24.8088	24.5228	24.3744	24.4443	24.8497	24.9036	24.8713
Parp2;PARP2	23.6073	23.5198	23.4538	24.1439	24.0152	24.2651	24.0695	24.2762	24.218	23.2875	23.2548	23.2655
Men1	22.9005	22.9038	22.8228	22.2803	22.1782	22.4756	22.9015	22.9519	22.8668
Slc27a3;SLC27A3	19.6892	19.8141	19.7903	19.1375	19.232	19.5988	20.5965	20.3969	20.0166	21.282	21.257	20.9644
Hnrnpa2b1;HNRNPA2B1	29.0465	29.1264	29.151	29.1988	29.2147	29.314	28.9353	29.0295	29.2071	31.0249	30.9729	30.9966
Becn1;BECN1	19.3241	17.2746				19.5877				20.3667	19.4279	19.9074
Foxh1;FOXH1	18.7439	18.6653	18.3858	17.4449	17.9845	17.6749	17.2877	17.651	17.5162	21.6108	21.7412	21.459
Brd7;BRD7	22.2858	22.3178	22.265	23.0748	23.0784	23.2185	22.1298	22.2333	22.4913	23.3358	23.4815	23.4277
Blm;BLM	22.5736	22.5521	22.5254	23.0759	23.1689	23.166	22.9391	22.9581	22.9869	23.2954	23.2626	23.3686
Orc4;ORC4	23.7259	23.6146	23.6827	23.2559	23.5347	23.4955	23.6418	23.6923	23.8264	22.9834	22.7318	22.9208
Hsd17b7;HSD17B7				15.8879	16.7839	17.85	17.8223	16.9247		21.9403	20.3922	21.9248
Sc5d;SC5D	17.5097	17.2364	19.1621	19.4401	19.478	19.8448	17.706	18.114	18.7007	22.4103	22.2993	22.303
Tspyl1;TSPYL1	19.3089	18.9214	19.1233	20.2867	20.5437	20.5467	19.5969	18.958	19.3757	20.4435	20.2264	20.1635
Hunk;HUNK	19.5791	18.9931	19.1352	19.9145	20.0012	20.0272	19.1271	19.0085	18.5705
Ccnk;CCNK	22.7137	22.1201	22.3255	22.7453	22.9224	22.4868	22.6543	22.7539	22.9574	23.3407	22.9633	23.3364
Hdac3;HDAC3	19.9124	19.8627	19.7854	20.6004	20.6537	20.7584	20.6506	20.8602	20.4775	20.6281	20.3763	19.769
Zbtb7a;ZBTB7A	20.9404	20.7151	20.8602	19.0492	18.9371	18.9393	19.1652	19.4696	19.1533
C1ql1;C1QL1					19.929	19.7872	19.9608
Nfkbil1;NFKBIL1	17.6259	16.9705	17.9737	18.2293	17.9547	18.287	15.7235	17.6872	15.7055	20.6106	20.7634	20.7667
Abcd4;ABCD4										17.6739	17.6209
Cdc6;CDC6	20.8788	20.6347	21.2118	21.576	21.4849	21.4591	21.6751	21.6122	21.6374	19.8542	19.9963	20.2568
Rbm3;RBM3	24.5618	24.7056	24.7516	25.502	25.1766	25.3282	25.3949	24.7945	24.7741	24.4912	24.3982	24.1364
Sp1;SP1	21.1266	20.6059	20.9173	21.0568	21.1356	21.1986	22.098	21.9424	21.966	20.5274	20.6103	20.0251
Klf10;KLF10	19.8563	19.8701	19.9433	19.6936	19.8756	19.2978	19.8726	19.538	19.5184
Mtco2	17.2146	18.119		18.6838	19.2836	19.6118	20.1985		18.0622
Myc;MYC	19.1412	18.4486	18.8306	19.2589	19.3108	18.6324	19.5633	19.0304	19.4974
INS;Ins1	22.5173	22.6447	22.7981	21.9002	21.8617	21.9476	23.8414	23.6256	22.995	26.1107	25.52	25.7156
Hbb-y	20.4154	20.6871	20.4788	17.6731	17.6238	17.9247	20.4364	20.0237	19.6086
H3-5	25.4494	25.3995	25.1729	26.251	26.2385	25.3961	26.1062	26.0603	26.2249
Tp53		18.9656	17.3859						18.1745
Krt10	22.5729	22.4218	23.8554	24.4829	25.0823	22.8946	25.2896	24.1756	24.0463
Mt1;MT1A;MT1B;MT1E;MT1F;MT1G;MT1H;MT1HL1;MT1M;MT1X;MT2A					15.4702	15.8998	15.0356	15.2094	14.5132	15.8988	14.2979
Krt1;KRT1	22.6441	22.8202	24.1609	24.7708	25.5466	22.7589	25.4235	24.0927	24.2485	26.974	24.2358	24.1582
Tuba3a	20.1167	20.3592	19.8967	18.7469	19.5975	19.3242	19.4314	20.4739	19.8592
Krt18;KRT18	22.477	22.4947	22.6727	25.706	25.998	25.6689	25.612	25.4638	25.6238	30.3866	30.4603	30.5578
Abcb1b				18.4059	17.5368	17.4963			18.1392
Ptprc;PTPRC	17.6557	17.5791	17.6072	17.1794	16.8006	16.5832	17.1081	17.2066	16.6557
Myb				18.601	18.4798	18.0373	19.102	19.5675	19.6071
Ttr;URAD	18.8004	18.8538	18.855
Ckm;CKM	20.9067	20.7906		20.5757	20.7362	20.3948	21.7969	21.9307	21.3012
Alb;ALB	26.0117	25.8422	25.9792	20.4859	19.5008	20.9909	21.9957	19.4921	18.8703	23.4641	22.0388	22.0404
Zfp1;ZFP1	19.9025	19.9332	18.5427	19.629	18.7264	19.2912	19.542	19.9599	19.7502
Apoe;APOE	24.7997	24.7433	24.7663	19.8489	19.9485	20.7715	23.9061	23.8859	23.0651	25.3244	24.521	24.7261
Nefl;NEFL	21.1689	21.3054	21.2982	22.1786	22.0595	21.9119	19.9868	20.2581	20.1502	22.6432	22.928	23.1018
Nefm	17.4438		18.8756	22.2296	22.3942	22.1306	18.7254	18.8762	18.6355
Polr2a;POLR2A	25.336	25.3829	25.3643	25.2832	25.3127	25.3825	25.2135	25.2517	25.2382	24.6602	24.7695	24.716
Ncl;NCL	30.8623	30.8792	30.8186	31.1446	31.2627	31.3382	31.2504	31.2786	31.2795	30.3426	30.5665	30.3926
Hmgn2	24.3048	24.4635	24.1455	25.0808	24.8666	24.9853	24.0669	24.0778	24.1145
H2az1;H2az2	30.295	30.4458	30.4922	29.4863	29.5164	29.8355	29.9205	30.0059	30.1101
Cdh3;CDH3							18.6762	19.4106	18.6182	20.8196	21.1314	21.2724
Zfp14;ZFP14					19.2422	19.4442	19.8726	19.0156
H2bc14;H2BC5	22.4265	22.4716	22.5168	22.3696	22.658	22.3776	22.5218	22.3768	22.3328	21.9626	21.7643	22.0966
H1-0	26.0697	26.1339	26.1268	29.3039	28.8984	28.8079	25.4747	25.4738	25.8199
Fn1;FN1	23.4905	23.4845	23.4362	20.2223	20.4084	20.4476	21.4447	21.374	21.1396	18.1153	18.2265	18.8711
Fgf4;FGF4	18.6684	18.8519	18.7282	17.0587	16.9116		19.3843	19.2619	18.8668
Krt8;KRT8	23.5111	23.6234	23.7277	25.4343	25.698	25.3507	25.2939	25.1259	25.2022	30.2455	30.2674	30.3241
Itpr1	21.5096	21.4806	21.4866	20.8599	20.9773	20.937	22.2307	22.245	22.0334
Nudt19;NUDT19	17.0411	17.2047	17.2291				16.2076	15.8708	15.4926	18.1762	18.0349	17.3834
Rb1;RB1	18.3075	19.8515	19.9206				20.4875	19.7546		20.261	20.3428	20.1198
Msh3;MSH3	19.4678	19.0444	19.3177	19.1431	18.9751	19.0312	19.5889	19.8636	19.6309	22.2532	22.0102	21.7569
Dnmt1;DNMT1	25.4126	25.355	25.4243	25.7613	25.7524	25.7979	25.2243	25.2787	25.3914	23.5365	23.5683	23.6343
Lmnb1;LMNB1	29.5392	29.5468	29.5851	28.9689	28.8574	28.9577	29.2587	29.3306	29.3792	29.6409	29.6663	29.6865
Prph;PRPH	21.3371	21.3402	21.3814	20.8659	20.714	20.7925	22.9805	22.9708	22.958	15.3194	15.2123	15.1176
Fgf2;FGF2	18.6567	18.5725	18.7662	22.1368	22.1301	22.1311	21.9616	21.9438	21.575	23.3586	23.2566	23.2809
Tcf3;TCF3	17.8707	18.6808	18.2447	18.9544	18.7897	19.1279	20.6306	20.826	21.0609	19.8269	19.3808	19.5396
H1-2	34.8935	35.0639	34.948	34.6873	34.4205	34.3832	34.5656	34.2835	34.2482
Prkce;PRKCE				19.8146	19.9587	17.7591
Srp14;SRP14	21.8375	21.7003	21.7919	23.6185	23.569	23.3849	22.9514	23.1992	22.72	26.2961	26.1848	26.1547
Slc4a3;SLC4A3	16.6576			18.2563	18.2175		17.8424
Zfp58				16.4705	17.4489	17.9697	18.5787	17.9803	18.2401
Zfp59;ZNF780A	19.9569	19.8939	19.8742				18.7336	18.6752	18.2884	16.7141	18.961	18.2728
Zfp60;ZNF780A	18.0309	18.4371	18.4441	18.0512	17.4999	18.0611	16.8607	16.9352	17.5497	16.7141	18.961	18.2728
Sptan1;SPTAN1	24.2208	24.2887	24.2756	22.2176	22.1463	21.9517	23.4957	23.3725	23.1662	24.3036	24.1288	24.0774
Zfx	21.8185	21.9764	21.9668	21.0825	21.4172	21.5908	21.423	21.6088	21.5566
Hmga1;HMGA1	27.959	27.818	28.0039	28.7742	28.4921	28.5781	28.4202	28.229	28.4643	29.9749	29.6958	29.902
Zfp37;ZFP37	19.2528	18.4155	19.1621	20.2255	20.2568	20.2821	19.6064	19.8037	19.5093	19.0647	19.0985	18.3558
Ptbp1	28.7487	28.783	28.7863	28.9181	28.6145	28.7048	28.6657	28.53	28.46
Hmgn1;HMGN1	26.4784	26.5179	26.066	26.4795	26.6566	26.1679	26.2014	26.4836	26.5744	25.9776	25.9998	26.1871
Rarg;RARG	19.297	19.2197	19.3632	18.0986	18.975	19.3718	20.7844	20.6893	20.8101		17.9157	18.0281
Krt19;KRT19	20.7488	21.0297	22.0492	22.3907	22.5736	22.0331	22.7101	22.2991	22.5354	28.1815	28.1155	28.1603
Nefh;NEFH	19.3238	19.6748	19.3883	18.3178	17.8813	18.1378	18.2628	18.8212	18.7536	19.7309	19.1427	19.5016
Rpl13a	27.4556	27.4486	27.6896	27.5685	27.4892	27.6336	27.8527	27.8197	27.5005
Vim	30.2764	30.3273	30.2569	30.9254	30.9416	30.8557	27.8529	27.8614	27.8927
Pou5f1;POU5F1;POU5F1B	23.2747	23.16	23.1966	22.9805	22.5036	22.4085	23.8628	23.6195	23.6375	24.409	24.2529	24.4213
Map2;MAP2	19.1968	18.9396	18.7379	21.1439	20.8931	20.8261	20.1596	20.0995	20.4484			18.0162
Lmnb2;LMNB2	27.8952	27.9503	27.8695	27.7034	27.6802	27.7749	27.6061	27.7002	27.7377	27.5972	27.6889	27.6528
Tap1;TAP1				19.571	18.9774	19.2039		18.3716	18.263	20.2309	19.795	19.861
Zfp42	19.5261	19.3447	18.8894
Clk1;CLK1	22.336	22.2772	22.3438	21.2925	21.6664	21.4958	22.2851	22.5244	22.5397	20.7707	21.1977	21.3818
Wt1;WT1							21.5608	21.6951	21.8501
Gja1	19.8974	19.835	19.8859	23.2405	23.1064	23.3216	24.095	23.9658	23.6529
Mov10;MOV10	25.8311	25.8757	25.7909	21.7484	21.8557	21.6927	22.2863	22.1628	22.0949	22.8486	22.7562	22.7439
Tcea3;TCEA3	23.0622	23.1416	23.1997	19.2599	18.4637	19.6277	22.7719	22.8919	22.8137
Ubtf;UBTF	25.8568	25.7981	25.7658	24.5865	24.5509	24.7238	25.4684	25.557	25.7064	25.8136	25.9417	25.8738
Ctnna1	24.7291	24.6444	24.6967	22.8904	22.8654	22.8216	24.6225	24.4043	24.2859
Ets1;ETS1										18.3776	19.2842	19.4699
H2ax	33.6889	34.0402	33.7127	33.6878	33.334	33.3784	33.6159	33.4324	33.487
Lef1;LEF1				20.8275	21.0019	21.514	21.2439	20.3775	20.4569
Cenpb;CENPB	22.8626	23.1395	21.7989	20.7687	21.2061	20.8793	21.9588	21.8178	21.8173	21.5363	21.7209	21.6947
Cebpb;CEBPB	18.3161	18.8747	18.9816	18.742	18.4398	18.3191	19.6334	19.6511	19.8133	19.8103	19.5519	18.8839
Gjc1;GJC1	20.7959	20.9804	20.9006		19.2866	18.4918				18.33	18.1219	18.0351
Max;MAX	20.9835	20.9684	20.9966	20.3524	20.4542	20.8838	21.0788	20.594	21.0595	20.5366	20.6338	20.8242
Celf1	25.6271	25.6849	25.7453	24.6781	24.6069	24.9572	24.9672	24.8469	25.023
Rxrb;RXRB	20.0787	19.8152	19.9955	19.3848	19.7423	19.3333	20.4234	20.2293	20.5455	21.482	21.3418	21.5606
Kif2a;KIF2A	23.4032	23.6112	23.6251	24.1479	24.0355	24.0846	23.5426	23.9208	23.991	24.2553	24.1391	24.3897
Epha3;EPHA3	19.4138	22.3016	19.3104			21.6008			21.8515
Tead1	21.6641	21.6531	21.5742	21.0604	20.4937	21.0028	20.952	21.2373	21.4242
Nktr;NKTR	20.9564	20.7348	20.6193	20.8309	20.9981	20.9727	20.5161	20.6068	20.5275	21.937	21.9601	21.9781
Cbx2;CBX2	19.1589	19.3437	19.4673	22.1383	22.2297	22.1593	20.9705	20.7171	20.9141	23.3155	23.198	23.1299
Ctnnd1	24.954	25.0062	25.0123	23.5257	23.422	23.3363	25.0517	24.8424	24.7578
Des;DES	18.0485	18.0272	18.2421	21.525	21.6471	21.4865	21.6047	21.3706	21.5325	22.3828	22.5828	22.5345
Ssb;SSB	25.7745	25.8005	25.8391	26.0951	26.1333	26.0822	25.8584	25.8723	25.8171	24.539	24.269	24.1966
Serpinc1;SERPINC1	18.6148	18.5855	19.2155
Hes1;HES1	19.0853	19.1648	19.2146	17.3845	17.4683	17.1915		14.2096	15.8014		20.6035	20.4887
Thbs1;THBS1							18.6373	18.0373
Fbl;FBL	29.1685	29.1262	29.058	28.9975	28.8567	28.9347	28.8144	28.6181	28.6344	28.3317	28.3667	28.3225
Irs1;IRS1				17.2314	15.2575	16.3724				19.5903
Rfc1;RFC1	23.5083	23.4806	23.4861	23.8604	23.9033	24.0163	23.7861	23.7811	23.867	23.8705	24.1052	24.0109
Fmr1;FMR1	23.6208	23.7267	23.6547	21.9952	21.9952	22.0087	22.029	22.1717	21.8952	19.7477	19.5699	19.6629
Col18a1;COL18A1	20.2253	20.2371	20.256	20.9442	20.9796	20.9134	22.611	22.6217	22.6285	21.3263	21.0948	21.2946
Man1a2;MAN1A2	21.0351	20.7181	21.3601	21.9594	21.9981	21.8191	22.0736	21.712	21.587	19.1693	18.2414	18.4455
Tjp1;TJP1	23.3797	23.3738	23.3492	24.2372	24.1079	23.9221	24.4046	24.3854	24.3137	25.0797	25.0815	25.2109
Tfam;TFAM	24.0577	23.9853	24.004	24.4065	24.4438	24.4017	24.2302	24.1293	23.5475	25.1793	25.1018	25.23
Ighmbp2;IGHMBP2	19.8532	19.8269	19.9931	19.8705	19.8052	19.961	19.7824	20.026	19.7018	19.1006	19.2089	19.2364
Rpl28;RPL28	27.212	27.1724	27.1794	27.2289	27.2617	27.1971	27.3016	27.6458	27.167	26.3387	26.1219	26.1898
Pbx1;PBX1	18.7024	18.8077	18.6804	20.0903	19.6088	19.7398	19.3843	19.7388	19.5449	19.6679	20.0762	19.3897
Elk3;ELK3						18.1143	20.3159		17.5293
Septin1;SEPTIN1	21.5682	21.3584	21.5795	19.7108		20.4779	20.6441	20.7828	20.0671
Pura;PURA	23.5781	22.915	23.7485	20.0501	19.2292	21.0764	22.9968	23.0141	22.7859	18.8901	18.7401	18.4718
Lifr;LIFR	21.5686	21.6835	21.7181					20.2153	19.9298
Nodal;NODAL	19.6653	19.3478	19.5707			18.956	17.9125
Nr2f6;NR2F6				21.0752	19.9604	20.8674	21.2921	20.7852	21.5384	19.7939	19.8333	19.9297
H1-4	30.1381	30.1027	30.1943	30.5933	30.7482	30.6934	29.9173	30.0188	29.8968
H1-1	30.1637	30.1823	30.1871	30.1503	29.7431	29.5188	29.3728	29.4906	29.109
H1-5	33.7134	33.7725	33.8535	33.5802	33.6008	32.984	33.2297	32.8169	32.8809
Nr5a2;NR5A2	21.6422	21.5567	21.6253		21.0144	23.2026	17.5519	16.8549	23.1084
Ina;INA	23.2238	23.1924	23.2716	23.7725	23.6491	23.5371	23.7966	23.8991	23.8622	21.9666	22.075	22.0661
Stt3a;STT3A	23.6777	23.8306	23.5568	23.9917	23.6152	23.8085	23.8098	23.6013	23.5185	24.1822	23.7489	23.7361
Mtx1;MTX1	20.4081	20.3102	20.8917	20.9003	20.791	20.9733	22.0826	21.5899	20.9358	20.9613	20.4828	20.648
Rpl29	25.8497	25.7351	25.5285	25.8206	25.8968	25.4531	25.939	25.9856	25.9854
Rpl13;RPL13	27.6667	27.6384	27.7612	27.6673	27.6938	27.7335	28.0333	28.1353	27.6984	27.4203	27.5245	27.5394
Rpl36;RPL36	24.6398	24.8466	24.8837	24.9887	24.6246	25.2037	25.271	25.3158	25.1652	25.709	25.5754	25.7523
Rfx1	21.946	21.9177	21.9491	20.9653	20.8766	21.0145	21.5463	21.6763	21.719
Rfx2;RFX2	20.0451	19.8568	19.6623				19.1036		18.553
Rfx3;RFX3	18.4243	18.2617	19.7636	19.0019	19.3112	19.9359	19.369	20.2241	19.4038	18.9859	19.3203	19.5514
Abcd1;ABCD1	18.2386	18.2417	18.3178	17.6339	17.7054	17.5698	18.0057	17.8606	16.7103	20.7213	20.2208	20.1065
Sox2;SOX2	25.2015	25.2636	25.3628	24.2749	24.1914	24.33	23.8431	23.8741	24.3603	25.5715	25.6305	25.4431
Prox1;PROX1				17.4383	17.8452	17.6555
Lmna;LMNA	25.8187	25.8719	25.8068	24.784	24.7992	24.7139	24.2879	24.501	24.4452	25.5654	25.6349	25.6772
Pcnt;PCNT	23.6653	23.6486	23.6288	23.7195	23.7008	23.5536	22.6913	22.8461	22.8446	20.6202	20.6586	20.5676
Brca1;BRCA1	22.4575	22.2604	22.1985	21.9108	22.0413	21.8373	22.236	22.3063	22.0803	20.8032	20.7181	20.7001
Mybl2;MYBL2	20.7983	20.7299	20.7564	18.7545	19.1427	18.925	20.9254	21.1617	20.8826	20.1144	20.1007	20.4363
Nr2c2;NR2C2	19.5098	19.5722	19.6371	19.31	19.1205	19.0368	19.3607	19.0642	19.311	22.2031	22.4461	22.1982
Ercc3;ERCC3	23.1753	23.1446	23.2106	22.9397	22.8812	23.0005	23.0175	22.9019	22.9585	22.5497	22.6537	22.5811
Hnrnpa1	29.5686	29.5759	29.6682	29.7616	29.8054	29.9592	29.1162	29.2872	29.5355
Cenpc	23.9768	24.0283	24.0615	23.6494	23.5581	23.4883	23.4827	23.5755	23.7216
Hoxc13	19.7802	19.6495	19.6799
Krt6a	20.87	20.5075	21.194	22.1028	22.4045	20.0991	23.044	20.7071	22.3618
Xpc;XPC	22.006	21.9467	21.9303	22.4477	22.5473	22.5676	21.9769	22.1567	21.7415	24.3736	24.4273	24.3196
Aff3;AFF3				18.8038	18.922	18.7187	17.9329	17.6341	17.075
Apobec1;APOBEC1	17.8479	17.2516	17.5432			16.2318
Jak1;JAK1						18.9519	18.1819	18.4431	17.4512	19.1653	18.7835	18.5034
Hmga2;HMGA2	20.5934	20.2371	20.6096	24.8685	24.6856	24.7604	21.5027	20.9324	21.2362	23.9458	24.0388	23.8915
Map3k1;MAP3K1	19.0129	19.2695	19.2028	15.3289	17.1805	17.2813	17.2185	16.7791	17.372
Cux1;CUX1	20.089	20.0981	20.1639	19.9251	19.9274	19.8378	20.1867	20.0994	19.9673	22.2622	21.8745	22.1124
Cebpz;CEBPZ	25.7756	25.745	25.801	25.6861	25.6994	25.7052	25.5655	25.5544	25.637	26.2265	26.3101	26.242
Sox1;SOX1				21.6053	21.3282	21.5321
Sox3;SOX3		20.0691		19.9995	19.7441	20.2546	20.2633	20.0659	20.4637	18.1308	17.3552	18.4827
Polg;POLG	18.522	18.8936	18.5545	18.7627	18.1244	18.7162	18.9025	18.9337	18.5338	19.6863	19.1495	19.2832
Abcd3;ABCD3	22.1309	22.193	22.107	20.4811	20.88	20.2791	21.1075	21.1415	20.5135	21.6983	21.111	21.4403
Kmt2a;KMT2A	22.6076	22.5932	22.4919	23.1461	23.0373	22.9939	23.0917	23.23	23.3525	22.7486	22.8427	22.7974
Rrp1;RRP1	25.8659	25.7731	25.9061	25.8355	25.9391	25.8562	25.8838	25.8806	25.9025	26.3491	26.3712	26.1965
Cidec;CIDEC	17.5937	17.6891		17.5871	18.0374	17.7878	18.2867	17.8254	18.2492
Fus;FUS	27.9766	27.786	27.791	27.4777	27.3446	27.556	27.2982	27.1064	27.4384	27.834	27.8618	27.7082
Exosc10;EXOSC10	23.7696	23.7915	23.8717	24.2843	24.522	24.4215	24.2804	24.3106	24.301	25.0823	25.1502	25.0801
Lad1;LAD1	18.3471	17.1837	17.0505	20.1197	19.9236	20.4828	18.8244	19.0098	19.2022	21.7916	21.6123	21.551
Rce1;RCE1				17.7589	18.4784	15.9067	17.6344	16.7773	17.5444	19.4546	19.5867	19.0537
Dpf3;DPF3	18.7749	18.8025		19.668	20.0383	19.5284	19.7503	20.4218	20.2147
Klf16;KLF16	19.689	19.779	19.8731	20.6352	20.0734	19.9929	20.6999	20.7602	20.441	19.7666	20.1251	19.8236
Fam207a;FAM207A	24.545	24.5801	24.5978	24.8009	24.8383	24.6976	24.5939	24.602	24.3752	24.695	24.8402	24.7373
Paxbp1;PAXBP1	23.4808	23.427	23.3881	22.9816	23.0151	22.9261	22.8179	22.8131	22.8765	23.1436	23.3282	23.382
Aaas;AAAS	23.2869	23.3867	23.5338	23.1637	23.0441	23.27	23.7384	23.6381	23.3674	24.4352	24.2739	24.3553
Senp1;SENP1	23.9211	23.8654	23.8758	23.2593	23.298	23.3612	23.4644	23.5415	23.5844	22.3162	22.4625	22.4997
L3mbtl2;L3MBTL2	23.214	23.2039	23.2073	22.1894	22.2664	22.4507	22.7219	22.844	22.6877	23.0802	23.099	23.1179
Nup43	23.7198	23.7476	23.7833	23.9044	23.6394	23.7954	24.1181	23.9923	23.9319
Nphp4;NPHP4	18.1838			16.3716	17.6821	17.4226			17.7555	20.6982	20.6169	20.7935
Cgn;CGN	21.7827	21.7525	21.6528	22.8195	22.7892	22.5135	23.7433	23.7315	23.6384	23.8663	23.8596	23.9572
Klhl8;KLHL8			18.1656	20.3022	17.8596	18.6118	19.5238	19.7087	19.4787
Sf3b6;SF3B6	25.7336	25.6108	25.6689	25.8902	25.6999	25.3886	25.7168	25.476	25.3893	25.6857	25.6915	25.9725
Kdm2a;KDM2A	23.6984	23.7645	23.6939	22.0974	21.8423	21.5736	23.6558	23.7504	23.8367	22.3076	22.5025	22.3473
Lzts1;LZTS1				18.5119	18.2198	18.3799	16.7867	17.0549	16.8576	19.3775	18.1516	19.4026
Rpl27	28.5077	28.6039	28.3885	28.8755	28.8179	28.8976	28.8098	28.6987	28.4224
Sec61a1	23.6823	23.6177	23.9658	24.0124	24.0392	24.3134	23.9973	23.8727	23.8519
Hnrnpk;HNRNPK	27.9598	28.0211	28.0263	27.7926	27.7541	27.9038	27.7225	27.6094	27.884	29.1259	29.3492	29.1605
Usp46	19.6362	19.5931	19.9164	18.1867		18.661		18.81
Ppp1ca	24.4392	24.4245	24.3121	24.7821	24.5356	24.5626	24.6792	24.6838	24.8457
Ppp1cb;PPP1CB	22.4072	22.4412	22.6335	21.7742	22.2833	22.1978	22.1404	22.1523	22.7521	21.8612	21.8807	22.1139
Rps13;RPS13	27.9615	27.9056	27.8249	27.1724	27.1023	27.3577	27.4654	27.2776	26.9088	27.6114	27.2652	27.2625
Snrpg	24.1436	24.0629	23.5979	24.1612	24.6473	24.4962	24.5469	24.419	24.4639
Lsm3;LSM3	22.2502	20.9511	20.9725	22.4811	21.6697	22.521	20.7297	22.1169	21.5801	24.4124	24.2822	24.1392
Snrpd2;SNRPD2	26.3577	26.4225	26.3847	26.3804	26.4631	26.8191	26.5077	26.4553	26.4717	27.1361	27.294	27.2829
Lsm5;LSM5	19.3829		18.3958	18.8146		18.9508
H4c1	34.8817	35.2632	34.745	34.7244	34.6668	34.5613	34.6346	34.6566	34.3705
Rbx1;RBX1	18.8184	18.9371	18.3738	18.7993	18.1124	19.03	19.545	19.9639	19.2677	20.746	20.5004	20.4495
Ybx1	26.1987	26.3523	26.2695	25.9178	26.0582	25.8466	26.1951	26.5769	26.0544
Tra2b;TRA2B	26.7503	26.9567	26.8335	26.742	26.9104	26.8472	26.9231	26.9149	27.0169	27.4574	27.6931	27.766
Rac1	20.9754	20.8714	20.8255	20.5117	19.2676	19.2576	20.6371	19.9554	20.1255
Ppp1cc	24.3318	24.3572	24.4308	24.1769	24.3994	24.3634	24.2829	24.4342	24.3823
Crnkl1;CRNKL1	24.1156	24.0725	24.1596	23.6246	23.7386	23.7271	23.8684	23.6393	23.6942	23.0265	22.9998	22.986
Kcnj3;KCNJ3				19.826	21.397	21.2567	18.2276	17.7914	18.7283
Supt4h1a;Supt4h1b	22.6616	22.658	22.8365	23.3304	22.9082	23.1288	23.2766	23.2949	22.9024
H3c1;H3c2	33.157	33.1971	33.1057	33.1295	32.9806	32.9269	32.5748	32.8809	32.6369
Zhx1	18.8209	18.9432	17.134	19.5188	19.4782	19.6085	18.2928	18.6697	17.9139
Pip5k1a;PIP5K1A				19.4929	19.8083	19.5827	19.7094	18.6933	19.4363	20.7401	20.9075	20.8211
Kifap3;KIFAP3	13.9465	16.0664	16.06	17.5795		15.8828	15.3168	15.9152
Plxna3;PLXNA3	18.3265	18.3361	18.5488		17.5381	17.8862	17.4843	17.6728	17.4466
Itpr3	22.2269	22.2982	22.2258	20.4918	20.1033	20.2034	20.9855	21.1337	21.0311
Surf6;SURF6	25.6652	25.6342	25.5915	25.5036	25.8694	25.5617	25.8473	25.7084	25.8673	25.6147	25.6493	25.4633
Hdac2;HDAC2	22.8798	22.8431	22.8027	23.1171	23.1271	23.1542	23.0258	23.3667	23.1308	25.6686	25.7623	25.6843
Stim1;STIM1	20.1429	20.2071	20.2791	21.9438	21.9897	22.0315	20.8259	20.8653	20.7769	21.3948	20.9215	20.8698
Hnrnph2;HNRNPH2	23.8025	23.8221	23.8216	23.404	23.5124	23.5676	23.4369	23.5973	23.4405	25.2163	25.5773	25.3319
Ezh1;EZH1	21.4617	21.1069	21.2948	20.263	20.084	20.5162	22.463	22.3557	22.414	19.692	19.5832	19.3828
Terf1;TERF1	23.6757	23.6661	23.6168	23.0126	22.9334	23.2401	23.256	23.3875	23.3357	22.5984	22.7336	22.6128
Elavl1;ELAVL1	27.5276	27.5948	27.5298	27.2609	26.9587	27.1091	27.0442	26.8952	26.8763	27.8155	27.8563	27.8354
Rit1;RIT1					13.594	13.6469				16.7727	16.6733	14.3614
Ldb1;LDB1	20.7354	20.0966	21.1391		21.3699	21.6014	21.712	21.2528				22.6045
H2bc1;H2BC1	21.536	21.0938	20.6344				22.0582	21.9414	22.2199	19.6097	18.7444	20.2301
Polr1b;POLR1B	23.3633	23.4417	23.4274	23.9274	23.986	24.0757	23.896	23.8071	23.7219	23.3501	23.4112	23.4211
Atp8a1;ATP8A1	20.5437	21.4292	21.1643			20.116			20.431
Uty;UTY	18.9871	18.9163	18.9547
Otx1;OTX1		19.0629
Otx2	20.2869	19.6078	20.0381	22.1079	22.1916	21.4669	23.0064	22.2651	23.2565
Stim2;STIM2	16.8332	16.6854	16.9566	17.8848	17.6536	17.8725	18.2242	18.0418	17.8854	20.0953	19.5639	19.5543
Tnik;TNIK										18.7682	18.5652	18.8211
Rpl36a	25.0618	25.0531	24.9599	24.9624	25.0578	24.8989	25.2686	25.3399	25.2676
Erh	26.1156	26.176	26.2389	25.7176	26.1138	26.3057	26.2189	26.0439	26.2508
Srsf3;SRSF3	28.6445	28.5512	28.6415	28.1778	28.4484	28.3601	28.5614	28.5018	28.6762	29.4816	29.6387	29.6625
Bend4;BEND4	17.453	17.7145	17.8983	17.4455	17.1509	16.6696	17.4595	17.624	17.0257	21.0516	21.088	20.3223
Polr1d;POLR1D	21.4965	21.3008	21.5242	22.2332	21.6551	22.15	22.4653	21.9311	21.8671	21.8143	21.6388	21.5274
Prkdc;PRKDC	22.4318	22.5219	22.5118	22.196	22.2352	22.0328	22.2974	22.4253	22.4071	26.7832	26.8613	26.8393
Kif20a;KIF20A	22.5382	22.5117	22.5038	22.8115	22.8926	22.9339	23.1376	23.2672	23.1336	24.1679	24.2543	24.3333
Taf1a;TAF1A	21.7012	21.7306	21.7417	20.5464	20.618	20.7547	21.4579	21.3302	21.4066	20.5657	20.5598	20.6945
Etv6;ETV6	20.421	20.2169	20.2357	19.5437	19.9752	20.7124	20.5897	20.7445	20.9276	23.2711	23.2258	23.1482
Lig3;LIG3	23.522	23.5194	23.5864	25.7793	25.6225	25.6264	24.4754	24.5197	24.4151	24.9875	25.0586	24.9294
Nbr1;NBR1	19.8048	19.9689	19.5188	19.4732	19.1023	19.2509	19.8913	19.4419	19.138	18.9246	19.0478	19.6303
Mprip;MPRIP	21.8089	21.8358	21.7193	21.5529	21.5283	21.256	21.5776	21.4647	21.3548	22.2897	22.3309	22.4773
Cacna1a;CACNA1A	18.7955	19.0022	18.8994	17.9183	18.0054	17.7642	18.2503	18.6864	18.781	18.4018	18.3989	17.8563
Fhl1	18.6033	18.4564	18.4301	19.5845	19.889	19.5222	19.0078	19.0229	19.5057
Bop1;BOP1	25.4835	25.6613	25.5372	25.7411	25.3723	25.4324	25.7204	25.6672	25.721	25.5249	25.7004	25.6353
Pitx2				18.8664	18.5064	18.5288
Aurka;AURKA	20.7165	21.2606	21.0471	21.4081	21.9045	21.7651	21.9439	22.1639	21.9978	21.3818	21.3186	21.2449
Myo7a;MYO7A	17.3818			18.0085	18.0174	17.4478		19.3847	19.234
Smarcc1;SMARCC1	26.2076	26.2267	26.1733	26.3723	26.3848	26.5263	26.417	26.4456	26.4677	27.0127	27.0942	27.114
Polr2c;POLR2C	23.5747	23.6618	23.6521	23.7282	23.5432	23.7585	23.9495	23.7768	23.6111	23.4772	23.5001	23.4099
rp9	21.5306	21.333	21.1557	21.2004	20.6928	21.19	21.1498	20.7074	20.5396
Grm1;GRM1	21.8251	21.8512	21.8512	21.3914	21.7653	21.4187	22.0215	21.9568	21.7897
Neo1;NEO1	18.9116	18.968	18.2455							18.6448	19.5287	17.9784
Smn1;SMN1;SMN2	20.8852	20.8172	20.6685	20.7045	20.4719	21.0748	21.1542	21.1865	20.3891	21.5334	21.4029	21.9095
Cdr2;CDR2										20.643	20.6706	21.0619
Pla2g6;PLA2G6	19.707	19.3951	19.7878	19.4302	18.7931	18.3401	20.2449	19.5566	19.8986	19.0631	19.272	19.5923
Map4k4;MAP4K4	22.0293	21.8162	21.9645	22.2119	22.1895	21.8937	23.0556	23.083	23.0499	22.8781	22.7055	22.6978
Rbbp6;RBBP6	23.6614	23.6223	23.6023	24.0116	24.0142	23.9032	23.6444	23.7412	23.8389	23.9897	23.9303	23.9152
Brca2;BRCA2	21.8409	21.8164	21.6998	20.952	21.0461	20.9927	21.311	21.2595	21.1999	22.195	22.2545	22.3248
Ung;UNG	22.1465	21.6944	21.7118	21.1941	21.0295	21.3294	22.351	22.2774	22.16	20.5767	20.2344	19.6298
Bmp1;BMP1				18.4511	18.3235	18.5174				19.0191	19.3483	19.2389
Tcf7	20.2293	19.8596	20.2544	19.8216	20.0643	21.3175	21.5853	21.0412	21.7783
Hmmr;HMMR	21.811	21.8296	21.787	22.5853	22.4581	22.3301	22.6443	22.8118	22.6825	21.7997	21.4147	21.7661
Yy1	22.6755	22.79	22.798	22.9502	23.0851	22.8102	23.7717	23.9372	23.5609
Gm50139;Hnrnpul2;HNRNPUL2;HNRNPUL2-BSCL2	26.5599	26.52	26.5464	24.8983	24.7481	24.9127	25.497	25.3078	25.3223	25.6461	25.7912	25.7742
Top2a;TOP2A	27.0901	27.0775	27.0656	27.7504	27.8237	27.8973	27.451	27.439	27.5338	28.086	28.0846	28.1167
Ryk;RYK				20.0122		20.1138
Ctnnb1	25.0826	25.0702	25.0597	23.2525	23.2731	23.1798	25.0013	24.7484	24.7357
Jup;JUP	24.0183	23.9377	23.9808	21.2104	21.0986	20.6819	23.2669	22.8739	22.9087	23.4196	23.2717	23.3887
Sos2;SOS2	20.1107		19.825	20.4494	20.3394			20.2787
Mtf2;MTF2	24.0932	24.1079	24.0859	22.1971	22.0429	22.0001	23.3254	23.4587	23.4757	22.1988	22.329	22.3422
Epha4;EPHA4	20.3889	20.2847	20.3786	19.5837	19.5144	19.3723						19.5412
Cdk7;CDK7	21.7751	22.0242	21.9023	21.2367	20.814	21.1776	22.1093	22.0155	21.9522	21.811	21.6721	21.5679
Top1;TOP1	26.9141	26.9583	26.8866	27.5664	27.5771	27.8849	27.6166	27.7016	27.8554	27.7299	27.839	27.7776
Mpg;MPG	20.3901	20.4942	20.4287	20.1121	19.7181	19.9329	21.0458	20.9641	21.1675	23.3412	23.3011	23.3779
Sox13;SOX13	19.6088	19.5508	19.5777	20.8418	20.4045	20.0675	19.5791	19.272	19.8315	21.1538	21.142	21.4202
Acp5;ACP5	19.8345	20.1573	20.2782	19.0317		18.922			18.7239	18.83	18.9503	20.0644
Rac2;RAC2										20.2933	19.6072	20.2263
Mark2;MARK2	21.5318	21.4007	21.3417	22.3059	22.0714	22.0115	22.375	22.4646	22.355	22.0288	21.7591	21.8765
Hspg2;HSPG2	20.8758	20.8606	20.8699	19.7986	19.4485	19.3529	20.9496	21.0531	20.5439	18.7359	17.9838	18.349
Ptprg	16.6316	16.6564	16.6657	17.8578	17.6779	17.5472	17.6771	17.4738	17.9509
Gm12666;Larp7;LARP7	23.5629	23.4511	23.4905	23.9376	23.8663	23.9193	23.7422	23.9309	23.914	23.2314	23.166	23.2429
H1-6	25.1382	25.0064	25.0927	27.6298	27.6642	27.7334	25.2422	25.3463	25.1732
Zscan2;ZSCAN2	19.922	21.6143	20.4629	17.7353	17.5253	18.0823	21.3086	21.3832	20.4182	20.558	20.5918	20.4555
Zscan21;ZSCAN21	20.7899	20.7891	20.7707	21.5902	21.9309	21.9521	21.1663	21.3625	21.1313	22.6836	22.6948	22.3962
Mest;MEST	20.8562	20.912	20.8373	22.2429	22.1506	22.3784	21.9831	22.2897	22.1142	21.8962	21.8096	21.9766
Ebf1;EBF1	18.461	18.44	18.6207	18.7283	18.9286	18.4696		18.4879
Tgm3;TGM3							19.3574	18.7596
Lyar;LYAR	25.4241	25.4201	25.3244	26.0679	25.9839	26.275	25.7428	25.6091	25.5859	24.9415	24.9228	24.8794
Gata4;GATA4	16.8081	16.0273	15.7684
Mitf;MITF	19.7282	19.6467	19.8035
Ttc21b;TTC21B	20.5047	19.8147	20.1619	21.1889	21.3626	21.2129	21.1805	21.3171	21.1304	19.2263	19.398	19.2319
Nebl;NEBL	22.1581	22.0093	22.1383	22.6866	22.8846	22.7879	22.1175	21.9055	21.9114
Vps8;VPS8	18.8114	18.3867	19.0276	18.7582	18.3785	17.5617		18.4872	18.4154	17.4803	16.9532
Zc3h18;ZC3H18	24.2531	24.215	24.236	24.3449	24.4412	24.3507	24.4822	24.6344	24.7855	24.2138	24.314	24.2593
Dact3;DACT3				20.3164	19.427	18.8703	19.786	19.3519	19.1003
Mcm10;MCM10	22.3775	22.3451	22.3562	22.3905	22.4347	22.2037	22.8103	22.9404	22.7165	19.6455	19.8826	20.0311
Tigd2;TIGD2	20.0597	19.9955	19.8919	19.7014	19.043	18.8235	18.1709		18.3044	21.1177	20.9882	21.038
Rbm15;RBM15	24.1954	24.2348	24.2882	24.4209	24.4183	24.3121	24.0868	24.0665	24.2555	24.4127	24.6401	24.6774
Znf800	16.3879	16.811	16.9157	19.3686	19.9084	19.7991	17.6054	17.8391	17.9278
Ccdc138;CCDC138	17.7459	17.2512		17.7814	17.7426	17.7362	16.2998	16.0838	14.1823	20.7614	20.7085	21.0763
Rbis;RBIS	18.2961	19.7687	19.7972	21.4771	21.7904	22.2383	21.0945	20.8753	20.8092	22.0727	22.4551	22.4691
Gli2;GLI2	19.6284	19.4973	19.639		17.7403	18.2735	18.4523			20.2763	19.7835	19.9942
Fam83h;FAM83H	18.9983	19.116	19.3271	19.2735	20.0492	18.371	21.2137	21.0919	20.9286	20.7243	20.2563	20.8604
Cdk12	25.7117	25.6641	25.7697	25.7982	25.8422	25.9176	25.8776	25.9809	26.1454
Cdca2;CDCA2	22.4933	22.3091	22.3579	22.3138	22.2728	22.3177	22.2826	22.4287	22.3803	22.8531	22.7217	22.8546
Ankdd1b	19.0409	19.313	18.9078	18.9453	17.5251	18.7018	17.9254	17.7652	18.123
Myo3b;MYO3B	18.9088	19.2777	19.2875	19.0826			18.7255	18.7544		20.5052	20.8111	21.041
Zbtb48;ZBTB48	17.7866	17.685	18.1026	18.9066	18.8622	19.7386	19.8186	19.7017	19.1716	19.975	20.0952	20.1255
Trim71;TRIM71	23.394	23.3168	23.3975	23.0975	23.1116	22.9124	23.0859	23.228	23.2233	24.8867	25.0025	25.1892
Zglp1;ZGLP1	17.8076	17.3644					20.401	20.0784	20.7625
Parp14;PARP14	21.9398	22.5078	22.2119	22.2907	22.2593	21.9814	21.8294	21.6628	22.0821	18.335		17.933
Mcm9;MCM9	19.3254	19.5013	19.2481	20.3153	20.4695	20.153	19.5052	19.3392	19.4971	18.8312	18.7755	18.8088
Fat4;FAT4	21.1537			19.1268
Meaf6;MEAF6	23.4434	23.4709	23.475	23.3447	23.3889	23.3532	22.9013	22.9672	22.9183	23.0026	22.9654	23.0184
Kmt5a;KMT5A	20.4748	20.334	20.3959	20.296	20.5065	20.2835	20.1601	20.0115	19.7952	18.9266	17.9323	18.728
Slc39a7;SLC39A7	21.5577	21.4572	21.4649	22.3551	21.793	22.0865	21.7935	21.5043	21.293	21.3655	21.2194	21.2845
Zbtb38;ZBTB38	19.7073	19.778	19.8267	18.3109	17.6952	17.4615	18.536	18.6538	18.6698
Vrtn;VRTN				22.9213	22.8276	23.0007	23.1744	23.1377	23.2499	24.7841	24.9656	24.8893
Wdr36;WDR36	26.8089	26.8418	26.8966	26.5177	26.5382	26.6095	26.3139	26.4446	26.4801	25.9996	26.0637	25.9029
Emc10;EMC10	19.8396	19.146	20.0701	19.6365	19.5654	19.7179	20.0686	20.1391	18.8632	20.3933	20.0388	19.7227
Arhgap45;ARHGAP45	24.1859	24.0099	24.0625	23.3377	23.1689	23.4308	23.3574	23.1953	23.0223
Znf691	19.0917	17.5058	17.9298	20.4134	20.2372	20.4142	19.7819	19.5919	19.7372
Faf2;FAF2	22.3423	22.8996	22.634	23.2629	23.0461	23.2079	22.7167	23.0825	22.5911	23.5537	23.3442	23.2856
Stt3b;STT3B	22.523	22.5918	22.6257	23.1097	22.6805	23.086	23.1087	23.2091	23.0059	23.6915	23.4089	23.4566
Hp1bp3;HP1BP3	24.4264	24.3943	24.3259	24.6293	24.4454	24.5037	24.1802	24.1328	24.2918	25.7904	25.939	25.871
Gpatch4;GPATCH4	23.8049	23.9004	23.841	24.0703	24.1368	24.0268	23.5799	23.5798	23.6354	24.3228	24.3263	24.3824
Usp39	24.8198	24.7268	24.7752	24.7203	25.0829	25.0264	24.8699	24.8672	24.6477
Zmym1;ZMYM1	20.2811	20.1664	20.2827	18.349	18.5482	18.7494	20.5396	20.6356	20.5528	22.1611	22.2881	22.3265
Cenpt;CENPT	23.0849	23.0128	22.9066	21.9563	21.8116	21.8862	22.3989	22.442	22.4405	22.1603	22.0582	22.3652
Smarca4;SMARCA4	25.2312	25.2313	25.2666	25.5315	25.4728	25.5212	25.3932	25.3705	25.3966	25.7414	25.8441	25.7929
Trappc10;TRAPPC10										18.6161	18.4489	18.5603
Gtf3c3;GTF3C3	22.7714	22.7708	22.7375	23.1886	23.0901	23.1728	23.1416	22.9818	23.0782	23.6388	23.7049	23.7437
Micall2;MICALL2		22.376					20.36	19.9402
Ctdnep1;CTDNEP1	19.4998	19.977	18.9596	20.2545	20.1369	20.1321	19.8705	19.7332	19.5418	20.5512	20.2931	20.172
Pnpla6;PNPLA6	21.8429	21.8529	21.8918	19.9837	19.8036	19.6558	21.6035	21.264	21.2823	21.6577	21.5105	21.2619
Map9;MAP9	18.0879	17.837	17.8504	19.6091	19.2124	19.1703	18.834	19.1058	19.2932	18.7449	19.5385	19.563
Krt2;KRT2	22.72	22.7871	24.1858	24.4154	25.0928	22.8256	25.0604	24.1167	24.3179	24.0474	23.6781	23.6012
Yeats2;YEATS2	22.7829	22.7716	22.6697	22.6202	22.6715	22.7257	22.6329	22.2266	22.4333	22.4894	22.5463	22.6219
Pnn;PNN	16.0254	16.6561	15.4211	16.3388		16.8903				27.737	27.769	27.7331
Mpnd;MPND	20.1807	19.6332	20.1223	19.0861	18.5639	18.9607	19.5508	19.3859	19.1718	20.4208	20.7189	19.5258
Ccndbp1;CCNDBP1	21.287	21.9262	20.716	21.1431	21.2946	20.9872	21.4216	21.0682	21.4536
Pbxip1;PBXIP1				17.782	18.5383	17.5227	18.2957		18.6783	22.3715	22.2788	22.233
Tchp	19.7889	19.7333	19.8265	19.0806	18.9987	18.345	18.4241	18.8596	18.0853
Pip4p1;PIP4P1	20.2768	21.0078	21.017	21.1557	21.272	21.0953	22.2001	21.622	21.5505	19.3043	18.1025	18.3268
Mphosph8;MPHOSPH8	23.5841	23.5307	23.4728	22.9446	23.1301	22.8489	24.266	24.1883	24.3446	22.5461	22.6526	22.7632
Cybc1;CYBC1	19.22	19.4388	19.7021	19.146	20.0665	20.3345	19.8198	19.737	19.382
Nol9;NOL9	23.7216	23.8169	23.6316	23.8322	24.1849	23.9371	24.3714	24.2851	24.0723	24.402	24.4547	24.3691
Palb2;PALB2	20.0103	19.9285	19.9484	19.881	19.4919	19.6985	20.1427	19.9809	20.1657	20.4801	20.4643	19.8687
Zfp217;ZNF217	21.0838	21.1032	21.1185	21.7193	21.6418	21.6913	22.4061	22.318	22.6032	21.9	22.0765	22.1637
B3gntl1;B3GNTL1				22.966	22.7994	22.6554
Znf746				19.0385	20.0808	19.6048	19.9383	19.8639	18.5646
Isg20l2;ISG20L2	23.9911	24.0674	24.0457	24.2009	24.2257	24.0943	24.1939	24.1788	24.2961	23.3053	23.1284	22.9671
Tfpt;TFPT	19.4514	18.8684	18.9813	18.8953	18.6036	18.5027	19.6128	19.2634	19.2241	21.0185	21.0144	21.2615
Zmynd8;ZMYND8	22.096	21.9432	22.1028	24.9692	25.0519	25.0967	24.4434	24.3974	24.6132	24.3497	24.3419	24.2265
Srebf2;SREBF2	19.076	19.0853	18.9235	20.2336	20.5176	20.3456	20.7103	20.6484	20.6382	20.7025	20.6679	20.5023
Brms1l;BRMS1L	21.4572	21.6825	21.7961	21.4129	21.4458	21.4648	22.138	22.4524	22.2048	21.4913	21.6072	21.5632
Serac1;SERAC1				17.4493	18.2933	17.5142	16.7399	17.2914	17.1763
Lcorl;LCORL	16.9356	17.1116	17.137	18.4321	18.4582	18.5488	18.3314	18.7116	18.3265	17.8552	18.3731	18.0125
Znf710	21.8229	21.9838	21.8287	21.8884	19.73	21.5943	21.8135	22.0079	21.6743
Tmem131l;TMEM131L	18.477	16.9205	19.1627	19.541	19.0668	18.9428	19.4684	19.1321	19.1125	19.4899	19.0415	19.2311
Znf865	21.8361	21.9179	21.8409	22.661	22.5201	22.4417	21.9454	21.9687	21.8699
Lmf1;LMF1	21.6389	21.6831	21.6823	21.5566	21.3443	21.6307	21.6566	21.3057	21.2106
Cenpl;CENPL	20.353	20.4393	20.2584	19.6244	19.6795	19.917	19.6609	19.7361	19.8925	19.8444	20.036	19.8253
Wdr62;WDR62	21.7801	21.6079	21.9043	19.6607	20.4076	19.631	20.5645	20.8271	20.7563	18.7901	18.5868	18.8577
Cln6;CLN6					16.8741		17.9436	18.0641	16.8207	19.6586	19.4888	19.3818
Pank2	19.0185	17.8558	19.4838	19.8339	19.8589	19.9745	21.2901	21.1882	20.6568
Dcp1b;DCP1B	19.1348	18.938	18.8388	19.073	19.1812	18.7685	18.7585	18.858	18.9091	20.3392	20.3281	20.2047
Prickle1;PRICKLE1				20.7154	20.2992	20.3608	18.2101		18.0548	19.5081	18.4436
Spata6;SPATA6	17.1393	17.1128	17.3722	17.2973	17.2093	17.1179	15.7912	16.2336	16.1435	16.2823	16.3379	16.6171
Wdr75;WDR75	25.5881	25.5648	25.4389	24.9373	25.1021	24.976	25.0542	25.0489	25.1387	24.1141	24.2669	24.2399
Kmt5b;KMT5B	19.7823	19.9336	19.6839	19.4284	19.3341	19.1406	19.4074	19.2661	19.5509	19.941	19.9882	19.8964
Lbr;LBR	27.6615	27.6553	27.6854	27.1328	27.111	27.2908	27.2503	27.3563	27.4323	25.6673	25.8467	25.7696
Rsrp1;RSRP1	18.369	18.2666	17.0151					17.0898	17.1873
Foxk2;FOXK2	22.5214	22.0908	22.2551	22.3481	21.7151	21.9066	22.401	21.7883	22.0481	20.8665	20.748	20.4878
Nom1;NOM1	22.5998	22.726	22.6015	23.5197	23.676	23.4006	22.8949	22.6387	22.7563	24.0754	24.0532	24.2215
Rrp36;RRP36	23.1427	23.1541	23.1971	23.2666	23.517	23.5446	23.4881	23.5945	23.7491	23.6237	23.7542	23.7765
ALG10;Alg10b;ALG10B	19.1567	19.7623	19.2602	20.1986	20.2323	20.3778		19.5696	17.5317	18.1106	15.2368	16.8539
Lrrc58;LRRC58				18.6794	18.4835	18.4706	18.1631	18.0839	16.9338
Rreb1;RREB1	22.8252	22.7667	22.7544	22.2322	22.1169	22.1131	21.5008	21.6327	21.6195	24.0311	24.124	24.0021
Ccser2;CCSER2	16.3199	16.162	15.9726	16.7314	16.3572	15.8099	17.0825	17.3281	17.1692	16.5317	15.7796	15.6797
Tnrc6a;TNRC6A	21.4646	21.5503	21.4622	19.7433	19.8757	19.8374	20.3869	20.2334	20.0187	19.2035	19.8226	19.7286
Bahcc1;BAHCC1	18.4167	18.4695	18.45	19.5385	19.6444	19.5581	19.0369	19.3417	19.1385
Nol8;NOL8	24.4476	24.4314	24.3648	24.4524	24.4487	24.4062	24.6203	24.6623	24.5252	23.0226	22.9411	23.0194
Spout1;SPOUT1	24.1766	24.1639	24.2007	24.2315	24.0398	24.2452	24.3891	24.3534	24.2964	23.4588	23.3816	23.4696
Ccdc34;CCDC34		18.1667		18.7001	18.4503	18.4396	18.7408	17.631	18.7483
GCOM1;Myzap;MYZAP	20.681	20.6914	20.8363	20.7744	20.4831	20.8751	19.6403	19.5715	19.2806
Mettl14;METTL14	19.7639	19.3271	19.9551	20.2298	20.3915	19.9858	20.0092	19.8246	20.3835	21.6109	21.89	21.1768
Plekha7;PLEKHA7	24.6731	24.6647	24.6801	23.4809	23.4505	23.2607	24.2828	24.3602	24.1827	21.9193	22.026	22.0701
Cnep1r1;CNEP1R1	18.6969	18.6891	18.8524	17.6549		17.9679	17.7197	17.1668	17.4819
Sf3b2;SF3B2	26.574	26.5332	26.5518	26.4204	26.5624	26.6597	26.4502	26.4445	26.3174	27.8943	27.915	27.884
Edc4;EDC4	26.3918	26.4317	26.4334	24.9801	25.2562	25.1086	24.8294	24.86	24.8039	23.7818	23.7483	23.9017
Ccdc61;CCDC61	23.1849	23.3419	23.2673	22.7693	23.0297	22.599	22.7721	23.0438	23.024	22.5083	22.5614	22.5565
Smu1;SMU1	25.5168	25.4291	25.5338	25.6049	25.6902	25.6961	25.5314	25.6723	25.6683	26.1168	26.2138	26.1125
Arglu1;ARGLU1	25.4733	25.4249	25.4623	24.5468	24.9023	24.6084	24.3998	24.5633	25.1412	24.0764	24.2407	24.5006
Spg7;SPG7	20.4402	20.3145	20.2919	20.3223	19.2962	19.3177	21.2669	21.1441	20.5902	19.9047	19.2667	20.0085
Ccdc106;CCDC106				21.0258	21.306	21.1669	20.6757	19.9114	20.5943	21.0477	20.7392	20.8912
Foxr2;FOXR2	18.7524	18.7911	18.4904	18.7984	18.2968	19.3873	19.2896	19.1748	19.4333
Cobll1;COBLL1	19.1661	19.4701			20.5377	20.4093			20.1511
Ppp1r12c;PPP1R12C	20.7003	20.6602	20.2972	20.1953	20.834	19.701	20.8666	20.6425	20.3686	20.9557	21.3498	20.9115
Hdgfl2	22.9933	23.0903	23.1153	23.2564	23.394	23.0177	23.7675	23.8222	24.1511
Nxt2;NXT2	19.1515	19.1517	18.9237	18.4208	17.0687		19.6035	19.2939	19.2323	19.3625	19.3924	19.336
Zc3hav1;ZC3HAV1	22.6486	22.6522	22.6717		19.6338	20.0694	20.0042	20.9789	21.0935	22.8655	22.571	22.7024
Arhgef40;ARHGEF40				20.0213	19.7733	19.8475		17.8177	17.8703	21.4766	21.2538	21.2652
Cep63;CEP63	21.0616	21.0609	21.0702	20.8182	20.8333	20.8672	20.3428	20.6041	20.5484	20.0651	20.1038	19.6231
Elf3;ELF3	18.4038	19.0515	18.8269		18.1265		18.778	18.0031	18.396
Brd9;BRD9	20.5851	20.5456	20.5423	19.9088	19.9581	19.9113	20.2706	20.263	20.4546	21.0053	20.9424	21.0814
Tet1;TET1	24.9832	24.9381	24.9278	24.2372	24.061	24.0041	24.8352	24.9992	24.8997	22.1059	22.0671	21.9797
Tex10;TEX10	23.839	23.9192	23.9814	23.6602	23.9606	23.6121	24.1413	24.1213	24.0694	23.9975	24.0559	24.0131
Cenpw;CENPW	19.8585	19.6269	19.8495	18.8631	19.0385	18.4284	19.1059	19.3559	19.248	17.816	17.3605	17.3135
Zscan10;ZSCAN10	24.0516	24.1186	24.093	23.5675	23.5094	23.6894	24.31	24.2333	24.2049	22.2337	22.2939	22.2205
Znf48	22.6936	22.5963	22.7465	22.1771	21.9567	22.1532	22.7365	22.6361	21.9914
Esrp1;ESRP1			21.9867	20.2685		20.5947	23.7611	23.5497	23.5713	24.34	24.4429	24.2926
Sfswap;SFSWAP	23.6173	23.7709	23.7389	23.2011	23.1536	22.8106	23.0195	23.0029	23.0974	23.7596	23.9939	24.0399
Dipk2a;DIPK2A	20.7487	20.7159	20.8743	19.9658	20.5254	20.1399	20.2131	20.517	19.8187	22.0518	21.7202	21.9301
Foxr1;FOXR1							18.4971	18.0778	18.2624
Smim15;SMIM15	19.3674		18.8767					20.2478
Cdkl5;CDKL5	20.3103	20.2767	20.1987	16.3743	16.4839	16.5562	16.2749			16.6988	16.1896	14.1372
Them4;THEM4							18.9912	19.4185	19.939
Pgap1;PGAP1	20.7586	20.5968	20.7136	22.5596	22.6452	22.5041	22.7257	22.377	22.3679	19.1493	18.7609	18.0598
Krt76;KRT76	23.1364	23.0489	24.649	25.3002	26.1041	22.6236	26.0198	23.7588	24.7848
Ermp1;ERMP1	21.3417	21.4387	21.3976	21.5499	21.4714	22.0029	21.6757	21.6449	21.4898	23.1361	22.8906	22.7494
Gas2l3	18.7051	18.6745	18.6325	19.8795	20.1561	20.0349	19.5634	19.5014	19.279
Kdm5a;KDM5A	21.7241	21.7209	21.7729	22.5069	22.4979	22.4869	22.1693	22.1909	22.207	21.4934	21.7277	21.6215
Custos	20.9413	21.1944	20.9298	21.2675	21.0862	21.1979	21.4996	21.4508	21.4462
Ccdc160;CCDC160	21.47	21.4002	21.217	23.4566	23.569	23.2758	21.3456	21.4488	21.6377
Rnpc3;RNPC3	22.1518	22.2467	22.0252	22.2209	22.1105	22.2841	21.9395	21.8104	21.9739	21.5514	21.5816	21.6033
Ice2;ICE2	21.7743	21.6179	21.6696	21.5888	21.4413	21.3827	21.2635	21.3642	21.0959	21.1096	20.9613	20.9044
Sfi1;SFI1	17.0545	17.7384	17.9558	17.8377	17.9549	18.1338				17.8829	18.2692	18.5111
Tmed1;TMED1	19.1729	18.9914	18.7601	18.693	18.2776	18.8729	19.6012	18.9819	19.2629	20.2996	19.6829	19.566
TAF7L;Taf7l2							21.1079	20.9431	20.3334
Usp48;USP48	23.4963	23.4373	23.4947	22.2461	21.934	22.0384	23.5115	23.47	23.0067	21.7671	21.6997	21.6412
Tmem237;TMEM237	20.6938	20.7141	20.6173	21.5014	21.133	21.2649	20.7414	20.7405	20.4111	19.4415	19.2108	19.6182
Dnah12;DNAH12	18.6453	19.1141	18.9976		18.7616	17.3994	20.9866	20.8244	20.9447
Pygo2;PYGO2					16.2445		18.6021	18.4552	17.7304	19.2685	18.5631	18.8686
Ckap2;CKAP2	23.8247	23.823	23.7773	23.7632	23.8467	23.7027	24.0738	24.2289	24.2296	21.8257	21.649	21.5945
Esf1;ESF1	24.2535	24.2312	24.2151	24.3717	24.3957	24.4788	24.3673	24.4366	24.6115	25.4145	25.4882	25.6208
Kif22;KIF22	24.2573	24.2222	24.2423	24.15	24.391	24.4808	24.7525	24.9892	24.8047	24.7073	24.7983	24.8752
Zbtb2;ZBTB2	20.8254	20.6383	20.7792	20.3138	19.7692	20.5234	20.0532	19.7858	19.269	21.6646	21.4686	21.0892
Amz2;AMZ2										21.6588	21.5754	21.2445
Lin28b;LIN28B	20.2701	20.1881	20.4118	22.2868	22.4311	22.3981	20.0382	20.4252	19.9779	21.9442	22.0702	22.2038
Srbd1;SRBD1	23.9921	23.9385	23.9838	24.0024	23.8819	23.9849	23.902	23.9945	24.0423	23.4359	23.5902	23.5417
Foxn3;FOXN3	18.338	18.7077	18.8279	19.5791	19.2628	19.425	20.5546	20.5988	20.6558	19.6611	19.6068	19.6291
Dzip1l;DZIP1L	15.7721	15.9637	16.2075	17.9823	18.0021	17.5345	17.1123	17.1421	17.5319
C1orf109	19.3152	19.3724	19.4064	19.4648	19.5847	19.3015	20.7888	20.8739	20.4959
Shank3;SHANK3	23.7619	23.9199	23.736						18.6413
Prpf38a;PRPF38A	23.8024	23.7779	23.8323	24.21	24.1089	24.0785	24.0629	24.0077	24.2985	24.221	24.5169	24.5014
Syne3;SYNE3	18.2952	18.1422	17.949	16.7643	17.3341	16.5228	19.5603	19.527	19.5804
Ddx49;DDX49	23.5436	23.6326	23.6536	23.6064	23.6002	23.691	23.4402	23.4744	23.3936	24.3333	24.5524	24.6759
Ubn1;UBN1	20.291	20.1872	20.1656	20.5788	20.7468	20.6634	19.6395	19.2902	19.5323	20.4477	20.6092	20.6189
Tet2;TET2	22.3458	22.2614	22.3255	19.0384	18.9829	18.7552	19.5428	19.8667	19.7024
Arap1;ARAP1	20.8079	20.1195	19.7804	22.1012	21.5919	21.7028	18.5675		18.5737	20.5998	20.2481	20.3672
Odr4;ODR4	18.1781	18.3213	18.0639	19.5102	19.688	19.4972	19.1794	18.8062	18.9766	21.5673	21.4974	21.5445
Zfp729a	18.277	18.5909	18.8161	19.9749	19.5915	19.9632	20.3083	20.6388	20.8133
Atad5;ATAD5	22.8468	22.8131	22.9027	23.2303	23.4111	23.2925	22.5325	22.6472	22.7077	22.3239	22.3222	22.36
Herc2;HERC2	21.1965	21.0552	21.1653	21.1956	21.0322	21.1757	20.6914	20.5417	20.5493	21.8948	21.7545	21.9093
Xirp2;XIRP2				19.4556	19.5172	18.8743	20.416	20.5637	19.8009
Srek1ip1;SREK1IP1	21.1853	21.2419	21.2072	20.9614	20.8336	20.6937	20.4001	20.5509	20.576	20.2188	20.1845	20.176
Cenatac				19.1686	19.7422	20.0704	19.6929		19.2785
Znf664				17.2444	17.9854	17.7523		18.4226	18.3294
Pds5b;PDS5B	24.776	24.7684	24.7572	24.8784	24.8573	24.9032	24.299	24.4115	24.4951	24.6967	24.8261	24.7639
Pwwp3b;PWWP3B				20.5678	20.3246	20.4766	18.0045	18.1148
Plekhg3;PLEKHG3	20.9391	20.8781	20.9462	18.1248			20.0674	19.1784	19.4251	18.1253	17.4587	18.7647
Wdr18;WDR18	24.9154	24.9027	24.8596	25.061	24.9804	25.0743	25.5556	25.3867	25.2352	24.9588	24.9795	24.8927
R3hdm4;R3HDM4	19.1938	19.2441	19.286	19.4203	19.0831	19.1569	19.1042	18.8229	18.6106
Ddx17;DDX17	26.4769	26.5612	26.6187	26.6399	26.5374	26.7011	26.6668	26.6756	26.8834	24.4011	24.6341	24.7805
Pdp2;PDP2	20.0099	20.2966	20.3089
Nr2c1;NR2C1	17.2048	17.9678	18.2023	19.0326	19.2669	18.981	19.6119	19.1844	19.4679	18.5539	18.7421	19.0382
C2cd3;C2CD3	20.0372	19.9309	19.9752	20.2364	20.3459	20.2964	19.4647	19.388	19.8074	19.4536	19.5497	19.5849
Ccnl1;CCNL1	19.8119	19.8839	19.7152	19.3079	19.6121	19.009	19.2859	19.695	20.2933	20.2142	20.8848	20.1955
Spire1;SPIRE1	20.8909	22.1267	20.7683	23.5548	23.3634	23.3662	22.3852	22.7372	22.1545	24.5958	24.3493	24.5949
Gm14685				19.0415	19.0894	19.3705
Srrm1;SRRM1	24.9504	24.9798	24.9406	24.6303	24.6947	24.5271	25.0153	25.1949	25.3313	24.3822	24.5151	24.6303
Prune2;PRUNE2				23.3214	23.2836	23.687		23.5473
Acin1;ACIN1	21.3711	21.4761	21.6179	20.7367	20.8197	20.5227	21.0383	21.2444	21.2078	26.0776	26.2457	26.0748
Cenpj;CENPJ	19.5836	19.4537	19.4721	20.1738	20.1282	20.0585	19.4587	19.6162	19.6667	19.7286	19.3078	19.5848
Thrap3;THRAP3	26.6742	26.6742	26.6976	26.5037	26.607	26.56	26.4992	26.5874	26.8193	27.1933	27.3349	27.2738
Znf608		22.1345		22.5519	22.5745	22.5688	21.0617	20.9678	20.9231
Deptor;DEPTOR	18.3442	17.8233	17.7392		17.9784	18.6877	17.7148	18.0174	17.6691
Bdp1;BDP1	19.9954	20.0119	19.9807	19.8102	19.8825	19.8763	19.8037	19.6794	19.7814	19.7615	20.1611	19.8863
Urb1;URB1	24.5359	24.5798	24.602	24.2699	24.4568	24.3264	24.3418	24.3338	24.4207	23.912	24.0062	24.2404
L1td1;L1TD1	27.8888	27.8401	27.8339	28.1584	28.045	28.1579	26.6736	26.6911	26.6967	29.1587	29.0004	29.0648
Spag9;SPAG9		18.3029	19.5827	19.4322	19.7951	19.6601	19.1421	17.3472	19.4083	20.0213	20.018	18.6831
Eri2;ERI2				19.1132	18.3328	18.5793	18.2644	17.6088	17.7059
Pex1;PEX1	20.674	20.7066	20.8099	20.7782	20.7326	20.5403	21.2885	21.3938	21.1011	22.129	22.1512	22.0266
Slc4a10;SLC4A10	17.9184	18.5359			14.7877	16.8192	15.3244	13.8402		18.5072	18.0728	18.3017
Nexmif;NEXMIF	19.8465	19.7979	19.5993				19.6929	20.2706	19.9053
Tasor2;TASOR2	20.3288	20.2231	20.0863	22.6393	22.7404	22.737	22.0233	21.8914	22.0312	21.9216	22.0263	21.8946
Pnma5;PNMA5	18.8259	18.688	18.492				17.3593	17.1655	17.3547
Sfmbt2;SFMBT2	20.2014	20.2539	20.2971	17.6703	16.5145	17.284	19.7702	19.8079	19.8364	18.9547	18.2787	18.5129
Resf1;RESF1	21.849	21.8633	21.8793	20.6614	20.7574	20.7071	22.4649	22.5447	22.351	20.0062	20.0841	20.0396
Jcad;JCAD	19.3412	19.3307	19.4649	20.5291	20.553	20.1862	19.3001	18.7951	19.1067	17.1982	17.7375	16.3739
Cep164;CEP164	22.5722	22.7068	22.6934	22.2156	21.9539	22.6082	22.0374	21.6023	22.5171	18.9744	19.1463	19.0622
Znf652	20.2821	20.3426	20.2705	20.7954	20.7193	20.7505	21.676	21.4321	21.9922
Zfyve26;ZFYVE26	16.487		19.4941	19.4063	19.4659	20.4192	19.7212		19.8547	18.0058	18.4435	17.6163
Ehmt1;EHMT1	23.5516	23.5664	23.5741	24.0866	24.1202	24.1643	24.3258	24.3913	24.5021	24.23	24.2897	24.2023
Acd;ACD	22.0521	21.9384	22.045	21.6264	21.5838	21.5171	21.6485	21.7074	21.5221	22.1398	22.1769	22.0711
Taf3;TAF3	21.217	21.3625	21.3017	20.9987	21.4299	21.0833	21.44	21.762	21.7874	21.1699	21.212	21.2983
Slc25a51;SLC25A51				17.9282	18.4259	18.0604	17.8214		16.1589
Drosha;DROSHA	20.9978	21.1436	21.1354	21.035	21.3924	21.1921	21.0379	20.9779	21.2905	20.3039	20.4595	20.3032
Cep44;CEP44	19.9925	20.1036	19.8777	19.1912	18.8945	18.7864	19.2769	19.0384	19.0268	21.241	21.1983	21.4098
Slc38a10;SLC38A10	20.677	20.7419	20.1198	21.314	20.7515	20.9817	19.7905	21.018	20.116	20.0698	19.8529	20.066
Cobl;COBL	22.0302	21.9984	22.0629	18.179			19.4413	19.9289	19.6826	18.363	18.8847	18.4503
Patz1;PATZ1	20.963	21.002	20.992	21.0374	21.2117	21.4213	20.6395	20.7038	20.8905	23.0664	23.2024	23.0221
Trim41;TRIM41	20.5314	20.6389	20.606	22.0967	21.7279	21.6686	20.5158	20.7267	20.4531	19.0913	19.2213	19.1298
Neurl4;NEURL4	18.766	18.791	18.5691	19.597	19.7402	19.4413	18.9848	18.8766	18.6883	20.6466	20.5504	20.825
Kdm6b;KDM6B	21.8679	21.8265	21.8266	21.9014	21.849	21.7933	20.8582	21.0693	21.1233	18.6836	18.7362	18.9725
Cep112;CEP112	16.0352	16.8857	15.9868	17.9354	17.5923	17.3973		15.7553		17.7739	17.7135	17.6112
Mdc1;MDC1	24.2658	24.2002	24.2304	23.7775	23.7732	23.7752	24.3613	24.3122	24.277	24.5652	24.459	24.418
Zscan26;ZSCAN26	20.0914	20.2284	19.8736	21.1425	20.9057	20.7759	20.8665	21.3205	21.2348	18.9115	18.6911	18.6361
Nol10;NOL10	24.6181	24.5814	24.6318	24.1964	24.2101	24.2119	23.961	24.0136	24.1451	24.4346	24.5913	24.5676
G2e3;G2E3	18.5856	19.08	18.8734	20.5793	20.9269	20.8499	21.3549	21.3126	21.539	19.9332	19.5692	19.2477
Krtcap2;KRTCAP2	19.105	18.4279	18.6622	17.4516	18.15	17.8162	18.3727	17.7974	16.7462	19.5527	19.2312	18.6976
Igf2bp2;IGF2BP2	24.4574	24.3686	24.4534	24.4522	24.5472	24.4797	23.0326	23.2586	23.217	24.0874	24.0694	24.0868
Rbm27;RBM27	24.7277	24.6867	24.6203	24.3327	24.3872	24.2681	24.5678	24.5832	24.7925	24.0331	24.0623	24.0644
Cdk5rap2;CDK5RAP2	18.3583	17.9088	18.319	18.681	18.5629	18.3407	17.4513	17.0909	16.7908	21.9322	22.0377	21.9915
Phf12;PHF12	21.3267	21.2569	21.1265	21.7002	21.4943	21.5208	21.4292	21.5562	21.6505	21.2585	21.2917	21.268
Sap30l;SAP30L	22.2379	20.6277	21.3695	22.3137	22.2781	21.7076	22.2511	22.188	22.1317	21.1492	21.7323	21.3287
Zdbf2;ZDBF2	23.1359	23.1218	23.1317	22.799	22.9328	22.673	21.9527	22.0639	21.9661	19.3614	19.3327	19.4828
Utp18;UTP18	25.8231	25.8312	25.8453	25.7845	25.6169	25.8179	25.7626	25.6568	25.686	25.4362	25.5519	25.5198
Coil;COIL	25.073	24.7763	24.757	24.9394	24.9671	24.7633	24.9163	24.9692	24.7971	24.9629	24.9854	24.8745
Luc7l3;LUC7L3	24.2492	24.1739	24.1758	24.376	24.3224	24.4411	24.2506	24.4386	25.0184	23.9843	24.0794	24.1559
Ctc1;CTC1	20.8836	20.7622	20.9543	20.9002	21.3338	21.0741	21.5719	21.3247	21.0019
Rap1gap2;RAP1GAP2	22.1188	22.03	22.1091		19.6583		20.6827	20.5606	20.2972	19.0563
Kat7;KAT7	23.5434	23.4881	23.4644	23.4981	23.5889	23.5223	23.051	23.4073	23.3188	23.6244	23.8258	23.6253
Etaa1;ETAA1	18.0983	18.1584	17.6297	18.0149	18.6845	18.4466	18.4884	18.5707	17.9377	18.0043	17.1896	17.3226
Med13;MED13	18.7543	18.8816	18.574	20.1302	20.1738	20.2302	19.7812	19.9136	19.6334	19.4649	19.017	19.4395
Wwc1;WWC1	21.5107	22.1199	21.9994	20.9444		21.3735	20.8991	22.4934	21.6938
Vezf1;VEZF1	21.7532	21.6486	21.6079	23.0307	22.8522	22.9697	21.8382	22.0322	22.0323	23.4673	23.5379	23.5286
Znf496	20.4172	20.3592	20.2843	21.179	21.0452	20.8112	21.1688	21.2959	21.4345
Brip1;BRIP1	15.9513	15.6992	16.565	17.2747	17.5415	17.6298	16.5649	17.6541	17.076	18.7756	18.3673	18.6911
Specc1;SPECC1	19.697	19.5651	19.789	22.0737	22.0542	21.7555	19.7015	19.4421	19.1538	21.5806	21.6934	21.7538
Myo1d;MYO1D	18.0679	18.1601	18.2519	17.3985	17.8573	17.5809	18.6993	18.5646	18.4564	20.7237	20.4267	20.3948
Kiaa0100	18.9336	19.2768	18.9662	19.3705	19.1544	18.7016	16.1591	18.6679	18.6319
Scaf1;SCAF1	22.4824	22.5096	22.644	22.1577	22.3252	22.1554	22.4566	22.5484	22.5423	22.7349	23.0446	22.8788
Thoc6;THOC6	21.9369	22.0092	21.9398	21.9461	21.9221	22.1786	21.9802	22.0764	21.908	23.3655	23.3537	23.1361
Ncoa4;NCOA4	20.514	20.4311	20.492		15.7218	16.5668	18.4354	18.4674	17.1417	20.1814	20.2958	20.1484
Fam169a;FAM169A	21.3999	21.2847	21.158	20.7132	20.2307	20.7642	21.5877	21.4065	22.2083	22.6542	22.8683	22.8755
Utp20;UTP20	26.0206	26.0125	26.0439	25.8858	26.0028	25.9642	25.5642	25.6239	25.688	24.9772	24.9944	25.0425
Acbd5;ACBD5	19.8362	20.0868	19.8664	19.5197	19.1803	19.078	20.0494	19.9704	19.1089	21.1151	20.1821	20.438
Setd5;SETD5	20.3045	20.2485	20.3097	19.9987	20.0491	20.2071	19.5274	19.6153	19.4683	18.2059	18.0122	17.7802
Fancb;FANCB		15.2566	16.9725	16.8234	17.2506	17.0083	17.1729	16.5869		19.4811	19.4596	19.3308
Large2;LARGE2							15.9506		14.4601	19.4892	19.0069	19.1971
Zdhhc20;ZDHHC20				20.8893		20.4829	20.957	20.4203	21.1053
Sin3a;SIN3A	23.7901	23.7747	23.7967	24.1602	24.2087	24.1589	24.3934	24.3425	24.479	22.8867	23.0118	23.0008
Nfatc2;NFATC2	14.4802			17.0783	16.4524	16.8721	17.9901	17.8881	17.7353
Xrcc1;XRCC1	21.7363	21.7353	21.8579	24.5992	24.2834	24.3765	23.2917	23.4017	23.1787	23.7085	23.72	23.6992
Prdm1;PRDM1	20.9169	20.8958	20.8444				18.4516	18.3525	17.4602
Irag2	19.0498	19.046	18.8576	15.305	17.1233	16.5996	17.4579	17.5605	17.557
Skil;SKIL				19.4759	19.7758	19.5692	19.844	19.6297	19.4639	20.8529	20.8221	20.5057
Hnrnpd;HNRNPD	29.3275	29.3741	29.3579	28.6607	28.5761	28.8399	28.8413	28.7786	28.8929	29.8532	29.8829	29.6024
Pmel	21.7323	21.5898	21.676
Tcf4;TCF4	18.6612	18.7913	18.5628	19.8637	19.9104	19.7538	20.2447	20.4655	20.5413	22.2795	22.0575	22.2399
Khdrbs1	28.348	28.3247	28.318	28.8533	28.8535	28.9215	28.7151	28.6668	28.8307
Klf4;KLF4	22.8071	22.8369	22.7433				17.2613	17.4969
Nfe2l2;NFE2L2	18.7284	18.6225	18.571	16.061	17.8276	17.7856	19.6612	19.3983	19.1373
Zbtb17;ZBTB17	19.3259	19.3674	19.2139	18.7188	18.475	18.2253	18.591	18.2932	18.6378	18.4924	18.6462	18.7491
Klf2;KLF2	22.449	22.4151	22.6097				18.8886
Hells;HELLS	24.8354	24.8094	24.7448	24.5854	24.5262	24.7771	26.0612	26.0867	26.176	24.8764	24.9865	25.0505
Serpinb6	17.4027
Orc2;ORC2	24.3653	24.4588	24.2916	24.5776	24.4625	24.5048	24.6158	24.6037	24.5393	23.5997	23.6698	23.8589
Elavl3;ELAVL3	18.657	18.9251	17.7334	19.6993	20.3497	19.5882	19.298	19.3889	18.4126
Cep250;CEP250	22.4443	22.5162	22.5223	21.9162	21.9591	21.8459	21.2707	21.4236	21.4022	21.492	21.7291	21.8901
Pml;PML	22.0477	22.2703	22.1096	19.8538	20.0527	19.7382	23.387	23.185	23.1529	21.1848	21.4597	21.2831
Ncor1;NCOR1	21.7768	21.6767	21.7251	21.2764	21.3982	21.4074	21.5903	21.6734	21.5866	25.1934	24.9243	24.8167
Jrk;JRK	17.7785	18.4339	18.715	21.7806	22.0479	20.3637	18.7719	19.0536	18.4771	18.7361	18.8402	19.0454
Vav2;VAV2										19.8996	18.6377	18.331
Lama5;LAMA5	20.5284	20.8241	20.5793	19.2231		18.4928	19.9106	20.1559	19.9336	21.0858	20.9429	20.7623
Tmpo	26.5533	26.5241	26.4688	27.6309	27.6886	27.6668	27.0235	27.0811	27.19
Nin;NIN	17.0837	17.441	17.3196	18.4705	18.4033	18.3629				19.1613	19.3734	19.6297
Nr0b1;NR0B1	23.4458	23.3764	23.4155				20.5906	20.3495	20.0969
Ei24;EI24	21.4977	21.0389	21.2394	21.4543	21.754	21.4851	22.6216	22.2813	22.2032	23.8862	23.6445	23.6503
Adam9	18.7687	19.0219	18.4762	18.8869	19.0373	18.6684	18.3743	18.4495	18.2359
Dpf2;DPF2	23.7517	23.7794	23.7138	23.7295	23.6822	23.9403	24.0175	24.1157	24.0852	23.4249	23.5588	23.7178
Prpf4b;PRPF4B	23.9647	23.9643	23.9376	24.3557	24.4315	24.4342	24.1572	24.2288	24.4224	24.4999	24.4864	24.4353
Ctcf;CTCF	24.1351	24.1436	24.1223	23.7167	23.6441	23.924	23.9265	24.0657	24.068	23.6514	23.6363	23.7046
Ezh2	23.8412	23.927	23.864	22.7676	22.8952	22.8789	23.5177	23.6977	23.6053
Il10rb	24.8536	24.9057	24.8798	25.4686	25.2723	25.4834	24.9665	24.8829	24.9077
Soat1;SOAT1	22.8522	22.1977	22.1009	25.6662	25.7541	26.009	24.2708	24.1252	24.1943	19.7845	19.4425	19.3018
Tcf12;TCF12	18.4339	18.7397	18.4545	20.2383	20.2124	20.0008	21.1832	21.4173	21.3577	19.581	19.5559	19.5459
Ctnna2;CTNNA2	20.054	19.4929	19.1808		19.1733		18.8291	20.1219	19.189	19.9383	18.5582	19.7708
Tfap2c	22.5238	22.5577	22.5187				20.8465	20.7729	20.4173
Apc;APC	20.0656	20.3331	20.2981	20.6056	20.7776	20.0196	20.1982	20.2689	19.9229	18.9288	18.8117	19.1815
Zfhx3;ZFHX3	20.8863	20.8246	20.8696	20.1675	20.1874	20.1559	20.6447	20.5254	20.6132
Ift88;IFT88	20.5436	21.0181	20.8446		21.0086	18.6108
Krt15;KRT15	22.6296	21.9111	23.3381	24.2931	24.2563	22.413	24.9574	23.8335	22.8781	24.98	25.0336	25.3934
Znf638	19.3231	19.5741							17.5934
Smarcd1;SMARCD1	24.3418	24.2917	24.3636	24.5942	24.6479	24.8156	24.7104	24.5538	24.7172	24.8878	25.0223	24.9463
Rev3l;REV3L	19.1805	18.8175	18.8245	17.6688	18.2067	18.1665	17.9284	17.3528	17.6192
Esrrb;ESRRB	25.5803	25.61	25.7948	18.6913	20.0053	17.8646	22.8411	23.0881	22.5989
Rad21;RAD21	24.264	24.2304	24.2289	24.0819	24.025	24.0526	23.7232	23.8234	23.8197	24.7383	24.8505	24.7446
Gpam;GPAM	18.4109	18.8153	18.9295	19.5977	19.8068	19.8399	19.9331	19.7669	19.5098
Ktn1;KTN1	24.3437	24.3069	24.301	24.3213	24.2413	24.4139	23.4998	23.5948	23.5819	24.6816	24.3154	24.275
Ktn1;KTN1	19.8767	20.3054	20.357	20.122	20.2631	19.3479	19.9637	20.2433	19.3196	24.6816	24.3154	24.275
Gli3	19.9726	19.1728	19.3301	20.5459	20.8702	20.8435	19.3478	19.1704	18.7318
Slc20a1;SLC20A1										20.8246		20.1906
Znf148	21.7439	21.7579	21.4975	20.9041	20.9215	20.9367	21.0246	21.145	21.0525
Has1;HAS1	22.0469			22.0947	21.4805	22.0457	22.9575	23.1025	22.4246	21.7121	21.106	21.1909
Ddx5;DDX5	28.5152	28.559	28.5915	28.8013	28.7159	28.8783	28.7577	28.8659	28.9272	28.7396	28.8319	28.8119
Hira;HIRA	22.619	22.6008	22.5252	21.9925	22.2459	22.2443	22.1115	22.0908	22.2807	22.3722	22.4008	22.5125
Atrx;ATRX	22.0914	22.1048	22.1444	23.5894	23.6776	23.4762	23.9493	24.108	24.091	22.2467	22.3911	22.3454
Elavl4;ELAVL4				20.5217	20.9493	20.1288
Dnajc1;DNAJC1	19.4023	19.4101	19.0428	21.185	20.8681	20.9207	20.5754	20.4857	20.4789	21.0238	20.5083	20.787
Kif3b;KIF3B	18.2215	17.7528	18.2783	17.5367	17.3539	18.5376	17.4889	19.9316	17.2793	21.2305	22.5059	22.5486
Krt14;KRT14	18.8777	19.8914	20.5105	19.9734	21.4372		22.1029	19.9597	21.1132	23.3006	20.1932	20.7859
Rai1;RAI1	20.1264	20.094	20.0916	22.7444	22.7521	22.5314	20.1729	20.3439	20.0923	18.0158	17.7872	17.4118
Adam12;ADAM12	20.6298	20.4844	20.619	20.259	19.9355	18.98	20.3807	20.1453	20.3242
Gpank1;GPANK1	19.9762	19.8606	19.9551	20.3874	19.6523	19.6951	20.0608	19.9032	19.8025	19.5295	19.598	19.5956
Myh10;MYH10	23.107	23.0477	23.126	25.1131	25.2069	24.9389	24.4653	24.5041	24.4804	26.4026	26.3903	26.4195
Npm1;NPM1	29.3509	29.2335	29.2515	30.3602	30.0066	30.5623	29.888	30.0345	29.83	30.6591	30.7499	30.1338
Nfe2l1;NFE2L1	17.3856	17.3891	16.7823				17.4254		16.9995	18.9961	19.2394	19.1651
Ctr9;CTR9	23.1971	23.3326	23.3027	23.3582	23.5921	23.7008	23.7568	23.7575	24.0289	23.9389	24.1816	24.0715
Cep131;CEP131	23.2708	23.2871	23.2548	24.5788	24.5628	24.4744	23.7421	23.9735	23.9678	23.0558	23.0575	23.0031
Sin3b;SIN3B	21.3678	21.3955	21.2174	21.0952	21.3121	21.3838	21.5276	21.4956	21.3782	20.7585	20.8591	21.0556
Trim27;TRIM27	22.7494	22.5573	22.5667	22.2714	22.2038	22.3565	21.7437	21.9251	21.7105	19.9689	20.4222	19.7575
Ttf1;TTF1	22.8013	22.7956	22.7461	23.4576	23.3606	23.3267	22.5794	22.6232	22.6132	22.3887	22.4337	22.4672
Trim21;TRIM21						17.376				19.1233	18.5113
Sf3a2;SF3A2	23.2814	23.2448	23.3768	23.2788	23.2535	23.6039	23.3516	23.3227	23.0271	24.1587	24.0804	24.0924
Sall3;SALL3	21.0628	20.7354	20.662	21.2029	21.2458	21.0026	19.2552	19.2538	18.6549	22.0245	22.1171	21.9762
Ss18;SS18	21.4793	21.3749	21.3292	21.7857	22.1336	21.9321	22.6608	22.3564	22.3468	20.3712	20.5025	20.8724
Jarid2;JARID2	24.1513	24.145	24.145	24.2325	24.3084	24.291	24.5826	24.693	24.82	24.1691	24.2201	24.1608
Trh;TRH	23.3701	23.4735	23.436	22.0773	22.053	22.1358	21.3256	20.362	20.0486
Snrnp70;SNRNP70	25.5458	25.5209	25.6162	25.7298	25.5839	25.6154	25.7458	25.8776	26.1189	25.5689	26.177	26.0242
Zrsr2	20.1506	19.8572	20.0532	19.5906	20.0535	19.7535	20.1844	20.1066	19.9724
Supt6h	24.1833	24.2258	24.1996	24.2459	24.2321	24.3491	24.2522	24.2949	24.3381
Atm;ATM	23.0067	23.0631	22.986	24.0505	24.0334	23.8849	23.5359	23.5383	23.6546	21.764	21.7799	21.8623
Irak1;IRAK1						13.7373				12.5249	15.4102	14.727
Ppp1r13b;PPP1R13B	16.5517	17.0777	16.8515				17.75	17.1853	16.9911
Sorbs1;SORBS1	19.6801	19.5285	19.5113	17.8611	18.3727	17.0566	18.606	18.9795	18.9709		17.7105	17.4087
Arid3a;ARID3A	22.0659	21.9563	22.062	23.0303	22.7835	22.8203	22.2377	22.1765	22.1709	22.919	22.8621	22.9977
Ccnc;CCNC	18.8482	18.7719		19.5593	20.0177	19.4153	19.8533	19.9966	19.9199
Vps72;VPS72	22.9329	22.5965	23.0724	22.588	22.5591	22.4777	22.65	22.6708	22.7508	22.037	22.6514	22.3658
Gm44505;Zfp91;ZFP91;ZFP91-CNTF										19.4038	19.6237	19.2647
Znf260	22.2723			21.4633	21.8706	21.8271	21.3541	21.6954	21.688
Zic2;ZIC2	23.5537	23.3511	22.9933	25.0429	24.5909	24.933	24.2579	24.2378	24.4554	24.065	24.1141	23.9456
Zic3;ZIC3	20.6717	20.5629	20.3768	19.4935	19.7423	19.7059	20.2668	20.455	20.0846	21.8754	21.6617	20.9741
Nup62;NUP62	24.444	24.3576	24.4681	24.1544	24.1211	24.2996	24.7436	24.7662	24.6071	25.6483	25.6495	25.6583
Pou4f2;POU4F2			13.0749	19.6106	17.5893	18.6896	18.6435	18.4681	19.4396
Rab34;RAB34	17.5712	17.4459	18.1069	19.3379	20.3315	19.5935	18.4341	17.6875	16.9784	21.2327	20.6701	20.9251
Raly;RALY	27.6283	27.7009	27.6161	27.9143	27.797	27.7935	27.7078	27.2919	27.2876	28.073	28.0091	28.12
Phc1;PHC1	22.8577	22.9026	22.9901	23.0143	23.0101	22.8944	23.1815	23.2223	23.2719	22.9772	23.1516	23.035
Tfe3;TFE3	22.4095	22.389	22.3071	24.1375	24.0845	24.0205	23.9337	23.941	24.0538	22.1269	22.1855	22.0027
Ccpg1;CCPG1	17.5023	17.8404	17.8469	17.2896	17.4506	17.2889	17.8984	17.8432	17.7615	18.7804	18.4023	19.0129
Ccdc18;CCDC18	20.2292	20.123	20.2192	19.5294	19.7107	19.2967	19.7719	20.0973	20.0453	20.8845	20.5545	20.8516
Utp14a;UTP14A;Utp14b;UTP14C	26.1452	26.0923	26.0969	26.641	26.6305	26.6695	25.8986	25.8554	25.9274	22.0174	22.0531	21.9926
Sf1;SF1	24.3872	24.5593	24.3991	24.321	24.366	24.5234	24.5207	24.4707	24.7765	24.0874	24.2304	24.2762
Nr6a1;NR6A1				19.9365	19.9851	19.997	19.2015	19.0282	19.5616	18.7403	18.5458	18.2469
Lefty1;LEFTY1;Lefty2;LEFTY2	21.6083	21.756	22.0026	19.224	19.6761	19.2288	18.2537	16.9263	17.2151	23.1625	23.298	23.1259
Surf4;SURF4	20.6888	20.646	20.8623	22.8406	20.7722	21.6053	22.4048	21.8343	21.5968	23.6552	23.439	23.8566
Zbtb7b;ZBTB7B	19.1629	19.1989	19.2359	17.3352	17.3335	18.6135	18.9432	18.95	19.2348	22.4027	22.3593	22.1236
Sqstm1;SQSTM1	20.7408	20.4445	20.4951	22.3035	21.8777	22.3157	21.9183	21.6078	21.3377	25.0746	24.8743	24.9294
H2bc3;H2BC3	22.9853	22.8193	23.0729	22.1024	22.2652	21.5782	22.0874	22.3614	22.4329
Top2b;TOP2B	23.9041	23.9462	23.9066	25.406	25.3978	25.3805	23.8994	23.7953	23.9551	26.2512	26.3878	26.2983
Ptpn13;PTPN13	19.3777	18.7663	19.2171	20.8915	20.8554	20.7163	21.1258	21.147	21.0463	21.5596	21.3539	21.3331
H2ac21	24.3722	24.3914	24.5147	24.3571	23.9537	24.1683	24.7741	24.6986	24.7938
H2ac20;Hist2h2aa1	24.2288	24.4128	24.2803	24.1782	24.1044	24.4249	24.4263	24.0687	24.2369
Hist2h2bb	34.0138	34.289	34.3281	34.0414	34.3686	33.86	34.1911	34.7297	34.8765
Plk4	17.7862	17.8928	17.7858	16.4088	16.3521	15.9899	16.9042	15.9389	16.1727
Zrsr1;ZRSR2	19.0386	18.5378	18.7256	18.0712	18.3105	18.1062	18.3802	18.5763	17.7709	18.9809	19.5017	19.4815
Ptpmt1	17.9203	18.1712	18.5711	19.1845	19.382	19.2844	19.054	18.7457	18.7059
Knl1;KNL1	21.0353	20.9988	21.0447	20.7091	20.4481	20.4075	20.5198	20.7294	20.8197	20.0273	19.9859	20.0079
Rbm12b2	21.3854	21.3579	21.3109	20.7914	20.9485	20.7859	21.5484	21.8225	22.2998
Ino80d;INO80D	21.148	20.9806	20.9721	20.6696	20.766	20.7621	21.4367	21.4461	21.4982	21.8191	21.886	21.857
Ino80d;INO80D	16.4726	16.6251	16.7851				16.9344	16.7879	16.8232	21.8191	21.886	21.857
Arhgef39;ARHGEF39		16.5659	16.3466			16.5485		15.0784	17.0554	19.8568	19.2331	20.0992
Frem1;FREM1	19.2637		19.7641		19.3994				19.2419
Tent4b;TENT4B	22.1724	22.2278	22.2533	21.9601	21.9628	21.9871	22.6156	22.743	22.7532	24.1642	24.1643	24.0759
Fnip1;FNIP1										20.6251	20.8219	20.6876
Znf280d	20.4822	20.502	20.5639	22.2035	21.1151	21.2532	21.3708	21.4385	20.7873
Srd5a1;SRD5A1		17.3355			16.7937		17.8836	18.1969	17.6872
Spty2d1;SPTY2D1	19.9963	20.3026	20.164	22.3175	22.0788	21.7863	21.4155	21.35	21.1195	20.3477	20.3322	20.6099
Pkp4;PKP4	22.8092	22.8223	22.8224	21.6625	21.3877	21.188	21.8933	21.9602	21.9563	21.1137	21.0231	21.078
Samd9l;SAMD9L				19.3191	19.584	19.2671
Pwwp2a;PWWP2A	21.2258	21.2595	21.1259	21.7802	21.7161	22.1968	21.0092	20.9711	21.0222	22.8515	22.7709	22.7517
Esco1;ESCO1	20.3035	20.0914	20.118	19.1344	19.5069	19.4123	20.2455	20.5745	20.6029	21.3768	21.4276	21.3546
Znf512	25.1047	24.9952	25.0205	25.4615	25.3643	25.5023	24.8061	24.9502	24.8693
Cdk13;CDK13	21.8467	21.9272	21.8568	22.313	22.4464	22.2426	22.5003	22.4488	22.4966	21.9454	21.9329	21.9218
Lrrcc1;LRRCC1	18.7961	18.9539	18.9855	20.1786	20.2911	19.9137	19.6787	19.3106	19.8562	20.4126	20.4432	20.6241
Msl2;MSL2	20.1522	20.1079	20.044	21.5044	21.3103	21.2653	20.7465	20.9398	21.0387	21.6367	21.9166	21.7893
Arhgap23;ARHGAP23	20.1849	20.2362	20.008	18.3449	19.2944	18.7524	17.9439	17.7156	18.3289	18.4403	18.9186	19.8277
Jmjd1c	21.1865	21.1586	21.1605	22.9678	23.1312	22.9575	23.0177	23.2323	23.2211
Isy1;ISY1;ISY1-RAB43	23.3154	23.4077	23.202	23.268	23.0931	23.2495	23.2026	23.0361	23.0798	22.4713	22.5495	22.5222
Tasor;TASOR	24.7319	24.7491	24.6981	23.2584	23.2455	23.0929	25.33	25.3401	25.3981	23.2852	23.3468	23.3555
Kazn	18.4603	19.2784	18.6628	18.0265	15.0626	17.6884	18.8602	18.822	18.7753
MORC2;Morc2a;Morc2b	22.0372	21.975	21.9771	22.8677	23.0465	23.1039	23.2591	23.162	23.475	24.5052	24.4935	24.537
Tmcc1;TMCC1	17.7319	17.8166	17.7947							19.3902	19.5633	19.032
Kiaa0753		18.1953	17.7013	17.9481	18.7815	18.2717
Pds5a;PDS5A	23.9061	23.8269	23.8962	23.7232	23.8542	23.6891	24.0784	24.1324	24.1593	23.917	24.1317	24.0862
Cep170;CEP170	21.137	21.081	21.0567	21.5074	21.5147	21.2877	20.2294	20.4566	20.4868	23.2742	23.1582	23.3551
Cdc5l	25.6658	25.6462	25.5996	25.5153	25.6183	25.5836	25.3989	25.4205	25.3284
Togaram1;TOGARAM1	20.2302	20.2713	19.6176	20.3023	19.871	20.0401	20.3137	19.9781	20.2266
Cep290;CEP290	22.5759	22.5963	22.6305	22.7053	22.8691	23.0333	21.7806	22.1226	21.695	21.0607	21.2519	21.5032
Znf629				20.8859	21.5352	20.9765		20.7535	20.1874
Usp7;USP7	22.8239	22.9012	22.8352	22.6756	22.8177	22.8222	22.7415	22.6024	22.5796	22.1416	22.0594	21.9587
Cgnl1;CGNL1	20.7167	20.6061	20.5405	22.4485	22.3	22.0007	23.557	23.5535	23.6209	24.1519	24.2312	24.1553
Ddx11;DDX11	21.1121	20.0971	20.198	20.6441	20.8688	20.3978	20.8996	21.0539	20.5248	18.7645	18.636	18.4247
Zfp948	18.1344	18.1963	18.0099	18.9673	19.9573	19.6968	19.4657	19.1115	19.3265
Ncapg2;NCAPG2	22.3699	22.5405	22.4689	22.5735	22.9232	22.4887	21.9204	22.0221	21.8898	22.2922	22.5055	22.565
Arhgap21;ARHGAP21	22.541	22.5024	22.4538	21.7757	21.7249	21.5346	22.6285	22.3173	22.3772	19.8049	19.7298	19.482
Nop58;NOP58	27.9303	27.8939	27.9383	27.6156	27.5135	27.7417	27.5561	27.6413	27.6374	28.096	28.1369	28.1275
Fastkd1;FASTKD1	22.2887	22.1903	22.0246		21.1301	21.8582	20.9983	22.039		18.6174	18.2187	18.5967
Nol4l;NOL4L				19.1978	18.5905	19.1199	19.5335	19.3318	18.795	20.2108	20.5574	20.2582
Smarca2;SMARCA2		18.4159	17.9785	20.8002	20.5166	20.4733	18.9298	18.1217	19.2709	22.2268	22.0636	22.1224
Pwwp3a;PWWP3A	22.75	22.6712	22.6709	23.3265	23.3775	23.3891	22.785	22.7965	22.989	21.2009	21.3164	21.2628
Lemd2;LEMD2	21.8536	21.9919	21.998	22.0567	21.9537	22.0003	22.06	22.1142	22.0853	23.7558	23.6443	23.678
Utp14a;UTP14A;Utp14b;UTP14C	21.6311	21.5608	21.6617	22.5253	22.7915	22.6235	22.5976	22.5955	22.4852	22.0174	22.0531	21.9926
Cdc14a;CDC14A				18.4333	18.0868	18.3404		17.2892	17.1693
Scap;SCAP				19.0031	18.8208	19.0396	18.8621	18.6127	18.5556	20.8921	20.6409	20.6949
Tedc2;TEDC2		16.3563	16.0198	16.4853	17.4074	16.9715	18.0163	18.1181	17.8765
Nckap5l;NCKAP5L	18.4478	18.7944	18.799	19.9858	19.9395	20.1316	19.1391	18.8533	19.1676	18.0781	17.598	16.6973
Krt42	21.8996	22.2419	22.3519	22.086	22.4589	20.2266	22.9461	20.961	21.9442
Krt71;Krt72;Krt79						19.2002		17.4423
Chpf;CHPF	18.305		18.0424	18.4027	18.2483	18.4725	19.2776	19.1897	18.9698	21.2581	20.5284	20.565
Znf219	23.627	23.7494	23.7339	24.1888	24.0432	24.3046	24.0835	24.0983	24.2412
Cep70;CEP70	20.2583	20.2315	20.2292	19.4074	19.5199	19.3107	19.0981	19.3673	19.271	23.2951	23.5469	22.8781
Utf1	27.0764	27.3666	27.1763	26.3778	26.0517	26.3942	28.6664	28.7541	28.4469
Med13l;MED13L	18.4342	18.142	17.9919	19.0436	18.9046	18.9821	18.5874	19.5619		20.2588	20.6465	20.5457
Zzz3;ZZZ3	20.9562	20.9277	20.8967	20.6376	20.8888	20.8747	20.6573	20.4818	20.6426	20.7381	20.6548	20.7387
Znf521				20.3992	20.4948	20.4306
Nipbl;NIPBL	23.2413	23.2489	23.2851	23.9364	24.0312	23.9851	23.5024	23.5145	23.5384	23.9435	23.9737	23.9554
B4galnt3;B4GALNT3	18.67	18.8911	18.9819				19.4494	18.9758	18.7367	19.3041	19.0699	19.4147
Pdcd11;PDCD11	27.0676	27.0469	27.063	26.8628	26.9755	26.9134	26.9992	26.9501	27.0923	26.9834	27.0381	27.042
Zfp646;ZNF646	22.2149	22.1646	22.2676	22.6147	22.6384	22.7265	22.3495	22.615	22.5006	22.1368	22.1049	22.2941
U2surp;U2SURP	25.1391	25.1606	25.1642	24.6718	24.8515	24.7273	24.7375	24.7618	24.8665	25.3419	25.5132	25.4832
Cpsf6;CPSF6	24.4361	24.4085	24.3864	24.0202	24.0023	24.0747	23.9122	24.1569	24.4782	23.7802	23.9824	24.0003
Ift122;IFT122				19.482	19.8215	19.4503	18.7951	19.0676	19.1588	18.2562	18.2951	18.5097
Kif24;KIF24	19.3365	19.2046	19.3689	20.4311	20.5251	20.6506	19.3177	19.582	19.5993
Fndc3b;FNDC3B	19.557	19.5602	19.5401	18.325	18.3707	17.8559	18.0606	17.8225	18.0662	21.2587	21.0854	21.1837
Rprd2;RPRD2	23.0748	22.9998	22.978	22.6305	22.8674	22.6976	22.7475	22.6751	22.3241	21.7555	21.8107	21.4492
Znf532				20.4157	20.0826	16.1553		19.9759
Dusp11;DUSP11	19.5216	19.1466	19.2554	18.3962	18.6316	18.4572	19.2444	19.0417	18.8663	20.9398	21.1465	20.8937
Rcbtb1;RCBTB1	18.7091	18.9637	18.6801	16.2639		18.1656	21.9817	22.2393	21.5097	15.2288	15.0286
Tbc1d31;TBC1D31	22.7943	22.8162	22.8295	23.387	23.3579	23.0495	22.2668	22.5738	22.5949	20.9954	20.9547	20.8824
Zc3h11a	24.0684	24.0697	24.0242	24.5155	24.4134	24.445	24.3402	24.2728	24.2793
Ddias;DDIAS	23.7896	23.9326	23.863	24.0637	23.8402	23.9467	24.4486	24.3892	24.0249
Zfp180;ZNF180	20.2845	20.7874		17.5465	17.5823	17.9722	19.5733	20.7894	20.9576
Eif4g1;EIF4G1	23.4726	23.5744	23.6081	22.5809	22.4374	22.5554	23.528	23.58	23.2364	23.2759	22.9167	22.8207
Kiaa1328	20.1362	20.317	19.9064	21.1478	20.9534	20.5527	20.2741	20.2891	20.1828
Soga3;SOGA3	18.1505	18.2136	17.7702	21.135	21.2183	21.1064	19.8319	19.833	19.9057	16.748	16.4306	16.127
Dhx37;DHX37	24.5682	24.527	24.5543	24.9128	25.0608	24.9068	24.843	24.943	24.9168	24.9231	24.8631	24.8091
Tonsl;TONSL	21.2649	21.1339	21.3936	21.8577	21.8037	21.9385	21.906	22.0074	21.7994	21.598	21.6342	21.4924
Rbm26;RBM26	24.026	23.9834	23.8839	23.248	23.423	23.1855	24.4139	24.1372	24.1397	23.8859	24.033	24.1583
Pprc1;PPRC1	20.584	20.5391	20.616	19.2893	19.8249	19.8826	19.801	19.7939	19.3653	18.6976	18.7656	18.0142
Zranb3;ZRANB3	18.4038	18.3286	17.7697	19.1382	18.1541	17.5821	18.3246	19.0572	19.0514	18.7188	18.5343	18.6056
Ddx31;DDX31	22.955	22.9631	22.915	23.8967	24.1164	23.9461	23.2276	23.1233	23.1571	23.3218	23.4755	23.4157
Paxip1;PAXIP1	21.3108	21.316	21.3131	20.9417	20.9185	21.087	20.8686	21.0133	20.852	20.8817	20.8264	20.7778
Znf740	21.6328	21.5661	21.6445	21.9538	22.2229	22.2858	21.9937	22.0236	21.78
Slx4;SLX4	19.0433	19.0115	18.9566	18.9815	19.311	19.3708	18.7869	18.9119	18.9334	20.3136	20.4961	20.6018
Kdm2b;KDM2B	22.4141	22.4499	22.3697	22.8749	22.9029	22.8192	22.4488	22.5932	22.5926	22.5113	22.6262	22.6525
CFAP20DC	19.5434	19.171	19.133	19.5335	19.2765	19.6416	19.7421	19.7561	19.3853
Nsd3;NSD3	21.9755	21.9434	21.9009	21.8369	21.9769	21.8205	21.1883	21.5035	21.5663	23.0814	23.166	23.3439
Znf280c	23.5168	23.3745	23.4799	24.5898	24.6217	24.6524	24.077	24.0208	24.1459
Thap4;THAP4	19.507	19.8869	18.7959	20.799	20.3752	20.6778	20.2239	20.174	20.1745	19.5564	19.6535	19.4247
Ints1;INTS1	23.2988	23.3591	23.4139	23.6577	23.7332	23.6882	23.4884	23.4526	23.373	22.5682	22.7326	22.6044
Snrnp200;SNRNP200	26.2737	26.2903	26.3132	26.3621	26.5028	26.4344	26.0131	26.066	26.2563	26.4059	26.5243	26.5017
Rrp12;RRP12	25.7552	25.7411	25.7592	25.7473	25.7732	25.7438	25.4404	25.3953	25.5199	25.6354	25.7146	25.7185
Cep135;CEP135	21.6666	21.7264	21.7155	21.3211	21.2021	21.0913	20.8448	21.1027	21.1328	21.1015	21.2914	21.5755
Smchd1;SMCHD1	23.9338	23.934	23.8744	24.7841	24.8179	24.7948	23.9314	23.9697	24.1203	23.8137	23.999	23.9605
Mbtd1;MBTD1	22.097	22.0724	22.2217	22.2701	22.181	22.1663	22.64	22.7081	22.6284	21.6506	21.7428	21.5638
Nes;NES	23.5114	23.4501	23.4944	26.5129	26.5318	26.4124	22.8784	23.0086	22.9442	25.8547	25.8852	25.7789
Frmd5;FRMD5							20.8753	20.217	19.9484
Alkbh2;ALKBH2	19.0438	19.0255	19.0547	18.1676	17.6038	17.8407	18.4487	18.0656	18.3036	20.2988	20.2424	20.0806
Txndc15;TXNDC15					17.4974					24.7028	24.9701	24.3657
Shkbp1;SHKBP1	19.7852	20.1253	19.9336	20.0544	19.8144	19.5622	20.304	20.739	19.8058	20.4035	20.3226	20.4081
Gm50318;Spata24;SPATA24							18.7056	18.8259	18.8075	19.1722	19.2184	19.551
Nrxn3;NRXN3				18.8374	19.3448		19.4207	18.9633	19.0832
Slf2;SLF2	20.2653	20.2976	20.2058	20.7388	21.0329	20.7752	20.2793	19.9887	20.0974	20.0803	19.9011	19.9821
Dennd2c;DENND2C	19.9709	19.9307	19.989				19.17	19.5337	19.5429
Ddx51;DDX51	25.0059	24.9882	24.9948	24.6972	24.5893	24.4873	24.7392	24.7179	24.6782	23.9974	23.954	24.0126
Zfp82;ZFP82				19.6818	19.9965	19.9873	20.8325		21.1696	19.4543	19.4172	19.656
Smarcd3;SMARCD3	22.189	22.0791	21.9777	19.1547	18.2141	18.5706
Dcaf13	25.5657	25.626	25.6853	25.1724	25.1457	25.2544	25.4482	25.4987	25.4779
Bend3;BEND3	23.5024	23.5797	23.5655	23.7861	24.0233	23.8689	24.1821	24.0536	24.142	24.8966	24.9879	25.0754
Ahdc1;AHDC1	24.0466	23.995	24.0478	23.8307	23.786	23.8127	25.32	25.3619	25.5426	21.5096	21.5715	21.5507
Rexo4;REXO4	24.753	24.6961	24.7588	25.4395	25.3888	25.3955	25.2409	25.183	25.2667	24.071	24.18	24.132
Fbxl19;FBXL19	21.5417	20.8249	20.8824	20.5384	20.8352	20.5874	21.6015	21.2746	21.7073	20.3287	20.3643	19.6783
Ints6;INTS6	23.0659	22.9512	22.973	22.9936	23.1376	23.2163	23.2053	23.0013	22.859	22.6133	22.6734	22.8272
Zbtb40;ZBTB40	19.8856	19.6781	19.7843	18.8234	18.8765	18.9937	18.884	18.6344	18.6697	21.126	21.2057	21.1048
Trim37;TRIM37	19.1912	18.8046	19.0241	17.1852	17.3555	18.7624	17.4352	18.4669	18.5454	18.4898	18.5311	18.623
Znf821	18.0222	18.224	17.9731	18.493	17.6787	18.2983	18.6727	18.1857	18.6965
Znf513	19.3074	19.4581	19.3335	19.9008	19.8402	19.5416	19.8693	19.5086	19.5896
Smarcc2	21.9534	21.9514	22.0642	23.4167	23.5574	23.6726	21.9225	22.1081	22.0832
Phldb1;PHLDB1	22.0207	19.4723	19.7155	21.7044	21.8859	21.7349	20.7097	20.9056	20.6785	20.2419	20.0898	20.0604
Zbtb39;ZBTB39			17.5358	20.1566	20.5384	20.005	19.4837	18.9643	19.7522	21.3529	21.349	21.6181
Kmt2d;KMT2D	22.2178	22.198	22.2032	22.0135	21.9766	22.0284	21.6464	21.4639	21.5462	21.5503	21.6968	21.7374
Msl1;MSL1	20.1963	20.0646	19.9797	21.3212	21.3093	20.9874	20.7372	20.7483	20.6429	23.8475	23.9138	23.8376
Chd4;CHD4	26.0355	26.0436	26.0397	26.3691	26.452	26.5306	26.7096	26.7811	26.9233	26.4545	26.5909	26.6322
Taf1c;TAF1C	21.8798	21.8632	21.8831	21.2104	20.9754	21.1466	21.3755	21.4064	21.5688	21.9751	22.06	22.0184
Ctif;CTIF					19.0382	18.2933	19.7557	19.5188	19.2389	18.9238	17.9266	19.1892
Dlgap3;DLGAP3	19.7391	19.9258	19.0472					17.231
Kif18b;KIF18B	22.2329	22.3717	22.3126	22.6121	22.8693	22.9634	22.4435	22.5882	22.7272	21.3533	21.4065	21.2665
Nup98;NUP98	25.5786	25.5972	25.5954	25.3635	25.2258	25.4088	25.787	25.821	25.706	26.7137	26.6268	26.6855
Tra2a;TRA2A	24.7494	24.7173	24.6458	24.1222	24.3838	24.463	24.6374	24.4006	24.8193	24.8163	25.035	24.98
Cdc14b;CDC14B;CDC14C	17.877	18.7987	18.4803	20.6786	20.6397	20.5808	19.3481	19.5774	19.3279	17.2457	17.8767	17.5713
Cramp1	17.0322	17.1265	16.9495	18.4377	17.9748	18.5606	18.1984	18.1571	18.4719
Smarca1;SMARCA1	20.772	20.5501	20.6854	23.9436	23.9145	23.8973	22.0673	21.8658	21.9887	24.7572	24.8362	24.7714
Zfp866;ZNF878	17.4048	17.6478	17.5964	16.6246	17.1178	17.6594	17.0341	17.3857	17.1143
Med16;MED16	20.8062	20.8925	20.8919	20.9507	20.9354	21.0248	21.1598	21.1206	20.9944	21.5325	21.6099	21.6466
Bms1;BMS1	26.1928	26.1809	26.1591	25.6733	25.7989	25.6696	25.6357	25.6144	25.7659	25.3483	25.4171	25.3324
Gnl3l;GNL3L	22.6568	22.4894	22.5734	24.0584	24.141	24.122	23.7548	23.8691	24.0512	22.8512	23.0545	23.0554
Ccdc57;CCDC57	18.4594	18.4781	18.3149	19.3118	18.5262	18.6151	17.8517	18.5203
Camk2d	16.8384			19.5358	18.5484	18.6142	18.6893	17.5706	17.7424
Rbm15b;RBM15B	21.5345	21.6119	21.5568	22.7073	22.6191	22.2989	21.7645	21.86	21.8941	23.0483	23.0915	23.1626
Nfrkb;NFRKB	22.6367	22.6306	22.6327	22.376	22.299	22.3018	22.9636	22.8913	22.9389	22.7568	22.6982	22.597
Rhbdf1;RHBDF1			20.0756	17.3587	19.8889	18.2649	19.9808	20.4445	19.8091
Rif1;RIF1	26.4269	26.4302	26.4387	25.585	25.6369	25.5048	26.6108	26.7262	26.7033	25.1855	25.1675	25.1368
Kmt5c;KMT5C	22.6119	22.5139	22.4123	22.5328	22.4805	22.4669	21.772	22.0246	22.1324	21.3224	21.4676	21.5287
Neil2;NEIL2										18.6649	18.123	18.2742
Ppp1r9b;PPP1R9B	20.5023	20.5872	20.4132	21.3376	21.7552	21.2044	21.2078	21.3004	21.1277	20.3339	20.3503	20.4005
Fam120b;FAM120B				18.4103	19.3547	18.76		18.243		20.1971	20.4521	20.3173
Cenpe;CENPE	21.9552	21.946	21.9029	21.9187	21.912	21.8177	22.1925	22.435	22.6783	19.8129	19.5407	19.8938
Gnptg;GNPTG										19.991	21.0606	20.678
Ccdc88c;CCDC88C	21.491	21.6039	21.5941	20.4375	20.3911	20.0237	22.1237	22.1005	21.8359	20.9208	20.7558	20.772
Ift172;IFT172	19.2925	19.6852	19.869	19.9575	19.5746	19.5253	18.9106	18.7683	18.9503	16.9397
Wdfy3;WDFY3	19.5034	19.5769	17.6732	19.1207	19.9656	18.5365	19.5655	19.3501	18.6773	20.2575	19.7937	19.7264
Dnd1;DND1	22.0973	21.9004	21.7858		21.0005		20.9416	20.9143	20.7619
Ubr2;UBR2	25.7522	22.8832	25.7459	22.5688	20.5946	23.2103	21.9254	22.0508	22.0686	19.0156	19.1442	18.7222
Dot1l;DOT1L	20.089	20.0399	19.9517	20.848	20.7797	20.7089	20.5668	20.6638	20.5283	23.3731	23.2956	23.372
Znf653		16.8845		19.4517	17.5116	18.9112	17.9073	18.763	19.1004
Wdr90;WDR90	20.6816	20.5944	20.6022	21.7509	21.8364	21.7391	20.4792	20.5672	20.3934	19.9464	19.9221	20.006
Jade1;JADE1	23.7499	23.6245	23.5139	20.8222	20.4277	20.5446	22.8013	23.0353	23.0423	21.9185	21.7354	21.8608
Ddx55;DDX55	20.9018	20.8499	20.8223	21.4292	21.5713	21.4028	21.5425	21.7016	21.5161	22.5273	22.4504	22.7248
Cfap97;CFAP97		14.7469	14.3635	17.9984	16.7032	17.5546				19.7695	19.399	19.9352
Smpd4;SMPD4	24.427	24.4705	24.4881	24.3043	24.3816	24.213	24.6608	24.6246	24.6665	23.9588	23.9275	24.0052
Klhl9	18.3296	17.8691	18.8494		19.0043	18.6382	20.0137	20.356	20.0757
Ino80;INO80	22.6295	22.7026	22.6112	21.7415	21.9871	21.7591	22.3568	22.4345	22.4287	22.5598	22.6006	22.3994
Kdm3b;KDM3B	20.9587	21.0521	21.0062	20.9405	21.0784	20.8618	21.6209	21.6129	21.4056	22.7522	22.4063	22.205
Zc3h4;ZC3H4	22.2922	22.2614	22.2189	22.6055	22.4528	22.3241	22.1666	22.1901	22.5939	23.1008	23.3524	23.3088
Fnbp4;FNBP4	22.3384	22.2435	22.2624	22.686	22.6366	22.5769	22.5027	22.6336	22.5635	22.4188	22.5682	22.6881
Cep162;CEP162	20.8861	20.8283	21.0186	21.1442	20.9976	20.746	20.1245	20.4965	20.6796	19.2982	19.316	19.4216
Ninl;NINL	17.6275	17.5776	17.2655	19.4529	19.171	18.7949	18.702	18.2697	18.269	19.2787	19.1279	19.3323
Taok2;TAOK2	21.5942	21.3852	21.3863	21.8909	21.9117	21.7216	22.2697	22.2023	22.1226	20.7808	20.6859	20.7503
Kdm1a;KDM1A	23.001	23.1531	23.0383	23.6145	23.6091	23.729	23.8755	24.0542	23.8923	25.1813	25.15	25.1415
Nemp1;NEMP1	20.3685	20.7636	20.592	21.9175	21.4246	21.6402	20.8804	20.9175	21.0173	20.4365	20.0247	20.1904
Jade2;JADE2	18.0444		18.0224	20.2493	20.3464	20.3429	19.1761	18.6891	19.0449	20.5126	20.569	20.595
Nup188;NUP188	23.7059	23.7444	23.7609	23.5998	23.6718	23.5834	23.8408	23.9524	23.9368	24.4609	24.5492	24.4845
Mlec;MLEC	23.3384	23.3469	23.2854	22.4106	22.2603	22.6154	23.0476	23.2405	22.8664	23.7973	23.2128	23.1053
Ncapd3;NCAPD3	22.5757	22.6094	22.753	22.9583	22.8337	22.8574	22.4579	22.4371	22.3985	24.8384	24.9543	25.0322
Wdr43;WDR43	26.6466	26.6695	26.6639	26.5119	26.4046	26.5431	26.4379	26.5173	26.4308	25.7805	25.8215	25.7645
Syne2;SYNE2	22.1593	22.0603	22.1222	23.4628	23.4952	23.0438	22.4624	22.3347	22.1327	24.1432	24.2182	24.2601
Gm5773;Spop;SPOP;Spopfm1;Spopfm2;Spopfm3;Tdpoz1;Tdpoz2;Tdpoz3;Tdpoz4;Tdpoz5;Tdpoz6;Tdpoz7;Tdpoz8;Tdpoz9;Tdpoz9-ps1	19.0071	19.4088	19.4079	20.5727	20.725	20.8958	20.9599	20.8574	20.7107	19.7381	19.5228	19.5604
Akap9;AKAP9	22.2861	22.2932	22.2657	22.5457	22.5891	22.3172	22.2231	22.3629	22.4137	21.538	21.5246	21.6289
Synm;SYNM	19.4071	19.3613	20.0663	21.3242	21.3272	21.3751	19.0032	19.8972	19.7013
Dpy19l3;DPY19L3	16.2818			18.9371	18.3302	17.6498	18.5157	18.7768	18.5936	20.5418	19.9842	19.812
Ano5;ANO5				16.8167	18.8162	18.902	19.5045	19.4381	19.4022
Polr1g	22.5643	22.5074	22.6017	23.0803	22.9673	22.8308	22.7753	22.6232	22.5152
Polr1f;POLR1F	22.7348	22.6669	22.7787	23.3509	23.1218	23.2178	22.9152	22.6577	22.603	22.0704	22.1286	22.2704
Ostc;OSTC	20.556	20.2998	20.6194	19.4453	19.796	20.4557	20.7591	20.201	19.6392	21.2841	20.7888	20.7595
Polr1h;POLR1H	22.9379	22.8104	22.7783	23.5364	23.5191	23.4859	23.4708	23.1613	22.8633	18.6991	18.5951	18.5872
Mtch1;MTCH1	19.4715	18.9967	19.1372	21.9115	21.4855	21.36	20.9572	20.896	19.9012	21.2078	21.2862	20.5966
Tex14;TEX14	19.3651	19.7143	19.6996			15.8716		18.9861	19.2991
Rsl1				17.7956	18.2208	18.1428	18.6369	18.5327	18.504
Syncrip	27.2602	27.2868	27.2196	25.9949	26.1308	26.0561	26.0921	26.0738	26.0408
Med26;MED26	20.5254	20.5278	20.1346	20.3716	20.5851	20.2946	20.2107	20.3085	20.0349	20.8959	21.007	20.8831
Inava;INAVA								15.8668		20.0684	18.94	19.4443
Luc7l2;LUC7L2	23.8494	23.9059	23.8699	23.7624	23.8046	23.734	23.7653	23.8544	23.9906	24.2088	24.0399	24.2772
Rpf1;RPF1	25.1284	25.0489	25.0725	25.026	24.9967	25.0131	25.1595	25.1264	25.0619	25.9149	25.8374	25.6986
Duxbl2				16.7822	17.6209		19.7401	19.8741	19.7583
Zfp397;ZNF397				18.5061	18.5343	18.5498	18.7271	18.6732	19.7978	20.2376	20.2939	19.9803
Stk40;STK40				18.9446	18.6236	18.6327	18.1115	18.3883	17.9072
Dek;DEK	24.3432	24.5321	24.4038	24.7949	24.7129	24.488	25.0578	24.958	25.109	26.9225	27.2012	27.1878
Fbxo11;FBXO11	19.7302	19.9196	19.9918	20.2767	19.8444	19.8746	19.7507	19.6575	19.5235	19.6732	19.7752	19.716
Zfp748;ZNF845				18.5347	17.8268	18.2969	18.6133	18.8427	19.1386	20.7483	20.6493	20.8389
Prr14;PRR14	21.2373	21.2229	21.1175	21.2361	21.4013	21.543	21.2684	21.2767	21.2749
Shprh;SHPRH	21.4753	21.4718	21.4762	22.1871	22.2392	22.219	21.4134	21.525	21.4979	22.288	22.4196	22.3288
Dzip3;DZIP3	19.9412	19.9393	19.4018	20.6635	20.5715	20.5212	19.4343	19.8659	19.4001	19.1158	18.7796	19.3533
Mybbp1a;MYBBP1A	28.9849	29.041	29.0572	29.3815	29.5256	29.4724	29.0146	29.0471	28.9622	27.1247	27.0851	27.1191
Zic5;ZIC5	20.2371	20.221	20.1841	21.804	21.9666	21.7288	22.0583	22.2103	21.9847	23.1698	23.1841	23.1571
Gpatch2;GPATCH2	20.3773	20.3991	20.3796	20.8868	20.8106	20.7977	20.5349	20.5739	20.4901	20.3144	19.9464	20.1249
Maco1;MACO1	20.8491	21.02	20.6536	21.4812	21.5165	21.4236	21.7285	21.7724	22.01	20.1971	19.6824	19.4076
Ccnt2;CCNT2	21.3667	21.2101	21.0074	21.3676	21.0963	21.1868	21.8831	21.55	21.699	19.4763	19.6616	19.6753
Ints7;INTS7	21.828	22.0124	22.1506	22.3624	22.4308	22.5396	22.2209	22.2718	22.0901	21.4254	21.6424	21.745
Olfr301				21.3131	21.2804	21.3903	20.9813
Ckap2l;CKAP2L	20.9013	20.6069	21.0789	22.28	22.6207	22.4034	21.7659	21.9805	22.0295	21.8335	21.7544	21.8898
Cep120;CEP120	21.9955	21.8856	21.8125	21.6625	21.7401	21.6634	21.5252	21.8479	21.8486	21.1278	21.2837	21.3243
Znf516	20.538	20.4719	20.5078	22.5278	22.4994	22.3642	22.9269	22.9256	23.0872
Zfp184				18.923	17.9728	18.4479	17.0247	16.9369
Zfp606;ZNF606	20.3372	20.5115	19.842	17.0788	17.341	17.2817	20.5876	21.178	20.7572
Enkd1;ENKD1	20.4872	20.3943	20.5593	20.7396	20.9857	20.8336	20.7483	20.8128	20.6172	18.2743	18.7745	18.9989
Sgo2	22.6535	22.6647	22.5698	21.9946	22.3144	22.2223	22.4899	22.5393	22.4347
Nacc1;NACC1	25.4488	25.5108	25.4973	25.1658	25.1627	25.2375	25.6064	25.7348	25.9609	23.6648	23.7835	23.7589
Supt20h	20.845	20.9065	20.8612	21.034	21.2714	21.2301	21.022	21.1861	20.9512
Rexo1;REXO1	20.6254	20.6221	20.62	21.7461	21.8007	21.387	21.2655	21.193	21.2405	20.0053	20.226	19.7345
Mib1;MIB1	20.3288	20.3587	20.4326	21.4933	21.1745	21.0741	20.491	20.3972	20.8666	20.9341	20.8102	21.1932
Rsbn1;RSBN1	20.8207	20.7771	20.8552	20.6967	20.5234	20.6235	20.9938	20.8805	21.1518	21.0611	21.2261	20.9366
Fnip2;FNIP2	21.9987	21.7593	21.759	22.0969	21.9197	21.8409	21.5022	21.2486	21.084
Sipa1l2;SIPA1L2	21.2869	21.3361	21.2475	20.0766	20.0494	19.8232	20.6888	20.69	20.2583	20.5399	20.4501	19.7081
Klhl13;KLHL13						15.3861	17.8532	17.5617	17.5786
Kansl1;KANSL1	20.7805	20.7657	20.745	20.8038	21.0975	21.3298	21.3214	21.2072	21.3454	20.5184	20.7684	20.5366
Erbin;ERBIN	19.9342	19.7615	19.805	19.1946	18.8148	19.2138	18.4803	18.0611	18.0606	19.0761	18.6409	18.88
Gramd1b;GRAMD1B	18.3139	18.5818	17.3184				18.7509	18.9046	18.65	16.0784	13.9481	14.0902
Phf8	21.9421	22.0062	22.0642	22.1472	22.3797	22.1702	22.3477	22.3791	22.5849
Dnajc16;DNAJC16	20.0323	20.1012	20.1113	19.603	20.0846	20.1141	20.4101	20.5275	20.4054	21.3381	21.1565	21.0791
Znf423	18.7438	18.9805	19.1492	21.508	21.6431	21.6453	20.2015	20.1166	20.2306
Clasp1;CLASP1	22.1704	22.2131	22.1608	23.6871	23.6835	23.4999	22.8699	23.0949	23.2365	21.9907	21.751	22.1159
Rere;RERE	19.9611	19.7987	20.1331	21.8798	21.8377	21.9868	21.1083	21.1176	21.1439	20.8718	20.0219	20.2994
Arhgef17;ARHGEF17	19.6688	19.8196	19.848	20.4975	20.7404	20.0606	20.44	20.15	20.0161
Cep170b	20.68	20.7515	20.489	20.7877	20.9771	20.4642	22.225	22.1364	22.0271
Pum2;PUM2	21.5885	22.0253	21.9183	20.8443	20.6498	21.0487	21.2073	20.8081	21.276
Suz12;SUZ12	24.1155	24.1023	24.0871	23.3087	23.1479	23.2921	24.1136	24.0202	24.0446	23.3994	23.4538	23.1851
Scrib;SCRIB	23.677	23.692	23.653	23.1858	23.2262	23.0701	23.925	23.8342	23.7897	22.4467	22.2025	22.3447
Pum1	23.2464	23.1151	22.9994	22.3465	22.1244	22.4813	22.3437	22.7571	22.3161
Nup214;NUP214	25.8264	25.855	25.7573	25.8326	25.7013	25.7419	26.1412	26.1972	26.0966	26.6264	26.4791	26.4721
Sestd1;SESTD1	19.6863	19.5893	19.6949	20.7899	20.3911	20.9833	19.767	20.8898	20.4762
Ints2;INTS2	22.4691	22.5662	22.5772	22.7722	22.7826	22.8002	22.5845	22.542	22.3287	22.6108	22.5663	22.345
Mogs;MOGS	22.5225	22.6803	22.3404	23.1607	23.1349	23.0376	23.001	23.0505	22.988	24.0625	23.826	23.7394
Rpp38;RPP38	22.8732	22.7421	22.6692	22.7416	22.9541	22.9031	22.7259	22.498	22.2679	23.5791	23.6647	23.3502
Taf1;TAF1;TAF1L	21.6282	21.7378	21.7396	21.018	21.138	21.1638	21.5475	21.6371	21.701	20.7404	20.7668	20.7613
Sdad1;SDAD1	23.7777	23.7972	23.7834	24.902	25.0511	25.101	24.4827	24.4181	24.4038	24.718	24.7227	24.754
Cep104;CEP104	19.5175	19.4615	19.2977	18.7608	19.0617	19.1168	18.0957	17.9364	18.6496	19.1841	19.2316	19.252
Chst14;CHST14	14.3999			18.2243	18.4268	17.8762	17.881	17.5759	16.1806	20.6581	20.613	20.3741
Fancd2;FANCD2	21.4882	21.3798	21.4617	21.4	21.3436	20.9951	22.2145	22.2421	22.2675	22.9776	23.0299	23.0055
Ints8;INTS8	21.751	21.871	21.7978	21.8815	21.9906	21.982	21.7943	21.6594	21.656	21.61	21.4703	21.2715
Camsap3;CAMSAP3	21.1639	21.1369	21.0265	21.4288	21.3146	20.9635	22.4392	22.5042	22.4727	21.8546	21.4232	21.4944
Trim56;TRIM56	19.9258	19.8941	20.2858	21.6656	21.8312	21.5997	20.0349	20.3862	20.6494	20.6861	20.8221	20.9023
Sra1;SRA1	22.0114	22.7734	23.0081	22.4523	23.4888	22.7899	22.5486	21.5276	20.8927
Zfp729b	17.7364	17.4232	16.9511	18.3774	18.8081	18.8327	18.7966	19.0136	19.1244
Akna;AKNA	18.0204	18.3136	16.954	16.5007	17.259	16.6191		16.6373	16.7259	20.3811	20.2624	19.9168
Dhx33;DHX33	24.0166	23.9623	24.007	24.6549	24.8235	24.6953	24.2416	24.2079	24.2691	24.0073	24.1129	24.0927
Ppp1r10;PPP1R10	23.1095	23.1732	23.1638	23.4217	23.3468	23.2787	22.9687	22.8042	22.9476	23.35	23.3148	23.2422
Znf569	20.7473	20.837	20.2909	19.2378	19.4841	18.9472	19.9716	20.1942	20.0015
Kirrel1	19.3578	19.7178	19.6318		18.3002		17.2564	17.5618	17.4127
Homez;HOMEZ	18.1041	17.7823	18.04	19.4955	19.7783	19.654	19.6244	19.6677	19.3822	19.7301	19.9241	19.6264
Ubn2;UBN2	22.4258	22.4896	22.5257	22.3369	22.29	22.2642	22.3075	22.1333	22.1049	23.5937	23.4948	23.4739
Tnrc18;TNRC18	24.0679	23.9775	22.2608	23.9933	24.5365	23.0815	23.6101	24.4398	23.9639
Kif20b;KIF20B	23.1241	23.0692	23.0971	22.6865	22.837	22.6273	22.6524	22.5968	22.5657	22.8715	22.9342	22.8999
Lrrc8a	18.9733	18.8891	18.5483	19.5465	19.7669	19.5301	18.6252		18.3294
Mtdh;MTDH	25.6476	25.5361	25.6109	26.3711	26.1317	26.1187	26.5819	26.6369	26.6067	23.8309	23.5657	23.5364
Mis18bp1;MIS18BP1	23.2047	23.2555	23.2169	22.6054	22.7527	22.6623	23.0838	23.0935	23.0863	23.3182	23.2949	23.2687
Zbed4;ZBED4	20.398	20.2771	20.2669	21.3212	21.4826	21.4186	20.442	20.645	20.9681	20.1493	20.2016	20.3872
Fbll1;FBLL1	27.5993	27.6053	27.6229	27.2831	26.5537	27.1517	26.9372	26.3972	27.2579	26.3563	26.306	26.0674
Ddrgk1;DDRGK1	21.2776	20.5925	21.2305	21.1842	21.4504	21.2694	21.2977	21.2851	21.3208	22.0596	21.7083	21.7092
Vrk1;VRK1	25.5446	25.5356	25.4847	24.8986	25.0472	25.0735	25.2308	25.3051	25.5512	24.8063	24.8644	25.0113
Zbtb24;ZBTB24	18.048	17.8821	17.8728	18.819	19.4441	19.7323	19.2551	19.3283	19.4444	20.2564	19.949	20.2365
Sympk	24.0992	24.0936	24.1111	23.9647	23.9296	23.9645	23.7312	23.7229	23.7414
Usp6nl;USP6NL	19.2806	19.0273	19.5787	19.146	19.7606	19.7322	19.3384	19.2728	19.3857	19.231	19.0942	19.4092
Nrde2;NRDE2	21.9422	21.8755	21.9079	20.7473	21.0238	21.0306	21.4688	21.4844	21.3073	21.0081	21.1597	20.717
Kxd1					19.303	19.3171	19.4231	18.6981
Acad11;ACAD11	21.784	21.9521	21.8742	21.8036	21.7421	21.5834	22.5833	22.6095	22.4833	20.4192	20.4183	20.4682
Mppe1;MPPE1	18.385		17.8376	17.1822	15.6897	17.3744	18.6554	17.9788	17.7708
Fam76b;FAM76B	22.2456	22.0767	22.0629	22.2994	22.5238	22.1278	22.5058	22.8411	22.9646	19.6807	19.9265	19.9191
Zfp101;Zfp472;Zfp81;Zfp952;Zfp955a;Zfp955b;ZNF101					17.4015	17.2882	18.2342	18.1256	18.7529	19.2211	19.4862	19.7865
Samd4b;SAMD4B	19.3852	19.3374	19.7127	19.4048	18.3833	18.6301	20.061	18.545	17.8135			20.3782
Prickle2;PRICKLE2	19.7779	19.515	19.5843	18.4961	18.9076	19.7352
Hmgxb4;HMGXB4	21.3056	21.4321	21.3645	20.2369	20.6443	20.5796	20.9202	21.2373	21.1838	21.0544	21.1931	21.3732
Ddx10;DDX10	24.8481	24.8608	24.8548	24.7458	24.8997	24.8243	24.7219	24.8175	24.8223	25.3018	25.3541	25.382
Kdm5b;KDM5B	23.2274	23.2239	23.2494	21.7576	21.6632	21.765	22.3242	22.4058	22.3196	23.2058	23.3104	23.3354
Dapk1;DAPK1	19.4275	19.7683	19.5818	20.6581	20.7005	20.6374	21.3794	21.4371	21.1406	18.7541	19.7566	19.4924
Zik1;ZIK1				16.5363	17.3232	16.5673	16.6607	17.2385	15.814
Safb2;SAFB2	23.4978	23.5088	23.4516	23.6962	23.6686	23.7207	23.5549	23.5334	23.7834	27.3635	27.3885	27.4548
Rbbp8;RBBP8	19.0336	19.3261	19.3454	18.4433	19.3705	18.6541	20.1924	20.3399	20.6072	20.6862	20.5336	20.4064
Clspn;CLSPN	20.8295	21.3595	20.8837	21.2996	21.5396	21.3519	21.4919	21.5838	21.8057	20.2547	20.1904	20.0417
RBM12B;Rbm12b1;Rbm12b2	18.9514	18.81	18.7581				18.1362	18.7341	18.9714	23.5007	23.8321	23.6493
Afap1;AFAP1	19.4367	16.4896	19.7322	18.442	18.5718	18.2422	19.4854	19.5539	19.1815	17.3206	16.6324	17.462
Pde4dip;PDE4DIP	19.3752	19.2873	19.5997	18.9628	19.983	18.7104	18.8693	18.8967	19.4366	19.5409	19.4481	19.3705
Zc3hc1;ZC3HC1	24.064	24.0724	24.093	23.8166	23.6613	23.8434	24.06	24.2704	24.3141	24.2216	24.1659	24.2554
Trrap;TRRAP	23.6284	23.6642	23.6879	23.5969	23.646	23.7052	23.483	23.558	23.6525	23.2144	23.4349	23.387
Tnc;TNC				19.1058	19.3594	18.8971	19.171	19.3919	19.5809
Ofd1;OFD1	21.2544	21.2135	21.1988	20.9998	21.0209	20.9051	20.4617	20.4874	20.649	22.1454	22.0956	22.2324
Topors;TOPORS	21.7425	21.7904	21.6545	21.2373	21.1053	20.8958	21.8742	21.6391	21.7927	20.0336	19.8386	20.1111
og;OG;OGP8	22.8201	22.8984	22.9135	19.4756	19.9574	19.7723	18.848	18.6059	18.6481	21.1595	21.2385	21.4347
Vangl1;VANGL1	18.8883	18.8196	18.7935	20.1755	20.1717	19.8756	18.7447	18.6167	18.7219	19.8136	19.3021	19.7655
Pkhd1l1;PKHD1L1	19.6714	20.2488	20.196
Fmr1nb;FMR1NB	18.9519	18.6565	18.7798				19.8637	19.6703	18.9347
Slc26a11;SLC26A11	20.097
Snx32;SNX32	17.537		17.2782	20.3367	20.2884	19.9558			16.9541
H1-10;H1f10	23.7195	23.8968	23.7264	25.0971	25.1805	25.0921	23.9032	24.3432	24.1647	27.0944	27.3394	27.1644
Crls1;CRLS1				18.3369	18.396	17.8795	18.7192	18.3173	17.651
Stk35;STK35	20.6661	20.5733	20.5184	19.772	19.333	19.4328	19.7293	19.6988	19.4667	20.0366	20.0711	19.9824
Them6;THEM6	18.3043	18.6097	18.5471	20.7184	20.0038	20.4955	19.6575	19.4158	19.1735	20.9644	20.5523	20.1027
Znf18	15.6187	15.8031	16.4897	17.2911	17.7715	17.9342	17.5982	17.2666	17.019
Tmem39b;TMEM39B	16.3308			18.6727	18.8955	18.2132	17.8264	17.652	17.6417	17.1575	16.5328	17.116
Mphosph10;MPHOSPH10	25.8789	25.8514	25.86	25.4251	25.5406	25.4212	25.5224	25.5486	25.6306	24.8467	24.8584	24.966
Prr3;PRR3	20.8002	20.7497	20.0196	20.994	20.8103	21.1747	19.8541	19.4376	19.8185
Ankrd26;ANKRD62	19.3418	18.8795	18.3087	18.8248	19.1107	18.8351	18.9547	18.7983	18.5931
Sox21;SOX21				19.1745	19.049	18.798				21.4721	21.4898	21.0091
Pcid2;PCID2	22.0642	22.351	22.0738	22.465	22.1894	22.3658	22.4046	22.064	22.3775	21.9865	22.0114	21.6989
Pimreg;PIMREG	20.8973	20.8074	20.9312	22.656	23.048	22.9847	21.7638	21.7554	21.6544	22.4188	22.1663	22.2939
Ppp2r2c;PPP2R2C	18.5261	18.2264	18.6291	19.432	19.3929	19.6425	19.9259	19.7998	19.356	20.4742	19.6083	19.6273
Hnrnpa3;HNRNPA3	29.8726	29.8881	29.9149	29.0773	29.3641	29.3756	29.414	29.7051	29.8613	29.1165	29.2441	29.2935
Ctdspl2;CTDSPL2	24.13	23.9309	23.9561	23.9621	23.9038	23.911	24.3972	24.4949	24.5169	24.0695	23.989	23.9368
Nol12;NOL12	22.3538	22.2218	22.3822	23.4272	23.4465	23.4176	22.8466	22.9652	22.9579	21.865	22.0899	22.0612
Poldip3;POLDIP3	26.3168	26.3177	26.3205	26.489	26.3693	26.402	26.0939	26.0387	26.1175	25.7137	25.7641	25.6805
Tet3;TET3				17.6301	17.6181	17.3213	16.1979	16.4771	16.3739	17.8904	18.0876	18.0226
Znf365	18.5925			19.7562		17.2202	19.8562		19.3831
Krr1;KRR1	26.1761	26.1985	26.1156	25.7443	25.7159	25.7707	25.6767	25.8446	25.6528	25.2428	25.2763	25.2306
Fancm;FANCM	19.2021	19.0979	19.1544	18.867	18.7362	18.6582	19.4538	18.953	19.2689	17.6439	17.8677	18.3902
Trim6;TRIM6	22.2304	22.3237	22.3162	20.7613	21.1656	20.8771	21.7537	21.8961	21.9271	21.6415	21.5025	21.6798
AW551984;Vwa5a;VWA5A	19.5479		19.4652	19.0741	19.1596	19.5058		19.1424		19.2569	19.256	19.0176
Pex26;PEX26	16.7795			18.4263	17.4407	17.5644	18.9873	18.2557	18.0724
Slc7a6;SLC7A6	19.0654	18.8175	20.0664
Prrg4;PRRG4				18.6736	18.8481	19.2056	19.8347	19.267	19.3978
Pomt2;POMT2	18.4027	18.9051	18.5705	19.675	19.5058	19.4474	19.534	19.5261	19.4525	15.9378	15.4226	15.1473
Lrrc8d;LRRC8D	18.4015	18.5289	18.2612	18.0928	17.3054	17.6788	17.9719	18.3122	17.3611	19.0527	18.736	18.7932
Mak16;MAK16	26.5424	26.5668	26.4531	26.2801	26.1488	26.2854	25.9205	25.8556	26.001	25.6004	25.6887	25.7553
Galnt12;GALNT12				19.5579	19.055	18.9651	18.9761	18.8244		19.5314	18.0865
Mief1;MIEF1		22.9392		23.1523	23.1897	23.2068	23.3532	23.1249	22.8636			17.3524
Nabp1;NABP1	21.1931	21.0663	20.9975	20.1204	19.5924	19.5025	20.6561	20.6407	20.8902
Pced1b;PCED1B	21.2626	21.335	21.2747	20.403	20.8743	20.7641	21.2954	21.2534	21.1441	19.3567	18.721	19.9624
Arl6ip6;ARL6IP6	22.7515	22.8288	22.6306	21.5228	21.2497	21.4344	21.9168	21.8226	21.2027	23.5193	23.6163	23.5597
Dennd6a				16.559	16.8884	16.4711	17.7454	17.4148	16.7386
Nup107;NUP107	25.5335	25.5524	25.582	25.3038	25.2829	25.4393	25.6837	25.7707	25.7583	25.9571	25.937	25.9307
Dglucy;DGLUCY			17.2476	19.2492	18.8669	18.7325	18.5726	18.1949	17.4194
Depdc1b;DEPDC1B	17.8646	18.354	18.032	18.0218	18.3438	18.588	18	18.6791	18.4256	20.3803	20.2353	20.3984
Ino80c;INO80C	20.4733	20.3314	20.4934	19.867	19.5026	19.7656	20.4752	20.455	20.2588	21.2307	21.1969	20.8551
Wdr3;WDR3	25.6556	25.6937	25.6821	25.2698	25.3751	25.4555	25.2899	25.3471	25.5018	25.1837	25.243	25.3208
Rhbdd1;RHBDD1	18.8326	18.8098	19.4092	19.9085	19.854	19.9274	19.7611	20.1516	19.1932	19.8427	19.4909	19.6479
Poc1b;POC1B	18.0563	17.8659	17.7596	19.5084	18.0016	18.623			16.1153	18.6582	18.8027	18.9485
Ptbp3;PTBP3	23.5391	23.5429	23.5145	22.4105	22.1304	22.2068	21.6252	22.0238	22.2314	23.913	23.9819	23.8971
Prr11;PRR11	20.7279	20.8052	20.8638	19.6729	20.1128	20.3471	20.532	20.4809	20.5182	20.7351	20.3329	20.7233
Maip1;MAIP1	21.1249	20.038		18.8329	19.0293	18.8606	19.0715	19.9466	19.3617	21.4671	21.2741	20.367
Pgs1;PGS1	17.2879	17.5955	17.9082	19.5619	19.197	19.5278	19.5749	19.4433	19.4018	19.4212	19.0351	19.2018
Elovl5;ELOVL5							19.2576	19.5508	19.0124	20.6894	19.9719	20.2671
Ganab;GANAB	20.9402	21.1321	20.8429	21.207	19.4085	19.3181	20.7713	20.8954	20.163	20.6929	20.3068	20.0801
Rbm45;RBM45	22.6839	22.7564	22.8047	22.3847	22.2779	22.411	22.2132	22.1877	22.1909	21.8683	22.2675	22.1241
Rbm22;RBM22	24.6524	24.6625	24.6667	24.8435	24.8502	24.7423	24.5642	24.5382	24.5937	24.6688	24.5915	24.6575
Cdca8;CDCA8	25.1073	25.0741	25.0124	25.6928	25.7852	25.7757	25.6753	25.8107	25.8728	24.3921	24.5315	24.5859
Noc4l;NOC4L	25.3924	25.3379	25.3062	25.0193	25.0311	25.1634	24.8618	24.9544	24.9776	25.8561	25.9327	25.9201
Znf592	20.0527	19.8882	19.8757	22.4916	22.5893	22.527	22.0043	21.9379	22.0566
Cep128;CEP128	22.4667	22.358	22.2518	21.529	21.7041	21.4932	21.4267	21.7081	21.7568	20.6622	20.4413	20.7161
Mia3;MIA3	21.2971	21.3453	21.1946	20.6431	20.5272	20.7732	21.6733	21.7696	21.5631	21.5876	21.3571	21.5294
Frmd4a;FRMD4A	19.3516	19.3193	19.2373	18.2337	18.2641	17.5009			16.5663
Znf787	17.2934		16.8759	20.0618	20.1237	19.9919		18.6568	18.9548
Fbxo28;FBXO28	20.9854	21.1748	21.1063	20.7415	20.9125	20.8249	20.404	20.0839	20.5377	20.1914	20.2545	19.9377
Sap130;SAP130	22.8385	22.8899	22.8323	23.1607	23.0997	23.2184	23.4511	23.4623	23.5729	22.2835	22.3139	22.2748
Cstf2;CSTF2	25.1523	24.8669	25.2023	24.8877	24.7597	25.1602	24.9416	24.59	24.928	25.6579	25.6064	25.3593
Gpatch3;GPATCH3	18.2292	18.4333	18.1201	17.2401	17.0759		17.8879	18.7992	19.5059
Snip1;SNIP1	22.2375	22.2479	22.2113	22.7647	22.7372	22.8805	22.66	22.5863	22.7235	22.7021	22.7495	22.8276
Zc3h14;ZC3H14	23.6294	23.5927	23.6263	23.6335	23.6671	23.6852	23.84	23.9486	23.9034	20.1331	19.8001	20.0295
Marf1;MARF1	21.8359	21.7613	21.5668	20.5652	20.7216	20.3189	20.2365	20.0827	20.0115	17.4242	17.5977	17.1955
Nup93;NUP93	26.7983	26.9299	26.9117	26.503	26.4817	26.5362	26.8447	26.8322	26.9052	27.7633	27.7794	27.7802
Znf771	18.885	18.1525	18.525	20.1537	20.5504	20.4377	20.8058	21.1323	20.9645
Slc30a6;SLC30A6	18.5288	19.3474	19.3167	19.3346	18.4997	18.1737	19.5557	18.3705	18.3515	21.346	20.8649	20.4726
Sun2;SUN2	22.6317	22.6415	22.7041	21.5376	21.5024	21.6281	21.2286	21.3227	21.2752	23.3012	23.3765	23.3493
Mtbp;MTBP	21.7801	21.7957	21.8544	20.8623	21.0484	20.8998	21.456	21.1796	21.0803
Nol11;NOL11	25.8593	25.9041	25.9419	25.0949	25.1615	25.3263	25.3667	25.3387	25.4179	24.3642	24.4363	24.3696
Eme1;EME1	20.6112	20.5396	20.6392	21.5815	21.4234	21.5895	21.187	20.9975	21.0505	20.4414	20.0977	20.2007
Nop53;NOP53	25.0016	25.0013	25.1095	25.4386	25.3735	25.3205	25.1275	25.2271	25.2869	25.2812	25.4118	25.0839
Csnk1a1;CSNK1A1	23.1661	23.3275	23.2893	23.22	23.1208	23.1164	23.2108	22.9906	23.0686	24.0294	24.0185	24.0023
Sirt7;SIRT7	18.7991	18.6493	18.8384	17.6703	18.4817		14.6362	18.0275
Znf689				18.4954	17.949	18.4563	17.9582	17.1748	17.381
Tubgcp5;TUBGCP5	19.0102	18.7029	18.7503	18.8639	19.2717	18.5073	18.5601	18.361	18.5325	18.4647	18.5375	18.7451
Zfp189;ZNF189	18.8596	18.9619	18.3684	17.482	18.6511	19.1388	17.5305	17.9315	18.7406	19.8715	20.0434	19.8699
Pum3;PUM3	25.9416	25.9314	25.9444	25.9344	25.972	26.0267	25.9003	25.9507	25.9297	25.6298	25.675	25.5166
Thoc5;THOC5	23.7385	23.8346	23.7704	23.7284	23.6785	23.8973	23.7309	23.5817	23.4808	23.5468	23.3999	23.3457
Zcchc4;ZCCHC4	18.7232	18.7116		19.5024	19.567	18.0558	20.1582	19.4834	19.7175
Usp54;USP54	20.7285	20.7936	20.7944	20.9062	20.8763	20.6322	19.7094	19.624	19.2122	19.1482	18.9986	18.6828
Gm29609;Gtf3c2;GTF3C2	22.1238	22.3146	22.2945	22.5332	22.3839	22.6418	22.3702	22.508	22.5564	24.3677	24.5508	24.4483
Arhgap22;ARHGAP22					17.2955		18.6713	18.403	18.7161
Srsf7;SRSF7	27.2735	27.3622	27.356	26.9029	26.9329	26.8972	27.3083	27.4322	27.546	27.6112	27.9954	27.9973
L3mbtl3;L3MBTL3	20.4495	20.2981	20.2929	21.7548	21.6866	21.8152	21.5285	21.5222	21.4145	22.9634	23.1661	23.2243
Mcf2;MCF2	19.6645	19.5417	19.7219				19.3973	18.15	18.6742
Phf20;PHF20	21.4561	21.4413	21.5316	21.2852	21.4869	21.3159	21.7789	21.7185	21.7594	19.7684	20.4294	20.037
Dse;DSE	16.25	16.0016	14.5773	13.6932		14.148	14.5571	14.5576		19.1264		17.7022
Tmem214;TMEM214	23.5719	23.5797	23.5833	23.2691	23.4628	23.2201	23.631	23.7261	23.45	23.4841	23.4757	23.5703
Arid5b;ARID5B	22.8489	22.837	22.9371	20.1657	20.4094	19.8882	21.6675	21.7452	21.7148
Cnksr3	18.4415	17.5416	17.3177	19.0053	19.3318	18.8866	19.7646	20.0475	19.1881
Npat;NPAT	19.9532	19.8479	19.3335	22.3985	22.214	22.0097	21.9945	21.7871	21.4539	19.7862	19.845	20.0565
Emsy;EMSY	22.1091	22.1248	22.1488	22.687	22.7605	22.6156	22.8353	22.8482	22.8334	22.178	22.2876	22.169
Nop9;NOP9	23.9325	23.8905	23.7832	23.9881	23.9749	23.9897	24.125	24.0768	24.016	24.0389	24.0656	23.9926
Dzip1;DZIP1	18.3991	18.2541	18.1782
Fbxo38;FBXO38	20.0799	20.0371	20.0495	20.6842	20.2769	20.6085	20.6101	20.4941	20.8173	20.3794	20.5534	20.212
Sp8;SP8	16.3452		18.7384	19.452	18.7244	19.5853	18.0768	18.3326	18.9665	17.9342	17.7354	16.967
Ckap4;CKAP4	24.1784	24.2737	24.2076	24.3064	24.177	24.2828	24.3013	24.2737	24.1831	25.7182	25.3629	25.4045
Gtf3c4;GTF3C4	22.9022	22.9261	22.8152	23.0514	23.1992	23.3819	23.0905	23.1618	23.1664	24.5134	24.5265	24.4903
Bnc2;BNC2	21.5406	21.465	21.5595		18.714	18.6555	20.9963	20.7917	20.8877	21.474	21.6602	21.7286
Vrk2;VRK2	22.1885	22.1562	22.0649	22.0486	21.8897	21.8552	21.9321	22.1095	22.1754	21.5757	21.4224	21.6024
Zbtb33;ZBTB33				20.9212	20.4237	20.6735	16.3399		15.1399	15.4668	15.3033
Fat3;FAT3	19.3598	19.5436		19.6165	19.6442	19.4487	19.4243	18.9181	19.1072
Ints6l;INTS6L	17.7518	18.1244	17.8019	18.5271	19.1949	19.2795	18.7892	18.6002	17.5017	20.327	20.2372	20.5771
Zfp101;Zfp472;Zfp81;Zfp952;Zfp955a;Zfp955b;ZNF101	18.8686	18.6958	18.7659	19.1736	19.3067	19.3201	19.2195	19.0045	19.4112	19.2211	19.4862	19.7865
Fam92a	19.1347	18.9388	18.4866	19.3355	19.3176	18.7427	19.0035	18.2564	19.0934
Rbfox2;RBFOX2	22.8572	23.009	22.8421	22.7012	22.857	23.0252	22.8709	22.7669	22.6698	23.6456	23.6182	23.5745
Ticrr;TICRR	21.0057	21.2047	20.9236	20.2391	20.4168	20.1464	20.6142	20.6424	20.6738	20.031	20.061	20.1057
Cep295;CEP295	20.506	20.279	20.4313	19.0894	19.538	19.9094	20.3575	20.0006	19.6727	20.2723	20.1277	20.1439
Eml5;EML5			24.3252	22.8594		22.9619		23.1529	22.8245
Znf146			18.01	19.2176	19.2964	19.2615	17.5448	18.4731	18.735
Rab11fip4;RAB11FIP4		12.8097								16.4808	15.0726
Kansl2;KANSL2	22.0897	22.1853	21.9833	22.2056	21.9446	22.1278	22.4129	22.0801	22.2223	20.0968	20.2	19.8787
Cpsf4;CPSF4	23.5283	23.5076	23.5441	23.3534	23.3089	23.504	23.0001	23.3592	22.9543	24.5079	24.6609	24.47
Suds3;SUDS3	22.7261	22.7659	22.6792	22.9644	23.0602	22.8572	22.9686	23.2618	23.2929	21.3892	21.3653	21.7821
Kat6b;KAT6B	23.7723	23.7951	23.7536	20.486	20.5493	20.3974	22.0743	22.2885	22.2637	21.5176	21.6206	21.5706
Tmem209;TMEM209	23.4416	23.5252	23.4822	23.0643	23.2449	23.4613	23.8317	23.8911	23.7846	23.3227	23.1987	23.239
Kmt2c;KMT2C	19.6993	19.5548	19.7306	19.55	19.6459	19.3333	19.6848	19.493	19.4776	21.4034	21.63	21.4891
Clasp2;CLASP2	22.4415	22.4342	22.348	22.608	22.4909	22.2842	22.5015	22.6477	22.9218	19.4559	19.1825	19.798
Pi15;PI15	18.6734	18.4203	18.387	19.7643	19.6146	19.7924		19.2667
Ttc26;TTC26				23.9497	23.9504	23.9647	23.9541	24.3853	24.1318
Gpr89;GPR89A;GPR89B	17.7605	18.5731	18.2536	19.0763	19.5071	19.2089	17.2004	18.6095	18.3718	20.8506	20.3312	20.4201
Zkscan8;ZKSCAN8	16.6832	16.0431	17.4187	20.184	19.8418	19.8865	17.696	18.9757	19.0577	19.0578	18.7101	19.0373
Ncaph2;NCAPH2	21.9158	21.9946	21.563	22.1191	22.0351	22.1767	21.4504	21.1853	21.1512	20.9384	20.9683	21.1407
Pbrm1;PBRM1	23.8408	23.8886	23.8417	24.7246	24.7941	24.808	23.8482	23.9102	24.073	24.9218	25.0489	25.0353
Csnk1g1;CSNK1G1	19.5388	19.5572	19.4042	19.2064	18.3199	18.5107	18.9549	18.6942	19.0322	18.9266	18.7074	19.0912
Srrm2;SRRM2	25.8605	25.8645	25.851	26.2536	26.5001	26.3666	26.4006	26.6242	26.7444	25.8071	25.8156	25.913
Pik3cb;PIK3CB	17.3137	16.3307	17.5207				19.3389	18.7043	17.8312
PcgF3	17.3518	18.1597	17.2385	18.0152	16.8762	18.2357	17.1795	17.0581	17.0636
Nup54;NUP54	24.3091	24.3064	24.2373	24.0319	23.9596	24.1724	24.6561	24.5751	24.4011	25.8244	25.7805	25.7985
Diexf	23.1238	23.177	23.2402	22.6085	22.5447	22.5386	22.7571	22.7474	23.0005
Tusc3	21.6442	21.6564	21.7852	22.2923	22.1637	22.3792	21.8905	21.9128	22.0035
Cpsf7;CPSF7	24.9317	25.0201	25.0103	24.4414	24.4577	24.2823	24.3492	24.3489	24.4378	25.5149	25.728	25.7457
Exosc6;EXOSC6	22.8289	23.0316	22.8722	23.4733	23.3252	23.5312	23.7092	23.5568	23.2185	24.2663	24.1601	24.0554
Slc4a7;SLC4A7	20.0512	20.0857	18.8102	18.0933	16.557	18.7441	17.9987	17.8271	17.9977	20.4632	20.2665	19.9373
Ikzf5;IKZF5	20.3102	20.1849	20.2763	19.2153	19.2713	19.6876	19.1579	19.3603	19.3037	18.6734	18.4976	18.4538
Pwp2;PWP2	25.1359	25.1758	25.2112	24.5684	24.8733	24.8187	24.8302	24.7065	24.9615	25.0021	25.1146	24.9666
Tox4;TOX4	24.3651	24.43	24.3731	24.8855	24.7425	24.6936	24.5553	24.406	24.4521	23.4705	23.3374	23.2357
Rnf26	18.5523	18.4264	18.8699	19.0614	19.2034	19.2235	19.5394	18.9465	18.5186
Senp7;SENP7	20.112	19.9481	19.706	21.5068	21.6488	21.6726	20.8481	20.9636	21.0755	20.0666	20.3888	20.5163
LRWD1	23.7864	23.7549	23.7103	24.1031	23.9774	24.0864	24.0453	23.9906	24.0757
Klhl7;KLHL7	20.8025	20.9095	20.9147	20.8017	20.6223	20.8343	20.5657	20.7454	20.6543	20.8936	21.0272	21.123
Plekha1;PLEKHA1	17.1402		16.9668	20.5247	20.8559	20.3196	21.7068	21.2495	21.2745	18.4394	18.2513	17.6813
Usp43;USP43	18.9749	19.1847	19.1663		18.7442		18.6023	18.4949	18.8489	20.9949	19.7576	19.5829
Lsm11;LSM11	19.3697	19.4149	19.6778	20.243	20.2417	19.9549	20.0528	19.9663	19.6762	18.3804	17.9909	19.0201
Gprasp2;GPRASP2	19.0078	19.6515	19.6113	18.8342	19.5203	19.3485	19.9779	20.0513	19.5649	19.3629		18.3338
Nsd2;NSD2	21.18	21.2788	21.1028	23.797	23.7454	23.7969	21.5191	21.45	21.7511	22.9874	23.0269	22.924
Dpp9;DPP9	18.11	20.6135	18.7022	20.9439	20.6804	20.1804	19.1192	19.4182			18.4327
Jakmip1;JAKMIP1	20.9893	20.9302	20.9693	17.6146	18.9344		20.6675	20.9456	20.6463
Csnk1g2;CSNK1G2		14.811			16.3838
Cep95;CEP95	18.9371	18.996	19.004	18.6145	18.8805	18.9224	17.4849	16.5372	18.3413	18.1383	18.317	18.6924
Rsl1d1;RSL1D1	28.0165	28.0245	27.9765	28.0995	28.0723	28.1282	28.1857	28.044	28.0261	28.9779	28.9468	28.8889
Pomgnt2;POMGNT2	17.2315		16.5722	18.702	18.1867	18.6536	16.6502			19.2712	19.0904	18.2241
Gprin3;GPRIN3	19.4668	19.2833	19.132	19.8282	19.7552	19.7057	19.5687	19.7839	20.0861
Etnppl;ETNPPL	16.5098	17.0847	17.2782	16.0259		16.7653
Kank2	22.5526	22.7371	22.6094	20.739	20.5158	20.5737	21.7941	21.9379	21.7642
Rbbp5;RBBP5	22.9652	23.0343	23.0064	22.9109	22.7372	22.5232	23.1449	23.0339	22.9861	22.3327	22.1603	21.9656
Pgam5;PGAM5	21.9498	22.4303	22.4264	22.6803	23.0462	22.5531	23.5432	23.5409	22.9636	22.9081	22.6338	22.9743
Gemin5;GEMIN5	22.2946	22.488	22.3906	23.2083	23.3049	23.3267	22.6495	22.9082	22.6953	22.6988	22.4334	22.717
Sall4;SALL4	25.922	25.9041	25.8664	25.8322	25.7629	25.8998	26.3017	26.235	26.2938	26.4551	26.5877	26.4342
Fndc3a;FNDC3A	22.0212	21.8611	21.9224	21.4934	21.5212	21.8337	21.5719	21.5957	21.4373	21.0839	20.5632	20.8842
Golim4;GOLIM4				18.057	18.4491	18.6006	18.6108	17.5422	15.9667	20.7811	19.9916	19.6462
Clptm1l;CLPTM1L	18.617	18.3327	18.5451	19.4682	19.2071	18.8061	19.1223	18.5362	18.2534	20.3676	20.3127	20.353
Trerf1	21.8224	21.5805	21.6486	21.9721	21.9117	21.9433	22.1536	22.0913	22.0801
Agap1	19.9975	20.2623	19.8016	20.7942	20.7634	20.7955	20.6899	21.0556	20.5141
Pigt;PIGT	20.569	20.7186	20.7028	20.2933	20.1505	20.5688	20.5348	20.4574	20.2704	21.0937	20.6736	20.5648
Bri3bp;BRI3BP	21.6638	21.3905	21.3795	21.4892	21.5375	21.4233	21.6772	21.6948	21.5683	20.3951	20.2035	20.4497
Nkrf;NKRF	23.2931	23.2814	23.1956	23.5666	23.45	23.368	22.8602	22.7687	22.7045	23.2463	23.3138	23.3565
Znf574	18.4431	18.2864	18.8402	19.3891	19.6185	19.6161	19.8428	19.6191	19.0378
Trim12a;Trim12c;Trim30a;Trim30b;Trim30c;Trim30d;Trim5;TRIM5	20.5727	19.9115	21.246	20.5209	20.1217	20.5203	20.4966	20.7402	20.833	12.1041	14.9265	16.0123
Chd9;CHD9	20.9448	21.0708	20.8577	21.1386	21.353	21.1256	22.1967	22.4147	22.5344	19.1421	19.4445	19.3425
Rdh12;RDH12					16.9065	16.7162	17.5132	17.2995	17.7882
Zc3h6;ZC3H6				19.0473	18.8524	18.3787		17.5989	18.2824	19.666	19.9013	19.7686
Lcmt2;LCMT2				19.6757	18.9762			18.7791
Cadps2;CADPS2	20.6405	20.2371	20.0423							19.704	19.765
Elmo3;ELMO3	17.4575	17.2621	17.6066				16.8826			19.0724	18.7517	19.0114
Zfp459;ZNF845	17.0644	15.2473	16.6724				15.5886		14.749	20.7483	20.6493	20.8389
Kat6a;KAT6A	20.8924	20.8213	20.7225	22.0736	21.937	22.0863	20.8556	20.924	20.9892	20.9018	21.1136	21.3446
Asxl2;ASXL2	17.9611	18.349	18.1702	18.0773	18.3214	18.4099	18.6227	18.5504	18.479	18.0555	18.4826	17.6441
Rint1;RINT1	19.3914	19.0121	19.4428	19.6553	19.0305	18.4902	19.2167	19.8629	19.9085	20.7223	20.3296	20.4837
Znf609	21.7502	21.7588	21.7255	23.0406	22.9999	22.9735	22.3516	22.3891	22.4034
Ston2;STON2			18.0275	17.4641			20.4745	19.5849	20.1833	19.2992	16.9216	17.8135
Zmat4				19.384	19.7679	18.059	16.261	16.8777
Pogz;POGZ	24.3924	24.4188	24.4227	25.069	24.8864	24.9609	25.0092	25.1164	25.2006	25.556	25.6909	25.5837
Nuak2;NUAK2				17.9521	17.7216	17.5864	18.0432	17.6557	17.4848
Ncbp3;NCBP3	23.2372	23.3923	23.362	23.5715	23.5603	23.2663	23.073	22.9544	23.1149	23.7516	23.8226	23.5646
Dhx32;DHX32		17.1088	16.7037	18.2392				16.8659		23.3696	22.9764	22.8726
Zfp120		17.1801					18.3892	19.2349
Trim35;TRIM35	20.7915	20.87	20.9427	21.1549	20.9641	21.0374	20.5735	20.8431	20.6546
Taf5;TAF5	21.2279	21.128	21.052	20.6426	21.0936	21.1913	21.5811	21.4636	21.5296	20.7909	20.5418	20.7455
Zhx2;ZHX2				20.2397	19.8517	19.903		18.6608	17.9408	21.3813	21.4699	21.1071
Ing4;ING4	21.2248	21.1696	21.1178	21.4312	21.1774	21.5845	21.2648	21.0187	21.1481	19.9381	20.3308	20.4893
Cep68;CEP68	20.976	20.965	21.0144	20.3635	20.1776	20.2582	20.5048	20.3063	20.2079	19.6092	19.8152	20.0485
Epc2;EPC2	22.2331	22.2051	22.168	21.8868	21.9657	22.071	22.0619	22.0056	22.0501	20.7425	20.8687	20.8172
Zfp317;ZNF317	18.1967	17.5648	18.171	19.4314	19.0048	19.6675	18.9575	19.2961	19.3045	19.4219	19.789	19.0052
Sipa1l1	21.4152	21.386	21.373	20.043	19.9203	19.7993	20.8026	20.691	20.8428
Ppp4r4;PPP4R4					18.5948	18.063	18.7052	18.5994	18.8303
Tgif2	17.6742		16.4375	17.1175	18.5424	18.2059	19.2043	19.4919	19.5496
Myo9a;MYO9A	18.9596	19.1295	19.2847	20.2242	19.9042	19.442	19.6525	19.7687	19.5583	17.6136	16.973	16.5753
Taf2;TAF2	21.4979	21.4551	21.4723	21.363	21.5466	21.3633	21.5971	21.6409	21.6684	20.8228	20.6734	20.6904
Tmem120a;TMEM120A	19.0012	19.3272	19.0751	19.5185	19.2239	19.3459	20.6198	20.5935	19.871	19.081	18.5536	18.5458
Med19;MED19	21.1584	20.59	20.4128	20.1355	20.2322	20.5979	20.7272	20.5618	20.9586	19.4424	19.573	19.7386
Bbs4;BBS4	19.9842	20.1478	20.2997	20.1849	19.7699	19.976	19.4257	18.8311	19.0137	19.0295	19.3637	18.7767
Setdb2;SETDB2	16.8869	16.3699	15.752	18.2285	18.5146	18.5503		17.5439	17.7472
Rbm14;RBM14	27.1289	27.1602	27.2188	27.0652	27.0618	27.0953	27.1177	27.2254	27.3941	27.9994	28.0171	28.0586
Pigw;PIGW	19.7659	18.9971	19.3244	20.6315	19.8892	19.856	20.3716		19.1772
Fam120c;FAM120C	21.2953	21.3133	21.3495			19.9264		19.8588
Lmf2;LMF2	19.3144	19.8692	19.4805	21.1012	20.8591	19.9714	19.1807	19.6475	19.7132	19.5672	19.5856	19.721
Unc119b	18.8976	18.7954	18.6654	20.0333	19.7143	19.79	20.5431	20.3571	20.293
Tbl3;TBL3	24.8521	24.9404	24.9597	24.6958	24.8262	24.8718	24.911	24.9067	24.9214	25.4387	25.4884	25.4084
Cenpu;CENPU	22.9789	22.9208	23.0151	23.0052	23.0393	22.9927	22.8521	22.9028	22.6805	23.0155	23.1166	23.1024
Dennd2a;DENND2A	17.1816	17.5088	18.4256	18.8833	18.6906	18.7987	18.9522	18.6012	18.4181
Sfrp1;SFRP1	19.7416	20.0159	19.821		17.5238			17.0541		19.8263	19.3969	20.0498
Csnk1g3	20.4368	20.617	20.7651	21.2377	21.0604	20.8553	20.8818	20.638	20.8606
Rae1;RAE1	24.2727	24.3087	24.333	23.8395	23.5327	24.0166	24.3158	24.2116	24.0615	24.5358	24.3971	24.1853
Pias2	20.3075	20.3502	20.4589	20.519	20.8015	20.8758	21.1631	21.5384	21.4037
Inpp5k;INPP5K										17.0543	16.4049	16.5134
Rbm34;RBM34	24.6971	24.7953	24.7903	25.0888	25.1802	25.094	24.8167	24.8789	24.8557	25.0308	25.1452	25.0446
Cwc22	24.0683	24.1467	24.1351	23.8596	23.8476	23.6457	23.5548	23.6506	23.6868
Prps1l1;PRPS1L1	20.2381	20.184	19.9212
Rec8;REC8							18.6657	18.8469	18.9854
Clmn;CLMN	18.9115	19.4487	18.9295	16.1545	17.0721	18.0079	19.3162	19.0143	19.1667	18.8793	18.8917
Rps19bp1;RPS19BP1	24.6698	24.7792	24.9138	24.5263	24.4025	24.378	24.6965	24.5497	24.7389	23.616	23.5628	23.6853
Fam204a;FAM204A	21.9416	20.6691	21.5131
Zfp57;ZFP57	21.6564	21.5044	21.5209	21.3344	21.3108	21.3127	22.4423	22.6964	22.3693
Fam126b;FAM126B	18.2331	18.5646	18.4229				18.1755	18.4729	17.3495
Lin9;LIN9	19.6118	20.2301	20.0915	19.5879	19.4603	19.5504	19.6262	19.8685	20.2353	20.3361	20.1213	20.4205
Rcor2;RCOR2	23.2756	23.2337	23.2694	23.8852	23.8272	23.7785	23.96	24.1415	24.1172	24.6705	24.7423	24.7051
Cstf2t	24.9258	25.0915	24.9779	25.1172	25.0328	25.109	24.7866	24.6451	24.6946
Pcyox1l;PCYOX1L	20.369	20.8513	20.6126	19.4812			21.0142	17.6209	19.9217
Rbm4	20.1426	20.033	20.1837	21.6796	21.1967	21.757	21.9748	21.7736	21.7606
N4bp3;N4BP3	21.7981	21.6889	21.7348	20.3123	20.2798	20.0672	20.6023	20.4681	20.4218	21.3682	21.1278	21.2508
Utp15;UTP15	25.6895	25.6927	25.6733	25.0844	25.125	25.074	25.1119	25.1497	25.1884	24.9284	24.9477	24.9724
Spice1;SPICE1	23.5929	23.5691	23.5162	23.1896	23.2795	23.1714	22.9053	23.1468	23.0662	21.4103	21.2016	21.3777
Zfp62;ZFP62	21.8561	21.8011	21.7601	22.0036	22.5175	22.5142	21.5531	21.6749	21.6556	23.5802	23.7491	23.6959
Gm9833;Myef2;MYEF2	27.2635	27.2907	27.2499	27.63	27.4729	27.5127	28.0471	27.9422	28.1688	24.4866	24.4624	24.0662
Scai;SCAI	18.3581	18.9866	18.9726	18.6924	19.4428	19.0741	18.4774	18.5864	18.8104	19.9337	20.1086	20.0758
Dido1;DIDO1	24.4653	24.41	24.4406	23.9779	23.9574	23.9403	24.3779	24.3006	24.4561	24.3366	24.3927	24.3169
Ccdc15;CCDC15	19.1509	19.0273	19.3821	19.3949	19.5479	19.5387	19.6144	19.4247	19.571
Epc1;EPC1	21.4682	21.3675	21.3539	20.6941	20.5887	20.3762	20.727	20.6374	20.8151	21.432	21.4348	21.5248
Nhsl1;NHSL1	21.3864	23.4154	22.4145	22.523	22.1187	21.6795	23.7952	21.6887	21.5997	18.6187	18.269	19.6421
Immt;IMMT	23.2504	23.2894	23.1957	23.9714	23.9083	23.3772	24.9448	24.5989	23.2369	25.7007	25.0132	25.3071
Cntrob;CNTROB	22.3214	22.4858	22.5172	21.7703	21.7799	21.5472	21.4126	21.7141	21.7613	19.8762	19.888	19.7952
Nemp2;NEMP2	18.9778	19.3207	18.9231	19.7302	19.1534	19.0767	19.9405	20.366	20.08
Zfp449;ZNF449				17.8881	18.3491	17.7878	17.8317		18.4904
Eloa;ELOA	21.0109	20.8928	20.8595	21.4842	21.6127	21.3762	21.3986	21.269	21.442	22.0852	21.991	21.9186
Leng8;LENG8	21.3972	21.3073	21.4742	21.3733	21.5899	21.3311	21.4107	21.4785	21.4571	21.0144	21.3937	21.5196
E4f1;E4F1	20.1561	19.2868	19.9229	18.2243	17.8049	17.8537	18.3544	17.674	18.9417
Prpf31;PRPF31	24.4709	24.4629	24.4158	24.7207	24.6622	24.8706	24.4247	24.4174	24.5005	24.6838	24.6053	24.6076
Dppa4;DPPA4	24.3862	24.1966	24.3159			21.8824	24.7144	24.6595	24.6627	27.952	28.0251	27.8746
Rybp;RYBP	22.4155	22.4573	22.333	22.1009	22.4006	22.2555	22.686	22.7209	22.6719	20.744	20.9026	20.8342
Ufl1	22.4874	22.5573	22.6247	22.993	22.912	23.0612	22.586	22.6435	22.4461
Phf20l1;PHF20L1	19.4258			20.6494	20.4709	20.3934	19.8231	19.8045	19.954	20.3649	20.3757	20.3936
Macroh2a2;MACROH2A2	25.0686	25.0251	25.0444	26.4396	26.3359	26.2785	24.7234	24.6484	24.6925	26.4361	26.5389	26.5294
Bcas3;BCAS3	20.3021	20.4644	20.5049	19.4666	20.489	19.8873	20.2736	20.4608	19.7126			17.8041
Pabpn1	25.9391	25.9363	26.0224	25.6566	25.7553	25.6888	26.3425	26.4055	26.302
Micu2;MICU2	20.3205	20.1817	20.2216	20.9307	21.3487	21.9192	21.0984	21.2472	20.3471	19.6695	19.7319	20.0162
Riox2;RIOX2	21.0251	21.107	20.9464	21.6312	21.7731	21.8594	21.9633	21.9542	21.6507	20.5674	20.2274	20.5866
Slc35e1;SLC35E1	19.4816	19.6742	19.787	19.8966	19.3408	19.4926	20.6818	20.69	20.0818	20.7388	20.3831	20.2054
Zbtb9;ZBTB9	20.0562	20.2315	20.4305	21.4346	20.7117	20.753	21.6258	21.052	21.252	20.5325	20.5108	20.2745
Kctd20;KCTD20	18.7517						19.5548	18.7491	18.9279
Lrif1;LRIF1	20.6926	20.5283	20.566	21.6301	21.6607	21.5767	20.4527	20.2824	20.2299	22.2491	22.3084	22.2202
Ccdc150;CCDC150						18.9037	18.6735	18.3898	18.9118
Atad2	24.0063	24.0732	24.082	24.263	24.243	24.2197	23.4223	23.4634	23.6342
Znf276	18.8683	18.5749	18.8224	18.5628	18.589	18.4376	18.6399	18.7039	18.7192
Nup88;NUP88	25.5209	25.481	25.5267	25.3193	25.2755	25.2979	25.6607	25.7024	25.518	25.7344	25.7409	25.8041
Cep57;CEP57	22.2229	22.1495	22.2021	21.6534	21.6457	21.5495	21.3426	21.3264	21.2987	21.0184	20.9311	20.8346
Zfp263;ZNF263	22.4785	22.4596	22.532	21.6587	21.8845	21.8483	22.2989	22.6678	22.5605	20.3003	20.1444	20.4463
Sulf2;SULF2	19.1837	17.8251	18.3491	19.5216	18.1943	19.0401	18.6038	18.3953	17.7966
Polr2b;POLR2B	24.4795	24.4791	24.5051	24.487	24.4641	24.4803	24.4834	24.4139	24.4543	24.6326	24.8028	24.7512
Brf1;BRF1	18.3094	18.4165	17.7415	18.1102	17.7219	17.8555	18.2466	17.8298	17.9659	17.2923	16.8593	16.8397
Zswim3;ZSWIM3	20.3284	20.3649	20.291	19.2576	19.4684	19.0763	20.1293	20.2503	20.1776
Aqr;AQR	23.5273	23.5279	23.5203	23.2179	23.3245	23.2304	23.3078	23.3839	23.225	23.4555	23.5798	23.5089
Cc2d2a;CC2D2A	19.745	19.9635	19.7571	20.412	20.274	20.1554	19.5009	19.4246	19.5285
Gpc3;GPC3	19.7359	19.3003	19.7945	16.4581		17.3839				17.026	17.5374
Smc5;SMC5	22.5225	22.5841	22.4822	22.7189	22.8887	22.9072	22.4799	22.602	22.6588	22.9459	23.1594	23.2256
Uaca;UACA	21.834	21.882	22.1282	22.0059	21.8751	21.2029	22.566	22.1925	22.5934	22.8614	22.7307	22.7607
Rbm28;RBM28	25.0503	25.0251	24.9676	25.4092	25.5415	25.4787	25.1936	25.1081	25.1718	25.4626	25.5324	25.5501
Bcor;BCOR	20.3077	20.2912	20.3058	21.4529	21.7157	21.4878	21.5377	21.5975	21.5501	21.1304	21.0722	21.1008
H2bu1			22.6062	18.8117	19.404	18.3227			17.74
H2bc12	26.6638	26.4953	26.8472	25.833	25.7099	25.0861	26.3507	25.8999	25.9291
Polq;POLQ						14.4459				21.2792	21.2424	21.24
Cherp;CHERP	25.6763	25.6692	25.69	25.3709	25.472	25.4919	25.6012	25.4644	25.5303	26.2845	26.3429	26.2391
Sugp2;SUGP2	21.975	21.9992	21.9766	20.9255	20.8532	20.5581	20.8526	21.0829	20.9737	25.4196	25.5475	25.4403
Sltm;SLTM	24.0845	23.9777	23.942	24.5473	24.5888	24.4868	24.5251	24.5393	24.6798	25.6833	25.6495	25.5924
Trim32;TRIM32	19.9186	19.7029	19.6541	20.6031	20.6949	19.9709	20.7002	20.78	20.1356	20.2967	20.7182	20.2911
Nav1;NAV1	20.0766	19.9698	20.0664	20.244	20.1581	20.261	20.6256	20.5043	20.4757	21.2105	20.8349	21.0589
Ttll5	18.5364	18.8012	17.1252	18.4114	18.9678	18.2863	18.9302	18.1451	18.574
Arel1;AREL1	18.501	18.1821	17.9532		18.6613	18.132	18.4188	18.504	18.1074
Bicral;BICRAL	21.9375	21.9283	21.7982	19.7347	19.6476	20.0471	21.0098	21.2235	21.0619	18.0258	18.2124	18.1173
Ep400;EP400	23.1278	23.111	23.0799	22.7872	22.835	22.7484	22.8267	22.8209	22.9452	22.6712	22.721	22.7448
Zc3h3;ZC3H3	19.0331	19.1846	19.2564	20.0718	19.9886	20.0574	19.28	19.1003	19.3602	19.2983	19.6518	19.3638
Ints5;INTS5	21.5389	21.404	21.5281	21.8608	21.9605	22.1457	21.921	21.6787	21.3591	21.7094	21.8752	21.7294
Tada2a;TADA2A	21.1792	21.2024	21.3424	21.0274	21.1129	21.295	21.2378	21.2095	21.1666	19.9119	20.1062	20.3086
Thap1;THAP1	19.9127	20.0309	19.7285	19.5609	18.9658	19.356	19.3641	19.3918	18.233
Gatad2a;GATAD2A	24.7519	24.7194	24.7016	24.9918	24.8672	24.9673	25.4373	25.4701	25.6138	24.5976	24.6923	24.6681
Ttc23;TTC23	20.7947	19.085		20.1379	19.9238	19.9387	19.4176	19.2463
Flywch1;FLYWCH1	19.2757	19.3809	19.4519	22.0879	21.9485	21.8452	20.6731	20.8178	20.623
Gnl3;GNL3	26.4596	26.4	26.3916	26.3888	26.4215	26.3004	26.4819	26.4342	26.5342	26.6352	26.6829	26.5695
Clip4;CLIP4	18.6111	18.4233	18.2666
Esco2;ESCO2	22.8639	22.7839	22.7938	22.7291	22.6754	22.7831	23.5381	23.8771	23.7745	20.8383	20.7912	20.6227
Nup42	22.9869	22.8449	22.9446	22.6166	22.3223	22.444	22.8703	22.6867	22.816
Kat14;KAT14	22.9087	22.8796	22.9448	22.9312	22.7168	22.5109	22.6021	22.1654	22.5289	20.6055	20.6718	20.5946
DEPDC1;Depdc1a										17.0473	17.0023	16.7422
Kdm1b;KDM1B	19.075	19.5547	19.4262	20.0919	19.8895	20.148	19.8404	19.9745	19.6761	18.5583	18.8794	18.634
Syne4;SYNE4	21.7048	21.4173	21.4333	18.3725		17.7612	21.267	21.2027	20.8877	20.6411	20.7192	20.8352
Ints4;INTS4	23.0539	23.06	23.1071	23.2459	23.3477	23.2134	23.1246	23.0344	22.8648	21.2963	21.2034	21.2254
Mark4;MARK4	17.4141	18.1091	17.9998	18.5308	19.3159	19.0529	18.4546	18.754	18.7539	19.7169	19.9094	19.681
Ovol2;OVOL2						18.109	20.1562	19.9849	20.3881	19.0981	18.5027	18.2518
Twnk;TWNK	18.1245			19.4007	18.9477	18.234	19.5962	18.9214	18.6658	19.396	18.603	19.7643
Vwf;VWF	19.9688	19.9155	19.9164	19.7552	19.6641	19.1126	20.89	20.4277	18.5603
Aspm;ASPM	20.6933	20.7429	20.8448	20.6457	20.4787	20.2151	20.814	21.145	20.9892	22.3018	22.5105	22.7037
Crocc;CROCC	22.7411	22.7343	22.7729	21.9222	21.9554	21.8027	22.0829	22.0589	22.1679	24.6316	24.7214	24.7275
Stau2;STAU2	20.0851	19.669	20.1929	20.0538	20.0796	20.117	19.7429	19.7163	19.3247	22.6182	22.4372	22.47
Rassf8;RASSF8				15.9622	16.3057	16.6976		15.6258	14.8175	20.3656	20.3223	20.4614
Ahctf1;AHCTF1	25.5195	25.5072	25.49	24.9998	25.1056	24.978	25.3057	25.3557	25.4396	25.3146	25.3676	25.3824
Tfb1m;TFB1M	19.8807	20.1045	19.9972	19.9173	19.7055	19.9061	21.0626	20.8016	20.5728	22.2075	21.9663	22.0718
N4bp2l2;N4BP2L2	20.8333	20.7802	20.8324	20.4662	20.7447	20.6527	20.8555	20.8926	21.0639	19.7393	19.8907	19.0598
Poc1a;POC1A	20.7414	21.1013	20.938	21.0906	20.9774	21.111	20.5076	20.6139	20.3724	19.2713	19.521	19.6601
Ammecr1l;AMMECR1L	17.5223			19.2622	18.8719	19.0222	18.8267	19.2582	18.8104
Oplah;OPLAH					20.2323		21.6484	21.3143	20.6666	19.4667	18.7304	18.824
Cenpo;CENPO	21.7102	21.6696	21.642	21.8529	21.8473	21.7855	21.3972	21.2589	21.3754	19.6492	19.668	19.1505
Bclaf1	27.6719	27.6187	27.5599	27.6258	27.7167	27.6354	27.2887	27.433	27.4833
Pkn3;PKN3		17.9349	17.7963			18.2441	19.1551	18.8105	18.6071	19.4405	19.5257	19.5294
Ift80;IFT80	20.3625	20.5567	20.2298	20.124	19.7122	20.246	20.4955	19.3639	18.7924	20.5426	19.5791	20.1586
Znf536				18.7685	17.2682	17.6559
Saysd1;SAYSD1	17.0568	17.1728	17.2895	19.4526	19.2567	19.4431	19.6954	19.2181	19.0576
Snrnp27	23.311	23.3295	23.1266	23.9279	23.8849	23.9292	23.6034	23.6272	23.7372
Tmem41b;TMEM41B	18.1042	17.4924	17.5443	19.199	19.6947	19.5006	18.9551	19.3817	18.9404	22.1254	21.7849	21.6547
Angel2;ANGEL2	18.8722	19.1634	18.3749	18.0137		17.7549	18.417	19.0319	18.3336	20.0484	20.186	20.2053
Cenpi;CENPI	21.405	21.4605	21.4452	20.7813	20.5354	20.5337	20.9365	21.0263	20.8524	20.5369	20.0915	20.4552
Spin4;SPIN4	21.2498	21.2168	21.0681	21.3004	20.6416	20.5276		19.0781		21.403	21.2121	20.7338
Phldb2;PHLDB2	19.1315	18.9112	19.0359	20.9364	21.0758	20.8775	18.9701	19.2506	18.9412	20.6082	20.4697	20.5329
Coq9;COQ9	22.2608	22.2209	22.2847			22.7129
Polr1e;POLR1E	23.6596	23.716	23.719	23.8643	23.8085	23.9182	23.7912	23.4744	23.4986	23.828	23.8504	23.8548
Neil3;NEIL3	16.431	16.4851		18.8294	18.7167	18.9126	17.8376	17.7891	17.5549
Nat10;NAT10	27.1754	27.2433	27.2795	26.6992	26.7369	26.6442	26.788	26.7461	26.8266	27.2026	27.3125	27.2642
Gin1;GIN1	17.8274	18.1415	17.8964	17.5482	17.8069		17.6004	17.429	16.8339
Mmgt1;MMGT1;Mmgt2	22.5722	22.5429	22.4348	23.0999	22.1314	22.9032	22.5192	22.6714	22.026	22.1768	21.6374	21.4661
Gtf3c1;GTF3C1	22.6055	22.6572	22.5877	22.873	22.9747	23.0605	23.0486	23.0264	23.0869	24.0533	24.139	24.2205
Zfp87				18.8618	18.486	18.2986	18.8464	18.4606	19.0942
Ints10	21.8531	21.992	22.1811	22.0503	22.4113	22.6862	22.3493	22.3727	22.1923
Alg3;ALG3	19.6018	19.5306	19.6369	20.3397	20.3876	20.3131	20.3134	19.6438	19.9932	18.3634	17.7182	17.8819
Hacd3;HACD3	20.474	20.485	20.429	21.5893	21.4805	21.5177	20.6344	20.5688	20.5226	24.1355	24.0246	23.8683
Pphln1	22.6128	22.4892	22.5154	23.6838	23.6357	23.6753	24.4359	24.3714	24.5238
Cchcr1;CCHCR1	19.0491	19.0771	19.0484	18.0283	18.5498	18.3695	18.0577	16.9657	18.0006	21.3118	21.2514	20.8978
Manba;MANBA	21.1018	21.0606	21.0407							22.3271	24.4188
Ccdc14;CCDC14	21.6926	21.677	21.7267	21.2849	21.3178	21.189	21.1574	21.1987	21.1218	21.0895	20.9682	21.1946
Znf668	19.5393	19.6902	19.7428	20.8826	20.7954	20.4723	21.1267	21.1027	20.9193
Ddx52;DDX52	25.4333	25.4367	25.4863	25.0367	24.9447	24.946	24.9634	25.0189	25.0759	25.59	25.6823	25.508
Matr3;MATR3	26.9008	26.9959	27.0407	26.9164	26.8639	26.8027	26.8943	26.6906	26.7012	24.3497	24.4245	24.3198
Champ1;CHAMP1	23.8675	23.776	23.7971	24.3292	24.1763	24.3365	24.4576	24.4213	24.6586	24.9752	24.968	24.869
Pigu;PIGU	17.9268	17.1866	17.8982	18.1318	18.0126	18.2567	17.3393	17.9234	18.0229	20.3214	20.2171	20.0593
Ddx18;DDX18	26.6331	26.7228	26.6716	26.7261	26.9321	26.9435	26.787	26.7131	26.7825	27.5465	27.4778	27.5025
Fanci;FANCI	21.0456	21.302	21.2666	20.8516	21.127	21.0065	21.8474	21.9696	22.089	21.8733	21.9645	21.9866
Amotl2;AMOTL2	19.7903	20.0791	20.1672	20.8631	20.7271	20.7047	21.9449	21.7963	21.4995
Cdk5rap2;CDK5RAP2	23.6037	23.5637	23.5478	23.5331	23.5139	23.415	22.5749	22.7196	22.7424	21.9322	22.0377	21.9915
Vrk3;VRK3	21.2065	21.1188	21.0256	21.4395	21.522	21.5418	22.0663	22.0706	22.0518	21.5387	21.5955	21.6201
Znf131	18.704	18.6711	18.475	18.3006	18.781	18.4545	18.5351	19.0327	19.045
Agpat2;AGPAT2							18.616	18.1241		19.8536	19.3668	18.341
Cables2;CABLES2		12.7133
Casc3;CASC3	22.199	21.8659	21.9961	22.929	22.8999	22.9541	22.623	22.7103	22.309	22.362	22.125	22.5189
Pom121;POM121;POM121C	23.6435	23.5753	23.5797	24.2264	24.1753	24.2327	24.2413	24.3147	24.3661	22.7502	22.5208	22.665
Mta1;MTA1	23.4316	23.4077	23.4275	23.7208	23.7348	23.9346	24.729	24.6734	24.634	21.0768	21.2288	21.3161
Nsun5;NSUN5	23.1935	23.1573	23.0701	23.0635	23.1618	23.2308	23.3827	23.5438	23.6209	23.4143	23.5678	23.3926
Ddx54;DDX54	25.1496	25.1303	25.0561	25.0068	25.0789	24.7991	24.8687	24.8527	24.8715	25.0634	25.1685	25.0269
Wdr33;WDR33	24.3966	24.2788	24.4033	24.2263	24.315	24.1888	23.8675	23.9056	23.9276	24.8175	24.8645	24.7984
Sf3a1;SF3A1	25.7818	25.8104	25.7533	25.9486	25.9023	25.8966	25.8542	25.7413	25.6334	26.3962	26.2704	26.2859
Ccsap;CCSAP	19.5773	19.7174	19.4465	19.0424	19.5274	18.6857	19.3818	19.3095	19.1017	17.7562	17.7478	16.8467
IntS13	21.6542	21.7998	21.586	22.151	22.2976	22.3117	21.8373	21.7666	21.7352
Pcgf1;PCGF1	20.1511	19.5859	19.9612	21.5405	21.4896	21.673	20.0252	20.3365	19.9572	20.8711	20.3633	20.9038
Slc37a1;Slc37a2	20.2319	20.3471	20.0487	20.23	20.2758	20.1241	20.4762	20.3092
Bfar;BFAR	18.0188	18.101	18.1193	17.8349	18.1526	18.9308	19.0404	19.0475	18.7851
Gtse1;GTSE1	22.0887	22.0064	21.9786	22.8135	23.158	22.8663	23.4504	23.6189	23.4504	20.5126	20.5043	20.5082
Hnrnpl	29.0685	29.0887	29.0616	28.8264	28.6799	28.8992	28.5928	28.6457	28.7688
B4galt7;B4GALT7	19.1883	19.2764	19.4754	18.1976	18.3491	18.1588	18.4547	18.6075	17.8381	20.8907	20.415	20.4649
Fbrs;FBRS	20.2651	21.0483	20.8879	20.4467	20.7527	20.8436	20.8297	20.6663	21.0612	18.4515	18.7713	18.6765
Zbtb44;ZBTB44	20.8139	20.9783	20.7571	18.3339	18.8423	19.1856	19.8964	20.0579	19.6789	20.239	20.1279	20.4109
Nup133;NUP133	25.6678	25.6821	25.7378	25.4191	25.4682	25.4413	25.9007	25.9413	25.8652	25.928	25.9075	25.9326
Ccdc137;CCDC137	23.6821	23.7267	23.6231	24.7745	24.8588	24.7882	23.8524	23.8579	23.8626	24.6374	24.6437	24.5434
Znf768				17.0479	17.3225	17.2948
Sgpl1;SGPL1	23.2437	23.3578	23.3545	23.6547	23.3647	23.5741	23.3598	23.2743	23.0183	23.4936	23.3414	23.5551
Bud13;BUD13	23.0459	23.1144	22.9537	22.7681	23.0445	22.9243	22.9549	23.0643	23.2798	24.2506	24.3606	24.3508
Tasp1;TASP1				17.4223	18.4577	17.9071	16.1515			18.2828	18.1268	18.329
Pdlim2;PDLIM2						17.3453	18.9114	18.5203	18.0322
Zcchc9;ZCCHC9	21.4424	21.3935	21.4669	21.3309	21.3071	21.4232	21.8857	21.8033	21.9745	23.2347	23.2608	23.342
Ubac2;UBAC2	19.3282	19.551	19.2602	20.2801	19.6418	19.8364	19.5849	19.4228	18.3543	21.3772	21.3009	20.8487
Coq6;COQ6	23.5136	22.8528	24.1839	23.1265	23.4181	21.97	24.3201	22.2561	22.6914
Taf6l;TAF6L	20.3268	20.6006	20.6026	21.069	20.9982	20.7987	20.772	20.8643	20.6219	20.9838	21.0644	21.2806
Dnttip2;DNTTIP2	26.5319	26.4768	26.4109	26.0052	26.0312	26.0409	26.1811	26.0652	26.005	25.7149	25.7141	25.7476
Ccdc59;CCDC59	23.0599	22.9861	22.9383	23.2381	23.2358	23.3138	22.7943	22.8123	22.9396	23.8193	23.9133	23.8934
Utp4;UTP4	25.6445	25.7213	25.702	25.1581	25.1595	25.2007	25.3005	25.2769	25.2782	25.1405	25.1044	25.0955
Zfp940		16.0333			18.1862		20.1193	18.4306	19.6868
Pomt1;POMT1	19.7184	20.5622	20.2009	19.2284	19.7191	20.1004	20.8038	20.0385	20.1074	17.0438	16.2934
Actr8;ACTR8	22.1695	22.0427	22.1365	21.4297	21.0871	21.3678	21.9215	21.7412	21.7164	22.1399	22.1481	21.9594
Gtf3c5;GTF3C5	21.9494	21.9986	21.9743	22.1345	22.3049	22.3214	22.219	22.3736	22.2969	23.7898	23.9904	23.7205
Seh1l;SEH1L	23.075	23.092	23.1648	22.7651	22.7409	23.1824	23.4365	23.2908	23.0957	23.9675	23.9017	23.8266
Nepro;NEPRO	22.2672	22.2855	22.2178	22.6691	22.6606	22.7742	22.4267	22.252	22.2052	23.9143	23.8532	23.7362
Iffo2	17.0521	16.8905	17.4454	17.0235	17.402	17.018	15.7858		16.3808
Znf445	18.6061	18.6555	18.5733	20.534	20.2176	20.1868	20.3551	20.4018	20.4889
Nabp2	20.6104	20.8861	20.4612	22.129	22.7131	22.5954	22.4153	22.1256	22.106
Tmcc3;TMCC3				19.4667	19.2864	19.0519	19.1358	19.2393	19.4225	16.8713	16.3063	15.7481
Exoc6;EXOC6	19.001	19.5952	18.9002	18.4388	18.8718	18.924	19.6451	19.7292	19.6118	18.8842	18.7048	19.2226
Gle1;GLE1	23.8539	23.8431	23.9446	23.5923	23.2325	23.5355	23.6721	23.8164	23.8661	24.4758	24.3908	24.4225
Pspc1;PSPC1	25.5738	25.6016	25.5948	25.6376	25.6552	25.7541	25.5441	25.4928	25.7133	26.6936	26.9041	26.9202
Znhit1;ZNHIT1	19.1121	19.1971	19.1717	18.6165	18.455	18.3953	18.3653	18.3401	17.9595	19.5117	18.9658	19.4606
Nup58	23.8369	23.7241	23.7795	24.0412	23.5567	23.9275	24.364	24.3118	24.1351
Igsf8;IGSF8				18.3692	18.2404	18.4144	17.1403	16.9442	17.2168	21.6653	20.9727	20.519
Rbm19;RBM19	24.8885	24.9281	24.881	24.9445	24.9168	24.84	24.7593	24.7717	24.7287	23.9854	24.0675	24.0527
Nop14;NOP14	26.1607	26.1083	26.0726	25.5353	25.6835	25.6069	25.5864	25.7021	25.7822	25.5639	25.6152	25.6127
Thoc1;THOC1	24.5537	24.5856	24.5771	24.5865	24.514	24.5634	24.4315	24.1622	24.1772	25.2791	25.3218	25.2006
Ints14;INTS14	22.3126	22.1285	22.1231	22.5448	22.4822	22.3715	22.2235	22.0315	21.8291	21.9544	21.8542	21.6324
Slf1;SLF1	20.7559	20.447	20.5148	20.6564	20.6825	20.4249	20.7504	20.4799	20.57	18.4075	19.4176	19.2126
Saraf;SARAF	18.2469	18.6562	18.5839	18.7469	19.3195	19.4949	19.5898	19.8225	18.9676	18.6534	18.5781	18.8818
Ppp6r2;PPP6R2										22.3881	22.6279	22.3425
Nup85;NUP85	24.772	24.8847	24.8973	24.6847	24.596	24.7439	25.0769	25.0946	25.0528	24.4518	24.4701	24.3795
Mcoln3;MCOLN3	21.8168	21.7531	21.8848		21.4524	21.3081	21.8876	21.8988	22.0431	21.783	21.8338	21.7824
Slc30a5;SLC30A5	19.5822	19.6662	19.7767	19.223	18.6228	19.7784	20.1603	20.1603	19.4902	20.162	19.7019	19.7406
Nup35	24.6066	24.6599	24.7235	24.7181	24.4006	24.5329	25.113	25.0572	24.933
Slc14a2;SLC14A2				21.1078	21.3378	20.4757	21.5168	21.127	21.0481
Pcolce2;PCOLCE2	21.9195	22.0504	21.8936
Zmynd11;ZMYND11	21.5538	21.466	21.3466	22.0141	21.8598	21.9159	21.1584	21.3984	21.544	22.8396	22.888	22.9619
Nol6;NOL6	25.8573	25.8428	25.8044	25.9123	25.9894	26.0068	26.1277	26.1711	26.0414	25.3962	25.4638	25.4327
Exosc2;EXOSC2	22.4107	22.6633	22.6981	22.8674	23.2844	22.7514	22.969	22.7231	23.2494	23.3589	23.481	23.3379
Bbx;BBX	20.6439	20.7436	19.5744	20.6021	20.9624	21.1312	21.5074	21.625	21.4497	21.5883	21.3527	21.2021
Ccdc9;CCDC9	20.8119	20.565	20.3022	20.4899	21.0554	21.3248	21.1661	20.9059	20.7621	20.5733	19.9791	21.1066
Rmc1;RMC1	21.1398	20.9433	21.1013	16.837	16.7894	16.7812	18.2383	19.1981	17.9721	16.9634
Wrap53;WRAP53	19.5523	19.6812	19.8851	19.8825	19.8107	19.8042	19.9471	19.6948	19.7405		17.7155	18.7007
Rbpms2;RBPMS2	24.1351	24.1774	24.0791	24.0042	24.2982	24.8255	25.7361	25.6991	25.652	25.4113	25.4969	25.3238
Ssx2ip;SSX2IP	20.0508	19.587	19.5484	20.1392	20.2325	19.899	20.1934	20.1856	19.8501	19.1475	19.6566	19.0955
Cox18;COX18		18.3296	18.9623				19.7021	19.6539		18.3932	16.6571	18.5477
Tmem161a;TMEM161A	19.7547	20.0299	20.2421	20.489	19.8719	20.0964	18.6231	19.3213	19.5439	20.5224	20.2607	20.0072
Ndc1;NDC1	22.9492	22.9767	22.996	22.8231	22.6381	22.7506	23.2911	23.1614	22.9154	24.241	24.1822	24.0151
Med25;MED25	21.7516	21.6718	21.7054	21.8308	22.3132	22.6221	22.5366	22.8113	22.5137	19.4264	20.0705	19.6489
Med17;MED17	21.6284	21.7494	21.5995	21.9886	22.012	22.2474	22.6044	22.4012	22.3584	22.2688	22.1836	22.2796
Reep2;REEP2	17.4724		17.8955	21.5182	21.406	21.2451	20.2865	19.998	19.825	18.9784	18.9673	19.1103
Mavs;MAVS	21.8465	21.1098	21.7451	21.7459	21.3278	20.6755	21.2635	20.9224	20.68	18.5843
Wdr74;WDR74	24.0417	24.0486	24.1151	23.3497	23.2402	23.3387	23.8172	23.735	23.8137	23.9507	23.8917	23.6207
Rfxap;RFXAP	18.29	18.3367		17.8578	18.55	18.7011	19.352	19.1259	19.1033
ACAA1;Acaa1a;Acaa1b										18.0145	17.2964	17.8233
Klhl20;KLHL20	18.6532	19.3781		19.0682	18.9347	19.178	18.5836		18.9575	20.8643	19.9483	21.1702
Sco2;SCO2			14.4869	19.9603	19.8391	19.4609	18.651	18.1999	17.6134	19.7427	18.8549	19.8298
Mul1;MUL1				18.1979	19.5387	19.3576	20.4658	19.67	19.3828	20.4059	20.5686	21.0794
Ak6;TAF9	17.2364	17.8665		17.9557	16.9699	16.6863	19.5496	19.67	18.2705	21.4343	21.661	21.4102
Mylk2	20.8566	20.651	20.4167	20.8082	20.428	21.0808	21.9336	21.6512	21.5405
Fam20b;FAM20B	18.881	18.9251	18.9477	18.7337	18.5948	18.6479	18.9068	18.6624	18.5759	20.7097	20.1905	20.3415
Micu1;MICU1	20.3987	19.4946	19.3214	20.2895	20.2866	20.2346	19.868	20.27	19.7039	21.2631	20.9262	21.3498
Utp6;UTP6	24.7928	24.7672	24.7284	24.3882	24.4557	24.6025	24.6819	24.6354	24.716	24.7187	24.7037	24.7292
Gripap1;GRIPAP1	21.6345	21.7018	20.9829	19.9848	19.423	20.6034	20.2756	20.3313	19.2314	20.8022	20.4266	20.1959
Znf385a	20.7845	19.8812	20.4124	21.0199	20.8418	20.7574	20.4546	20.6487	20.1958
Hip1;HIP1	21.6719	21.5732	21.5571	19.9096	20.8006	20.0402	21.876	21.7147	21.4689	20.6521	20.615	20.6653
Phip;PHIP	23.574	23.5846	23.5416	23.582	23.6438	23.5924	23.429	23.5925	23.6403	24.4653	24.4851	24.4178
Uhrf1;UHRF1	26.1229	26.1387	26.1276	26.5319	26.3987	26.7453	25.5192	25.468	25.5551	23.2189	23.3405	23.3211
Parn;PARN	23.6051	23.5727	23.4587	23.0598	23.3922	23.2036	23.0199	23.2055	23.1401	24.5999	24.5363	24.6817
Fbxo21;FBXO21		18.4256	18.3424		17.0737	16.9145	18.9477	18.537	17.7964	19.635	19.3342	19.5034
Hnrnpul1;HNRNPUL1	22.4035	22.3606	22.4661	22.8668	22.9914	22.8865	23.0241	23.1753	23.0771	25.4596	25.5277	25.5619
Ccar2;CCAR2	23.527	23.5211	23.5651	23.5121	23.5309	23.6622	23.2853	23.0547	23.0068	24.6856	24.7044	24.5651
Cdipt;CDIPT				17.8943			19.4266	18.887	19.2818
Kri1;KRI1	23.88	23.8328	23.8514	23.7201	23.7786	23.8535	23.4073	23.3491	23.2837	22.698	22.6541	22.7452
Dock6;DOCK6	22.1172	22.152	22.0922	21.8549	21.8176	21.5375	22.879	22.9128	22.8642	21.3525	21.4062	21.3146
Cbx7;CBX7	19.8768	19.9806	20.1448	19.1045	19.7534	20.2153	20.5642	20.7475	20.2107
Cep57l1;CEP57L1	18.4707	18.5463	18.4168	19.4257	20.212	19.9045	18.5258	18.8287	18.787	20.7219	20.9236	20.8367
Stx18;STX18	19.5978	19.3979	19.6552	18.865	19.4648	19.6896	19.6773	19.6069	19.7069	20.7973	19.7693	20.5177
Gpsm2;GPSM2	22.371	22.2332	21.6764	21.706	21.727	21.3751	21.1695	21.9755	22.3705
Tbc1d19;TBC1D19				18.9817	18.3307	18.9381
Rxylt1;RXYLT1	18.3887	18.2647	18.333	19.4805	19.1591	19.1233	19.2505	18.8464	18.0734
Efcab7;EFCAB7				19.0919	18.8836	18.8489	18.8266		18.8445
Caap1;CAAP1	19.5596	19.5003	19.3747	21.4509	21.7148	21.7764	21.4028	21.2602	21.1509	22.6984	22.7703	22.624
Zdhhc5;ZDHHC5	19.7077	19.6172	19.2274	19.4881	18.7112	18.588	18.8912	18.7679	18.718	21.2687	22.1516	20.5239
Mtmr6;MTMR6	19.8376	19.5748	19.5847	20.9438	20.7362	18.6414	18.5696	20.1467	19.7031
Rcc1;RCC1	25.8665	25.8133	25.8851	25.6362	25.3971	25.4876	25.9145	25.6176	25.7981	25.2963	25.2766	25.1479
Oxnad1;OXNAD1			21.173	20.8511	20.0821		20.8206	20.3805	20.7254
Taf12;TAF12	22.1092	22.1609	21.7606	22.258	21.7732	21.6896	22.8224	22.3816	22.2246	21.0565	21.1613	21.195
Thoc3;THOC3	24.5383	24.3742	24.3854	24.3145	24.2493	24.2636	23.7851	24.0305	23.73	24.5532	24.3958	24.3851
Rbm4b	21.8861	21.9308	21.974	23.4106	23.0414	23.2781	23.3978	23.4006	23.4367
Srsf4;SRSF4	23.577	23.827	24.0056	22.9096	23.1224	23.095	23.3506	23.5817	23.6257	22.8337	23.2725	23.4977
Cd276;CD276						14.8481	13.8423		11.6254
Pla2g15;PLA2G15	19.8533		19.2466	21.2836	21.2449	21.105	20.7119	20.8157	20.4239
Gramd1a;GRAMD1A	19.5955	19.6542	19.775	19.1722	18.9182	18.7417	20.7049	20.3496	20.3815	22.5321	22.4136	22.4279
Ccdc71;CCDC71	20.0891	20.0405	20.2068	21.2673	21.104	21.2669	20.8153	21.1468	20.9586	24.1149	24.3383	24.1054
Nle1;NLE1	21.8126	21.9365	22.0035	21.7689	21.8952	21.8972	21.9004	21.9458	21.9186	21.7261	21.4334	21.4811
Hnrnpu	28.4974	28.5076	28.5845	28.6286	28.523	28.5334	28.6374	28.6564	28.5713
Ing3;ING3	22.1235	21.7767	21.9103	21.4384	21.5553	21.584	21.7321	21.4899	21.6055	21.2338	21.2749	21.4344
Mospd1;MOSPD1	17.5276	16.8565		23.0076	22.9105	22.5978	19.506	19.3779	19.5049	20.2385	20.2099	20.3333
Olfr56;OR2V1;OR2V2				17.9837	17.975	18.271	17.9287	18.3789	16.0764
Rbm39;RBM39	26.8261	26.7829	26.8063	26.5328	26.5073	26.5981	26.5611	26.7109	26.8548	26.9866	27.2543	27.0771
Sec63;SEC63	22.499	22.3976	22.3921	24.1381	24.054	24.231	23.1347	22.9753	23.2287	25.0262	24.7117	24.7909
Agap3;AGAP3			16.7131	18.0361	17.3494	16.2872	17.7553	16.702	16.5715
Vit;VIT		18.9748		17.7022		17.6023		18.5532	18.9542
Mark1;MARK1		17.0251		18.5831	18.3394	17.9016	21.023	20.8036	20.7535	19.9979	20.0372	20.3256
Hnrnpr;HNRNPR	26.4371	26.3735	26.3494	25.8436	25.9514	25.9852	25.0306	24.9352	25.0687	27.9065	27.9818	27.9357
Gatad2b;GATAD2B	22.9764	22.8353	22.8598	23.3328	23.2907	23.5166	23.7977	23.9046	23.8385	23.6896	23.7838	23.592
Imp4;IMP4	26.1721	26.1929	26.1821	25.8801	25.87	25.9366	25.9423	25.9095	25.8145	25.9667	26.0151	25.9927
Taf9	22.219	22.2161	22.2231	22.2223	22.295	22.4465	22.689	22.4882	22.4069
Pcnx3;PCNX3	18.1805	18.0473	18.6442	15.5974	18.5328		19.0702	18.9102	19.0881
Noc3l;NOC3L	24.7975	24.8283	24.7972	24.6975	24.8065	24.7286	24.8903	24.9327	24.758	24.9504	25.0389	24.837
Recql5;RECQL5	23.6878	23.6811	23.6489	24.4313	24.4893	24.5229	24.1463	24.2058	24.0661	23.7221	23.53	23.8105
Rest;REST	22.1469	22.0943	22.1402	20.7481	20.8549	21.0095	21.8702	21.7594	22.0537	20.4663	20.4202	20.0423
Traip;TRAIP	20.0098	20.318	20.2343	20.1191	20.3956	20.1063	20.2271	19.8734	20.1554	18.075	18.3257
Sfpq;SFPQ	29.7922	29.8562	29.9655	29.642	29.8497	30.0236	29.3388	29.3722	29.5286	30.1222	30.1833	30.095
Lpcat3;LPCAT3	21.3949	20.885	21.3476	21.3592	21.2552	21.9177	21.2323	21.1231	21.3304	21.0924	20.9318	20.4674
Tram1;TRAM1	20.7533	20.7721	20.7096	21.5743	21.6786	21.6387	21.333	21.2459	21.0766	21.7769	21.5942	21.6073
Rbm42;RBM42	23.3355	23.3431	23.3851	23.747	23.7605	23.9135	23.3992	23.3748	23.4369	24.3516	24.4538	24.1794
Capn8;CAPN8							16.4855	17.8703	18.9829
Eif4a3	27.5453	27.6328	27.616	27.2636	27.1659	27.3306	27.1214	27.1482	27.0484
Nifk;NIFK	26.9861	26.9671	26.9711	27.309	27.2521	27.1913	27.0955	27.0965	27.1153	25.6547	25.6407	25.7653
Pqbp1;PQBP1	24.528	24.6417	24.6851	25.5898	25.502	25.4938	25.3475	25.2011	25.0044	25.7312	25.7793	25.5284
Terf2ip;TERF2IP	22.3218	22.3601	22.3238	22.3019	22.1737	22.2686	21.4522	21.4244	21.6095	21.094	21.3535	21.1606
Zbtb1;ZBTB1	18.8801	18.3246	18.5393	16.3253			18.1266	18.1201	18.4018	19.6361	18.6647	20.1471
Rbmxl1	28.7062	28.7469	28.7291	28.3825	28.4179	28.4185	27.9163	27.921	27.9803
Ddx41;DDX41	23.616	23.6842	23.5946	24.0221	24.2185	24.1643	23.785	23.9077	23.8656	24.1867	24.3407	24.2795
Cbr4;CBR4	20.8938	21.5092	20.9725	21.026	21.3367	21.3816	21.3719	20.911	21.1195
Ptov1;PTOV1							19.5631	19.826
Zkscan3;Zkscan4;ZKSCAN4	18.8568	18.9243	19.0593	20.1394	20.0893	20.4179	19.4146	19.5729	19.7256	19.783	19.8793	19.7827
Kdm4b;KDM4B	19.2001	19.1421	19.3046						16.5726	19.6863	19.7274	19.2219
Usp3;USP3	20.8717	21.0055	20.9269	22.3116	21.8451	22.0005	20.2724	20.3212	20.5899	19.4057	19.1182	19.1833
Ncoa5;NCOA5	23.9261	23.9819	24.0013	24.3467	24.2839	24.3556	23.6188	23.8839	23.8685	24.1301	24.1357	24.3191
Hkdc1;HKDC1	20.572	20.8867	20.985	21.2568	21.4361	21.4098	21.9137	21.9915	21.4804	20.1235		18.4749
Cxxc5;CXXC5	21.465	21.4257	21.4442	21.886	21.963	22.1824	21.7002	21.9754	21.5165	20.8067	21.1156	21.0835
Pot1	20.6283	20.7667	20.9754	20.4294	20.3471	20.1473	20.292	20.1862	20.2758
Acsl6;ACSL6				19.039	19.0755	17.7492	19.0476	19.0245	18.7255	15.8678	15.9314	15.0364
Daglb;DAGLB										16.3909	16.8849	16.683
Kif18a;KIF18A	20.5938	20.5666	20.6241	20.1148	20.1712	20.3915	20.6552	20.7137	20.6284	21.1918	21.3754	20.7923
Lrrfip2;LRRFIP2	19.0245	20.1274	18.9751	19.7141	19.4371	19.0024	20.6481	20.2251	20.4163	19.73	20.0162	20.1095
Zfp617	19.4525	19.6268	18.8403	19.7875	20.1664	19.6255	20.3989	20.4542	20.6785
Strbp;STRBP	23.9387	23.9143	23.8658	23.7396	23.683	23.7166	23.3675	23.1491	23.2029	25.4454	25.4395	25.3843
Rrp9;RRP9	26.1003	26.1355	26.1935	25.7283	25.7315	25.7569	25.9104	25.8247	26.028	25.8871	25.9473	25.6397
Yars1		12.2866
Rbm47;RBM47	20.2725	20.4198	20.2089	18.2673	17.3505	17.6075	21.2874	21.379	21.2451	22.87	22.9276	22.9673
Kiaa2013	20.6043	20.3135	20.2364	19.6938	18.8282	18.4374	20.3895	19.7875	18.537
Gorasp1;GORASP1	18.8162	18.7603	18.8482			18.3661					18.4813
Trex1;TREX1	18.2145	18.171	18.0244	16.3913	15.3869	16.2327	17.9998	17.8054	17.4493
Ajuba;AJUBA	21.5458	21.6702	21.7749	21.7083	21.7122	21.556	23.6782	23.8961	23.6318	19.5224	18.4914	19.0405
Tmem205;TMEM205	19.3881	19.5138	19.5615	20.0117	19.1241	19.9071	20.3482	20.1688	19.7253	21.1794	20.9399	20.9885
Uxs1;UXS1	18.8093	18.4173	18.8457	18.6938	17.4547	16.4484	19.1898	18.5519	18.6335	22.9978	22.6569	23.1619
Pcdhb8				20.8969	18.4065	20.0611	18.5708	20.9997
Dcp1a;DCP1A	22.88	22.8147	22.829	22.4605	22.3769	22.2098	22.2449	22.2443	22.2251	21.2191	21.0846	21.3188
Baz2a	25.3195	25.3281	25.2721	24.931	24.9608	24.9034	25.1502	25.2362	25.3602
Rbm5;RBM5	23.3647	23.4752	23.4268	22.9885	23.0549	22.947	22.9084	22.9037	23.0789	23.4106	23.3589	23.272
Tent2;TENT2	20.517	20.7829	20.7711	20.3146	20.4305	20.5067	20.5803	20.2059	20.5306	21.2391	21.3743	21.2176
Lrrc49;LRRC49				20.3744	20.1427	19.461		19.2641			17.9035	18.8603
Rrp1b;RRP1B	26.1564	26.1079	26.0985	26.1661	26.1068	26.0869	26.2069	26.165	26.205	26.4102	26.4143	26.3805
Fam118a;FAM118A	19.07	19.5032	18.9651	17.8233	18.3288	18.7518	18.4838	17.7065	19.4595
Prpf6;PRPF6	26.5761	26.5606	26.5422	26.5116	26.5176	26.6584	26.319	26.3941	26.4108	26.271	26.3245	26.2812
Msantd4;MSANTD4	20.6181	20.6106	20.5214	21.4051	21.5411	21.0313	20.1416	20.0669	20.1223
Lzts2;LZTS2	20.1924	20.2848	20.2224	21.1814	20.959	20.7905	21.3784	21.3055	21.2198	21.2881	21.4506	21.3394
Ppan;PPAN;PPAN-P2RY11	26.1066	26.0976	26.0523	25.8019	25.9358	25.856	25.7556	25.8796	25.7789	25.7809	25.8006	25.6919
Ptbp2;PTBP2	27.11	27.1863	27.2404	27.4613	27.3124	27.362	27.2053	27.0399	27.0737	26.9964	27.2267	27.198
Fyttd1;FYTTD1	24.5796	24.5768	24.5087	23.6854	23.8267	23.4774	24.8395	24.7885	24.8298	23.5268	23.6376	23.5506
B3galt6;B3GALT6	18.7628	18.8319	18.7341	18.8306		18.9974	18.9603	19.1608	18.9226	19.1468	18.641	18.188
Bmp2k;BMP2K	19.4289	19.4532	19.1578							18.2293	17.8681	17.7958
Vangl2;VANGL2	19.2462	19.2476	19.1459	20.7658	21.0356	20.7789	19.5871	19.6118	19.5666	20.8203	20.7284	20.6446
Celsr3						16.3401	16.9724	16.9972	15.8038
Mus81;MUS81	20.2866	20.2743	20.4029	21.2065	21.2972	21.1945	20.455	20.6558	20.7906	19.1785	19.4903	19.108
Lpin1;LPIN1	20.0381	17.6838	18.9963		16.3388		18.445	19.2344	18.5495		23.0855
Dst;DST	22.9149	22.8417	22.881	21.8623	21.9661	21.6229	23.2942	23.333	23.3612	22.3527	22.1337	22.4306
CTAGE1;CTAGE15;CTAGE4;CTAGE6;CTAGE8;CTAGE9;Mia2;MIA2	20.6073	20.6989	20.3047	20.3359	20.1408	19.9272	20.7707	20.3879	20.6132	20.5302	20.2059	20.4098
Smarca5	26.9261	26.9507	26.9062	26.3858	26.3988	26.5503	26.6514	26.7651	26.8249
4930444G20Rik;AF366264;Gm5415;Senp2;SENP2	21.133	21.0039	20.9951	20.9279	20.9574	21.3018	21.5547	21.6029	21.6523	21.949	21.882	21.7456
Supt16h		18.2478			18.1456	18.4755	20.4486	19.8384	18.9556
Smc1b;SMC1B	21.5029	21.4865	21.3987			20.0237	21.3246	21.4503	21.6241
Gmcl1;GMCL1;GMCL2	20.1464	20.1077	20.1878	20.0675	19.7832	19.7864	19.9121	19.887	20.0071
Rev1;REV1	18.6102	19.397	19.0238	19.7192	18.9767	18.7828	19.2173	19.6047	19.3566
Atp6v0a4;ATP6V0A4	19.097	18.8854	19.4828	19.7663	20.1064	19.8322	20.4848	20.4217	20.7378
Gatad1;GATAD1	20.8619	20.9251	20.8791	21.4137	21.4295	21.2974	21.1313	20.9872	21	22.0487	22.5474	22.2027
Brwd1;BRWD1	21.2938	21.3624	21.3106	20.376	20.2624	20.3253	20.6897	20.8613	20.8659	22.0342	22.0734	21.8756
Bicd2;BICD2	21.8128	21.6729	21.731		21.3321	21.0791		21.029	21.2899	19.2199	19.171	19.4323
Med6;MED6	20.3449	20.3195	20.5524	21.3157	21.3485	21.3602	21.8727	21.711	21.4956	20.9287	20.6689	20.9667
Tardbp;TARDBP	27.7368	27.8321	27.8291	28.1032	27.8825	27.8981	27.5738	27.5289	27.7811	26.2472	26.3016	26.3341
Hnrnpll;HNRNPLL	22.8806	22.7935	22.8817	23.5045	23.559	23.5862	23.1957	23.1961	23.1958	23.5634	23.7685	23.7632
Lrch4	21.3976	21.4364	21.4976	22.0203	22.0107	21.7711	22.7569	22.6602	22.5241
Acaa1a	20.8129	20.7004	20.7669	18.8567	18.1148	19.078	20.8646	21.0619	20.7921
Exosc4;EXOSC4	22.3123	22.4878	22.6493	22.8966	23.127	23.3428	23.2783	22.9922	22.7406	22.8745	22.8232	22.495
Bcl7b;BCL7B	20.2108	20.2819	20.1681	19.3116	19.6764	20.2312	20.2532	20.5466	19.451	20.9741	20.9291	21.0361
Sf3b3;SF3B3	26.1025	26.1699	26.2474	26.1615	26.0916	26.286	26.1682	25.9593	25.979	26.7926	26.8529	26.7427
Gm13547;Golga2;GOLGA2;GOLGA6A;GOLGA6B;GOLGA6C;GOLGA6D;GOLGA8A;GOLGA8B;GOLGA8F;GOLGA8G;GOLGA8H;GOLGA8J;GOLGA8K;GOLGA8M;GOLGA8N;GOLGA8O;GOLGA8Q;GOLGA8R;GOLGA8S;GOLGA8T	21.6827	21.617	21.7154	21.1772	21.036	21.1381	21.8236	21.7368	21.5743	23.2375	23.0275	22.9002
Ddx27;DDX27	26.5471	26.5803	26.5518	26.7095	26.5828	26.6317	26.5738	26.637	26.6618	26.4692	26.5041	26.4546
Dnajc14				19.7475	18.9972	19.6909	18.8145	19.4374	19.3438
Imp3;IMP3	26.2884	26.3476	26.3469	26.1216	25.8774	26.1088	26.1391	26.1346	25.9994	26.0151	26.0235	26.0476
Itprid2;ITPRID2	20.2665	20.2198	20.2913	19.2346	18.8146	18.4799	19.5312	19.4475	19.1586
Fam76a;FAM76A	20.6781	20.6203	20.4599	20.4702	20.8148	20.6514	20.3864	20.6028	20.7152	19.8065	19.9112	20.0809
Clip1;CLIP1	20.3726	20.2034	20.1519	21.75	21.9487	21.7969	21.317	21.6258	21.726	20.6717	20.5789	21.2054
Nop2;NOP2	27.0444	26.9707	26.9891	27.3587	27.299	27.3043	27.187	27.0197	27.117	25.2844	25.0893	25.0808
Cdca7l;CDCA7L	21.3461	21.322	21.4317	22.1504	22.2455	22.4106	22.4929	22.4096	22.5051	25.3874	25.3989	25.3153
Glyr1;GLYR1	25.821	25.7646	25.795	25.3104	25.3769	25.5375	25.0689	25.1814	25.3018	24.9011	24.9183	24.9683
Lrrc59;LRRC59	27.089	27.3552	27.2988	28.2857	27.9842	28.1457	27.155	27.2071	27.2149	26.3987	26.2401	26.1896
Pde2a				16.725
Kif2c;KIF2C	23.666	23.6984	23.7729	23.8591	23.6823	23.7407	24.1471	24.4687	24.4401	24.0823	23.8921	24.0879
Prpf3;PRPF3	24.647	24.6527	24.6977	24.9851	24.9312	24.9981	24.6169	24.6595	24.4819	24.7849	24.8842	24.8599
Gm5478;Krt5;KRT5	22.6434	22.9881	24.0226	24.232	24.9153	22.4447	24.9855	23.6615	24.0749	23.2987	20.5248	20.6622
Plrg1;PLRG1	25.5958	25.6245	25.6549	25.7169	25.7147	25.7624	25.3214	25.3588	25.2565	24.6896	24.8267	24.7039
Nrif1				16.7796	16.9144	17.7363	18.8502	18.2802	18.9603
Wbp11	24.7017	24.7823	24.6984	25.2439	25.1682	25.1395	24.942	24.8848	24.9473
Trpm7;TRPM7	19.8893	19.9439	19.8851	20.0638	20.2658	19.8845	20.6594	20.6871	20.9188	17.8554	17.6923	17.7186
Tcf7l2;TCF7L2		15.6196		18.228	17.6974	18.3025	17.5384	17.7927	17.5699	22.498	22.6013	22.6433
Mta3;MTA3	23.4287	23.3229	23.1905	23.0752	22.883	22.9247	24.2113	24.2251	24.2538	25.1107	25.2691	25.0293
Smc6;SMC6	22.2782	22.2377	22.2287	22.3073	22.543	22.4087	22.0495	22.1657	22.2854	24.3787	24.6314	24.6866
Cpt1b;CPT1B	17.462	17.9835	17.3259	20.5557	20.1955	19.927	19.5651	19.7881	19.3387
Tram2;TRAM2	18.9664	18.9834	19.1769	18.8233	18.9928	19.5415	19.4598	19.0129	19.7964	17.3811	15.0712	16.7999
Trps1;TRPS1	18.7638	18.7652	18.6229	18.5207	17.9738	18.0431		16.0127		14.9837	14.9392	14.9634
Hnrnpab;HNRNPAB	28.7661	28.9062	28.7478	29.0399	29.0568	29.0367	28.4397	28.3585	28.4006	30.3447	30.37	30.0121
Myo5a;MYO5A	20.7951	20.7588	20.845	22.4297	22.1853	22.0483	20.894	20.5946	20.599	20.6668	20.603	20.6057
Ghdc;GHDC										19.1111	18.8162	18.4201
Derl1;DERL1	20.3982	20.4173	20.9042	22.2325	21.947	22.1961	21.4753	21.162	20.6701	21.8589	21.7289	21.7898
Foxp3;FOXP3			20.8372	20.5564		19.204	21.3852	21.5584	21.5244
Psip1;PSIP1	27.7401	27.6753	27.7524	28.3257	28.2262	28.2942	27.9127	27.9706	28.1156	23.5565	23.5837	22.8122
Smarcd2;SMARCD2	23.1246	23.2162	23.2473	22.6676	22.6494	22.6056	22.9298	22.8861	23.0522	24.9772	24.9043	24.8441
Nxf1;NXF1	25.7113	25.698	25.704	25.4629	25.4681	25.3523	25.2759	25.1957	25.2302	24.3365	24.3368	24.3678
Eps8l2;EPS8L2	21.2867	21.3381	21.2595			19.331	20.8842	20.6138	20.5206	18.0764	17.3518
Prc1;PRC1	22.5486	22.4227	22.4997	22.4408	22.5943	22.7439	23.2141	23.3861	23.4497	20.9116	20.924	21.0518
Nono;NONO	28.635	28.8377	28.7229	28.9607	28.8671	29.0756	28.3751	28.4842	28.7037	29.8165	30.0379	29.9
Med24;MED24	21.6396	21.5584	21.1401	21.8003	21.897	22.1217	22.2218	22.0456	21.6452	21.8812	22.0581	21.8038
AW551984;Vwa5a;VWA5A	17.7929	17.7724	17.8444	19.0693	18.8806	18.6413	18.487	17.4117	16.6654	19.2569	19.256	19.0176
Zfp64;ZFP64	18.945	18.7608	18.8208	16.7621	17.2998	17.8821	18.3317	18.4719	18.3873	20.4689	20.2509	20.5136
Rbm10;RBM10	24.7932	24.8155	24.7869	24.6154	24.6178	24.6331	24.3772	24.3293	24.3442	24.901	25.0309	24.9504
Lsr;LSR	18.7223	18.9455	18.6092	19.6561	19.9178	19.7703	20.1229	19.6162	19.8509	23.4865	23.3335	23.3103
Cmas;CMAS	22.5726	22.6205	22.6495	22.2986	22.09	22.3934	21.6633	21.6948	21.7029	24.861	24.8511	24.9098
Prpf19;PRPF19	27.0545	27.0668	27.1133	27.1202	26.9835	27.2389	26.9346	26.8183	26.5865	27.4408	27.3581	27.1725
Mlf2;MLF2	21.4738	21.6125	21.5847	22.5588	22.222	22.3688	22.0837	22.1128	21.7845	22.4115	22.3642	22.494
Znf639	17.3727	17.287	17.1733	17.3538	17.8918	18.1402	18.1524	17.8975	17.4328
Pagr1a	18.9005	18.769	19.2752	19.6107	19.3248	19.8128	18.7629	19.688	19.723
Rsl24d1	24.8816	24.8714	25.3299	25.978	25.4362	26.0169	25.0688	25.2275	24.5444
Sntb1;SNTB1	17.718			21.246	21.3031	20.9828	22.3586	22.1734		21.1694	20.7137	20.7834
Mcrs1;MCRS1	20.2675	20.151	20.1432	20.2772	20.5292	20.463	20.6719	20.8041	20.5367	20.2454	20.259	20.3591
Dnttip1;DNTTIP1	22.2973	22.2575	22.3471	21.4944	21.7214	21.9116	22.0329	22.244	22.0455	20.8737	21.16	21.3886
Cstf1;CSTF1	23.7764	23.7569	23.7889	23.6184	23.5368	23.6573	23.3892	23.2329	23.4137	24.3045	24.4308	24.3525
Pex6;PEX6	21.1261	20.9952	21.0071	21.5777	21.3214	21.0814	22.211	22.2119	21.8584	21.9284	21.6342	21.9207
Gnl2;GNL2	24.8038	24.7759	24.7987	25.4214	25.3792	25.4522	25.0372	24.9826	24.9244	24.5491	24.6402	24.5112
Ptdss1;PTDSS1	19.5607	20.2932	20.4328	19.8479	20.3875	20.3455	20.8493	21.2988	21.0584	21.1504	20.9323	20.6101
Znf281	22.6017	22.6641	22.5214	22.76	22.7836	22.7061	23.2713	23.3576	23.1691
Cstf3;CSTF3	25.0964	25.0924	25.0661	24.9202	24.9584	24.8988	24.6655	24.5418	24.6795	25.0605	25.1118	25.1758
Pwp1;PWP1	23.4917	23.5536	23.5504	24.3948	24.2221	24.3248	24.1799	24.0336	24.1014	23.6606	24.1184	23.9163
Tada1;TADA1	20.0764	20.1697	20.1258	21.0807	20.5293	21.0101	20.4876	20.3877	20.4055	21.4473	21.4351	21.4547
Rnps1;RNPS1	26.6156	26.6699	26.5914	26.2396	26.371	26.6942	26.5453	26.377	26.3757	27.6581	27.643	27.5727
Dnaja3;DNAJA3	21.9632	22.0821	21.8636	21.4543	21.5477	21.3644	22.9231	22.9058	22.5245	22.8976	22.5151	22.7548
St7	17.4526		17.7264	19.7908	19.8214	19.7503	17.8277	18.0737	17.7077
Mynn;MYNN	18.73	18.6807	18.6102	18.6563	18.4795	18.5222	18.0369	18.4447	18.2171	18.9081	18.437	18.2939
Gtpbp4;GTPBP4	26.957	26.9693	26.9924	27.2639	27.289	27.3858	26.9913	27.0543	27.0104	27.0034	26.9897	27.0669
Ddx50;DDX50	23.7224	23.7975	23.7452	24.1648	24.0845	24.0528	23.3229	23.3668	23.4194	25.2397	25.3537	25.2393
Tpgs1;TPGS1	20.7665	20.6878	20.7146	21.6188	21.2537	21.1078	19.6672	19.8422	19.5567	19.1608	18.7033	19.383
Adar;ADAR	22.5543	22.6461	22.6164	22.4148	22.4223	22.5554	22.7838	22.589	22.6793	23.1386	23.1442	23.0355
Rnf17;RNF17	20.7307	19.4903	19.5968	21.5309	21.2067	21.1042	22.2577	22.5308	22.4488
Brms1;BRMS1	20.0904	20.1955	20.2955	20.6675	20.9429	20.7585	20.8611	21.1211	20.9463	21.4024	21.6602	21.5586
Pcgf6;PCGF6	21.9978	22.1498	21.8215	22.1142	22.28	22.2441	22.1693	22.4803	22.2818	19.7642	19.8465	19.5458
Sf3b1;SF3B1	26.194	26.1901	26.2247	26.0463	26.1881	26.1221	25.9209	25.9232	26.0312	27.1029	27.1007	27.1369
Cep41;CEP41	19.8791	19.8653	19.8775	20.0424	19.7697	19.537	20.2769	20.4297	19.9039	19.0766	19.4736	18.554
Pard3;PARD3	22.302	22.2813	22.2276	22.2449	22.2765	21.7894	22.1439	22.016	22.0577	21.0306	20.9199	21.1058
Mutyh;MUTYH	18.3133	18.1873	18.6116	19.667	18.8049		18.4002	19.104	18.284	20.2459	19.7886	19.6671
Nup155;NUP155	25.623	25.6314	25.6127	25.4511	25.3901	25.7029	25.7138	25.8372	25.9448	26.2041	26.226	26.2361
Ankra2;ANKRA2				19.4056	19.5369	19.4169
Ogfr;OGFR	17.0202	20.0383	20.2192	20.2667	20.6492	19.7064	20.6713	20.9337	21.564	21.1574	21.2288	21.1776
Lpin3;LPIN3							19.7887	19.407	18.2639
Rrbp1;RRBP1	21.8962	21.9214	21.8124	23.9413	23.8349	23.7226	23.3291	23.3146	23.2985	22.319	22.0069	21.8707
[truncated: 487 more rows]

## Sheet: B
	PC1	PC2
diff n1	-8.70903	20.1469
diff n2	-8.37722	18.5109
diff n3	-8.89663	19.4436
diff p1	-11.0207	-10.2819
diff p2	-10.9808	-10.6736
diff p3	-9.91109	-9.34197
diff f1	-10.8342	-7.9052
diff f2	-10.5983	-8.88429
diff f3	-10.4183	-8.18073
diff h1	29.315	-0.962942
diff h2	30.7325	-0.810796
diff h3	29.6989	-1.06006

## Sheet: C
	Ch n1	Ch n2	Ch n3	Ch p1	Ch p2	Ch p3	Ch f1	Ch f2	Ch f3	Ch hESC1	Ch hESC2	Ch hESC3
naive 1	1
naive 2	0.987571	1
naive 3	0.968137	0.955667	1
primed 1	0.532175	0.524276	0.52304	1
primed 2	0.593873	0.584435	0.565109	0.963803	1
primed 3	0.58115	0.571806	0.566565	0.94258	0.945839	1
formative 1	0.749597	0.75372	0.758558	0.768509	0.76125	0.791111	1
formative 2	0.744196	0.751136	0.751778	0.766729	0.755643	0.781805	0.991694	1
formative 3	0.730932	0.736551	0.738057	0.771305	0.774155	0.812632	0.970905	0.971104	1
hESC 1	0.447326	0.438527	0.480713	0.677086	0.629401	0.663418	0.612003	0.600701	0.589423	1
hESC 2	0.445066	0.432496	0.476511	0.676782	0.633153	0.666141	0.615731	0.60566	0.594362	0.992777	1
hESC 3	0.449076	0.44268	0.48157	0.66787	0.625776	0.662945	0.603066	0.593431	0.582042	0.989993	0.992042	1

## Sheet: D
Protein	Ch p2_1	Ch p1_1	Ch p3_1	Ch f3_1	Ch f2_1	Ch f1_1	Ch n2_1	Ch n3_1	Ch n1_1
TET2	2.7422	2.7977	2.5145	3.4617	3.626	3.3021	6	6	6
DPPA5	-0.6225	0.1241	3.8703	3.5521	4.2594	4.3666	4.8746	4.6763	4.9265
NR0B1	-0.983	-1.3192	-0.6686	3.3644	3.617	3.8581	6	6	6
KLF5	0.6256	-0.0924	-0.0328	4.4131	4.9282	4.4767	6	6	6
KLF4	0.4401	0.3224	0.9916	0.7576	1.4406	1.205	6	6	6
PRDM1	-0.997233	0.223667	0.644367	1.17017	2.06247	2.16157	4.60577	4.55437	4.62687
KLF2	0.280267	-0.143333	-0.318433	-0.00183333	0.206367	2.38607	5.91257	6	5.94647
REX1	-3.13377	-3.21057	-3.22437	-3.57347	-3.29377	-2.52087	0.0453333	-0.409967	0.226733
PRDM14	-6	-6	-5.97177	-6	-6	-6	-3.70407	-3.53187	-3.48527
TFAP2C	-5.6263	-5.1954	-5.3548	-1.3012	-0.9456	-0.872	0.8392	0.8002	0.8053
DPPA2	-5.17447	-4.79957	-3.50247	3.01373	2.94223	2.83453	3.22323	3.20643	3.34893
DPPA4	-6	-6	-6	-3.28787	-3.29107	-3.23617	-3.75397	-3.63467	-3.56437
PRDM15	1.33823	1.33823	1.20563	0.872533	1.44183	1.59503	0.473533	0.183833	0.666833
LEFTY1	-3.51937	-3.97147	-3.96667	-5.98037	-6	-4.94177	-1.43947	-1.19287	-1.58717
LEF1	4.85003	4.67563	5.36213	4.30503	4.22563	5.09203	-0.536767	0.303333	0.0900333
SOX3	1.75453	2.00993	2.26503	2.47413	2.07633	2.27373	2.07953	-1.64477	-1.20877
TET3	-0.3821	-0.3701	-0.6789	-1.6263	-1.5231	-1.8023	-1.5032	-1.4391	-1.6729
SOX1	5.17387	5.45097	5.37777	0.299767	-0.556633	0.216367	-0.781333	-0.278333	0.0499667
SOX21	-2.27467	-2.14917	-2.52567	-5.37217	-5.28907	-5.14067	-5.24627	-5.09227	-4.31117
TCF7L2	-4.88347	-4.35287	-4.27837	-5.01097	-4.78817	-5.04247	-6	-6	-6
FGF2	-1.1686	-1.1619	-1.1676	-1.7237	-1.3549	-1.3371	-4.7262	-4.5325	-4.642
SALL2	-0.441633	-0.219333	-0.446633	-0.702233	-0.633233	-0.525533	-5.48313	-5.51353	-5.51363
DNMT3A	-1.2623	-1.275	-1.0043	0.1666	-0.0322	-0.0533	-4.9119	-5.0918	-5.1325
DNMT3B	-1.39817	-1.41757	-1.24747	0.228133	-0.0147667	-0.121367	-4.55217	-4.62537	-4.52217
NES	0.6922	0.6733	0.5728	-2.8954	-2.831	-2.9612	-2.3895	-2.3452	-2.3282
SOX13	-0.834167	-0.396867	-1.17117	-1.40717	-1.96667	-1.65957	-1.68787	-1.66097	-1.62987
SALL3	-0.793467	-0.836367	-1.03667	-3.38437	-2.78547	-2.78407	-1.30387	-1.37727	-0.976467
LIN28B	0.358367	0.214067	0.325367	-2.09483	-1.64753	-2.03453	-1.88463	-1.66093	-1.80263
TCF7L1	-0.320133	-0.230933	-0.438833	0.589067	0.580867	0.427567	-0.824233	-0.846033	-0.878533
OTX2	2.89087	2.80717	2.16617	3.95577	2.96437	3.70567	0.307067	0.737367	0.986167
RESF1	0.7141	0.6181	0.6638	2.3077	2.5014	2.4216	1.82	1.836	1.8057
POU5F1	-1.85747	-1.38057	-1.95257	-0.723567	-0.741567	-0.498267	-1.20107	-1.16447	-1.08637
SOX2	-1.35697	-1.27347	-1.21837	-1.18807	-1.67427	-1.70527	-0.284767	-0.185567	-0.346867
SALL1	0.934	1.0469	1.0031	2.4776	2.527	2.5323	2.7763	2.8341	2.8652
TET1	2.0101	2.1863	1.9532	2.8488	2.9483	2.7843	2.8872	2.8769	2.9323
SALL4	-0.729433	-0.660133	-0.592533	-0.198533	-0.257333	-0.190633	-0.588233	-0.625933	-0.570333

## Sheet: E
GO term (# proteins)	-Log10 p value
Regulation of nervous system development (47)	1.38749
DNA methylation (14)	1.51721
In utero embryonic development (30)	1.87949
PcG protein complex (15)	2.00124
Histone H3 acetylation (21)	2.03679
Embryo development (36)	2.2002
Histone monoubiquitination (9)	2.3184
Neg. regulation of developmental process (66)	2.38368
Regulation of cell differentiation (110)	3.06699
Stem cell maintenance (36)	3.17547
Histone methyltransferase complex (31)	4.6898
Histone H4 acetylation (23)	4.91034
Anatomical structure development (209)	6.48265
Histone acetyltransferase complex (42)	7.78217
Developmental process (414)	16.9574
Chromatin modification (190)	20.8881
Chromosome organization (266)	25.4447

## Sheet: F
	diff n1	diff n2	diff n3	diff p1	diff p2	diff p3	diff f1	diff f2	diff f3	diff h1	diff h2	diff h3
diff n1	1
diff n2	0.989746	1
diff n3	0.985691	0.989337	1
diff p1	0.799486	0.803552	0.766592	1
diff p2	0.805452	0.809782	0.807253	0.980173	1
diff p3	0.793026	0.800577	0.76826	0.965192	0.956407	1
diff f1	0.813296	0.825917	0.814857	0.832988	0.835563	0.832237	1
diff f2	0.785454	0.807024	0.783143	0.837819	0.84333	0.82964	0.974495	1
diff f3	0.831938	0.850267	0.83096	0.843015	0.832941	0.832468	0.968528	0.965849	1
diff h1	0.699414	0.733141	0.704005	0.756058	0.759235	0.757557	0.724181	0.69968	0.749469	1
diff h2	0.727885	0.765416	0.732154	0.78634	0.798548	0.793782	0.751309	0.740815	0.775028	0.982861	1
diff h3	0.672184	0.716308	0.679475	0.765918	0.767359	0.774704	0.724885	0.726208	0.746755	0.966255	0.980925	1

## Sheet: G
	FP n1	FP n2	FP n3	FP p1	FP p2	FP p3	FP f1	FP f2	FP f3	FP hESC1	FP hESC2	FP hESC3
FP n1	1
FP n2	0.964744	1
FP n3	0.953632	0.950315	1
FP p1	0.502352	0.531303	0.491224	1
FP p2	0.505295	0.528657	0.49174	0.968513	1
FP p3	0.47055	0.502619	0.470013	0.963109	0.969397	1
FP f1	0.684748	0.705512	0.69372	0.763585	0.772575	0.764454	1
FP f2	0.67938	0.697463	0.690883	0.755043	0.751217	0.764201	0.949341	1
FP f3	0.664505	0.680845	0.676199	0.766205	0.787686	0.78107	0.966241	0.929964	1
FP hESC1	0.350737	0.382271	0.364065	0.613552	0.621753	0.64132	0.571723	0.53845	0.571853	1
FP hESC2	0.381715	0.412934	0.397595	0.620699	0.628536	0.649692	0.595486	0.555764	0.592643	0.973355	1
FP hESC3	0.371276	0.395813	0.374891	0.610427	0.610359	0.632149	0.57301	0.539364	0.572914	0.981964	0.978915	1

## Sheet: H
	PC1	PC2	PC3
Ch n1	13.0531	-4.79476	-3.96699
Ch n2	13.3664	-4.24161	-3.47843
Ch n3	13.242	-4.88239	-4.27729
Ch p1	-7.88385	9.92317	-4.43386
Ch p2	-5.71666	10.0032	-5.59096
Ch p3	-5.81831	8.39367	-3.29242
Ch f1	4.58789	3.6829	7.18634
Ch f2	4.33233	3.90297	8.06339
Ch f3	4.4702	5.61344	7.07953
Ch hESC1	-11.3124	-9.03704	1.01072
Ch hESC2	-11.5194	-9.11933	1.27153
Ch hESC3	-10.8013	-9.44423	0.428436

## Sheet: I
Protein	PC1	PC2	PC3
DNMT3A	-0.16198	0.0574071	0.273046
DNMT3B	-0.141523	0.039835	0.260851
DNMT3L	0.236497	0.348444	0.320221
DPPA2	0.243457	-0.228948	0.33811
DPPA4	0.0036989	-0.422785	0.381138
DPPA5	0.219525	0.0489239	0.0710616
ESRRB	0.36322	0.0277695	0.00331857
FGF2	-0.165893	0.0177983	0.133457
KLF2	0.230085	-0.115984	-0.185554
KLF4	0.24917	-0.0979168	-0.218082
KLF5	0.299495	-0.0611527	0.0763639
LEF1	-0.00550325	0.273958	0.0892509
LEFTY1	-0.053079	-0.253941	-0.221929
LIN28B	-0.0936628	0.0114957	-0.0937901
NES	-0.132832	0.0200185	-0.164764
NR0B1	0.282273	-0.080482	0.00730379
NR5A2	0.166184	0.136903	-0.19523
OTX2	0.0206525	0.174525	0.126939
POU5F1	-0.0196942	-0.0640102	0.0780455
PRDM1	0.177685	-0.0782072	-0.0472667
PRDM14	-0.0872793	-0.360183	-0.0514472
PRDM15	0.00893851	0.0725939	0.0244019
RESF1	0.0840603	0.0387888	0.0852519
SALL1	0.115749	0.0338452	0.0355663
SALL2	-0.201605	0.089424	0.200663
SALL3	-0.0653704	-0.0742203	-0.145995
SALL4	-0.0125666	-0.0205824	0.0401821
SOX1	-0.107703	0.240183	-0.244583
SOX13	-0.0673535	-0.0320645	-0.0293939
SOX2	-0.00583744	-0.0803971	-0.0492927
SOX21	-0.197021	-0.0981984	-0.0835836
SOX3	-0.025868	0.147366	0.114936
TCF7L1	-0.0188458	0.01527	0.0949904
TCF7L2	-0.224372	-0.154862	0.103559
TET1	0.103753	0.0858236	0.00955892
TET2	0.219836	0.0631157	-0.110412
TET3	-0.0718671	-0.0182997	-0.0408088
TFAP2C	0.114817	-0.281442	0.149885
REX1	0.0132934	-0.20757	-0.119887
